# Supplementary material for: Gene expression of S100a8/a9 predicts Staphylococcus aureus-induced septic arthritis in mice
Source: Front Microbiol. 2023 Jun 15;14:1146694. doi: 10.3389/fmicb.2023.1146694 (PMC10307981; doi:10.3389/fmicb.2023.1146694)
Supplement: Supplementary file 1 [file Data_Sheet_1.zip]

Archive with 9 entries (9 files):
- Image 1.TIF
- Image 2.TIF
- Image 3.TIF
- Supplementary File Legends.DOCX
- Table 1.XLSX
- Table 2.XLSX
- Table 3.XLSX
- Table 4.XLSX
- Table 5.XLSX
