# Supplementary material for: Gene expression of S100a8/a9 predicts Staphylococcus aureus-induced septic arthritis in mice
Source: Front Microbiol. 2023 Jun 15;14:1146694. doi: 10.3389/fmicb.2023.1146694 (PMC10307981; doi:10.3389/fmicb.2023.1146694)
Supplement: Supplementary file 1 [file Data_Sheet_1.zip › Table 1.XLSX]

## Sheet: sample_metadata
sample_id	original_id	sample_name	replicate	subject	cage	day_of_collection	response
D0_S20_R1	B2D0_S20	D0_S20	1	S20	B2	D0	control
D0_S20_R2	B2D0_S20	D0_S20	2	S20	B2	D0	control
D0_S21_R1	A6D0_S21	D0_S21	1	S21	A6	D0	control
D0_S21_R2	A6D0_S21	D0_S21	2	S21	A6	D0	control
D0_S22_R1	B7D0_S22	D0_S22	1	S22	B7	D0	control
D0_S22_R2	B7D0_S22	D0_S22	2	S22	B7	D0	control
D0_S36_R1	B8D0_S36	D0_S36	1	S36	B8	D0	control
D0_S36_R2	B8D0_S36	D0_S36	2	S36	B8	D0	control
D10_S29_R1	A3D10_S29	D10_S29	1	S29	A3	D10	NoArthritis
D10_S29_R2	A3D10_S29	D10_S29	2	S29	A3	D10	NoArthritis
D10_S30_R1	B3D10_S30	D10_S30	1	S30	B3	D10	NoArthritis
D10_S30_R2	B3D10_S30	D10_S30	2	S30	B3	D10	NoArthritis
D10_S31_R1	B6D10_S31	D10_S31	1	S31	B6	D10	NoArthritis
D10_S31_R2	B6D10_S31	D10_S31	2	S31	B6	D10	NoArthritis
D10_S32_R1	A4D10_S32	D10_S32	1	S32	A4	D10	Arthritis
D10_S32_R2	A4D10_S32	D10_S32	2	S32	A4	D10	Arthritis
D10_S33_R1	B2D10_S33	D10_S33	1	S33	B2	D10	Arthritis
D10_S33_R2	B2D10_S33	D10_S33	2	S33	B2	D10	Arthritis
D10_S34_R1	B8D10_S34	D10_S34	1	S34	B8	D10	Arthritis
D10_S34_R2	B8D10_S34	D10_S34	2	S34	B8	D10	Arthritis
D10_S35_R1	B9D10_S35	D10_S35	1	S35	B9	D10	Arthritis
D10_S35_R2	B9D10_S35	D10_S35	2	S35	B9	D10	Arthritis
D10_S43_R1	A8D10_S43	D10_S43	1	S43	A8	D10	NoArthritis
D10_S43_R2	A8D10_S43	D10_S43	2	S43	A8	D10	NoArthritis
D2_S23_R1	A8D2_S23	D2_S23	1	S23	A8	D2	NoArthritis
D2_S23_R2	A8D2_S23	D2_S23	2	S23	A8	D2	NoArthritis
D2_S24_R1	B6D2_S24	D2_S24	1	S24	B6	D2	NoArthritis
D2_S24_R2	B6D2_S24	D2_S24	2	S24	B6	D2	NoArthritis
D2_S25_R1	B2D2_S25	D2_S25	1	S25	B2	D2	Arthritis
D2_S25_R2	B2D2_S25	D2_S25	2	S25	B2	D2	Arthritis
D2_S26_R1	B8D2_S26	D2_S26	1	S26	B8	D2	Arthritis
D2_S26_R2	B8D2_S26	D2_S26	2	S26	B8	D2	Arthritis
D2_S37_R1	A3D2_S37	D2_S37	1	S37	A3	D2	NoArthritis
D2_S37_R2	A3D2_S37	D2_S37	2	S37	A3	D2	NoArthritis
D2_S38_R1	B3D2_S38	D2_S38	1	S38	B3	D2	NoArthritis
D2_S38_R2	B3D2_S38	D2_S38	2	S38	B3	D2	NoArthritis
D2_S39_R1	A4D2_S39	D2_S39	1	S39	A4	D2	Arthritis
D2_S39_R2	A4D2_S39	D2_S39	2	S39	A4	D2	Arthritis
D2_S40_R1	B9D2_S40	D2_S40	1	S40	B9	D2	Arthritis
D2_S40_R2	B9D2_S40	D2_S40	2	S40	B9	D2	Arthritis

## Sheet: ControlVsD2NoArthritis
Geneid	baseMean	log2FoldChange	lfcSE	stat	pvalue	padj	GeneSymbol	DE_status	Chromosome	Class	Strand	D0_S20_R1	D0_S20_R2	D0_S21_R1	D0_S21_R2	D0_S22_R1	D0_S22_R2	D0_S36_R1	D0_S36_R2	D2_S23_R1	D2_S23_R2	D2_S24_R1	D2_S24_R2	D2_S37_R1	D2_S37_R2	D2_S38_R1	D2_S38_R2
ENSMUSG00000046805.11	156.511	4.0284	0.406964	9.89868	4.21801e-23	4.22687e-19	Mpeg1	Up	chr19:12438143-12442647	protein_coding	+	15.8381	9.18022	8.17814	7.44297	10.0108	7.21337	21.5604	12.4932	107.001	122.835	29.5201	40.1846	363.44	345.483	219.708	247.385
ENSMUSG00000037902.19	89.1591	3.00635	0.322455	9.32333	1.1274e-20	5.64886e-17	Sirpa	Up	chr2:129434755-129474148	protein_coding	+	12.3185	16.5244	5.45209	12.0948	7.00755	5.15241	13.4752	22.2102	62.4174	66.0238	41.3282	32.8783	116.82	118.98	133.53	157.781
ENSMUSG00000035493.11	90.5351	3.4021	0.394933	8.61438	7.03232e-18	2.34903e-14	Tgfbi	Up	chr13:56757336-56787375	protein_coding	+	1.75979	1.83604	1.81736	5.58223	8.00863	3.09145	5.39009	9.71695	25.2642	29.941	25.9777	17.048	78.7453	98.7094	52.086	72.0727
ENSMUSG00000023913.18	80.9755	3.44247	0.402908	8.54404	1.29612e-17	2.59768e-14	Pla2g7	Up	chr17:43878989-43923092	protein_coding	+	0	5.50813	3.63473	2.79111	2.00216	5.15241	12.1277	6.94068	31.9518	23.7993	17.7121	18.2657	92.5906	85.4894	73.8675	63.3071
ENSMUSG00000035004.4	51.9091	3.70397	0.433017	8.55386	1.19039e-17	2.59768e-14	Igsf6	Up	chr7:120663290-120673795	protein_coding	-	1.75979	0	1.81736	3.72148	6.00647	2.06096	4.04257	9.71695	31.2087	26.1024	11.8081	14.6126	76.1493	81.9641	78.6026	65.255
ENSMUSG00000030579.11	79.0489	2.42346	0.288117	8.41137	4.05259e-17	6.7685e-14	Tyrobp	Up	chr7:30113185-30117010	protein_coding	+	8.79895	9.18022	12.7215	9.30371	13.014	19.5792	13.4752	16.6576	49.7853	51.4371	43.6898	19.4834	89.1293	86.3707	102.278	113.953
ENSMUSG00000024300.18	112.037	2.25622	0.270764	8.3328	7.89512e-17	1.13024e-13	Myo1f	Up	chr17:33774681-33826738	protein_coding	+	21.1175	22.0325	14.5389	23.2593	20.0216	12.3658	28.298	31.9271	98.0846	83.6813	50.7746	43.8377	126.339	109.285	159.099	147.067
ENSMUSG00000029322.13	117.507	3.12449	0.381832	8.18289	2.77116e-16	3.47123e-13	Plac8	Up	chr5:100701591-100720111	protein_coding	-	5.27937	12.8523	9.9955	9.30371	16.0173	18.5487	10.7802	15.2695	77.2787	66.7915	21.2545	28.0074	148.837	147.183	196.98	174.338
ENSMUSG00000039899.6	121.688	2.90552	0.358628	8.10177	5.41674e-16	6.03124e-13	Fgl2	Up	chr5:21577640-21583372	protein_coding	+	7.03916	0	10.9042	11.1645	11.0119	12.3658	12.1277	13.8814	34.181	39.1536	33.0626	49.9263	153.164	159.521	62.5032	73.0466
ENSMUSG00000028874.15	98.4407	2.47897	0.308927	8.02445	1.01979e-15	1.02193e-12	Fgr	Up	chr4:132701406-132729221	protein_coding	+	12.3185	14.6883	16.3563	8.37334	7.00755	11.3353	22.9079	16.6576	40.8686	48.3663	31.8817	29.2252	102.975	107.523	116.483	124.666
ENSMUSG00000024066.10	101.107	2.48116	0.310774	7.98379	1.41906e-15	1.29277e-12	Xdh	Up	chr17:74190890-74257191	protein_coding	-	5.27937	22.0325	8.17814	8.37334	11.0119	7.21337	21.5604	11.1051	50.5284	51.4371	33.0626	36.5315	74.4186	66.9814	98.49	102.265
ENSMUSG00000028270.13	209.987	2.57574	0.325237	7.91957	2.38324e-15	1.99021e-12	Gbp2	Up	chr3:142326363-142343769	protein_coding	+	17.5979	11.0163	15.4476	13.0252	12.0129	21.6401	16.1703	9.71695	71.3342	72.1655	53.1362	53.5795	131.531	168.335	82.3906	64.281
ENSMUSG00000003283.16	80.5403	2.56322	0.325493	7.87489	3.41044e-15	2.44114e-12	Hck	Up	chr2:152950388-152993361	protein_coding	+	5.27937	11.0163	11.8129	5.58223	16.0173	8.24386	16.1703	16.6576	49.7853	58.3466	16.5313	23.1366	70.9573	76.676	123.112	116.875
ENSMUSG00000033777.5	57.1563	3.22449	0.409139	7.88115	3.24375e-15	2.44114e-12	Tlr13	Up	chrX:105186810-105204099	protein_coding	+	3.51958	5.50813	5.45209	3.72148	3.00323	2.06096	9.43266	5.55254	22.2919	23.7993	15.3505	9.74172	62.304	54.6427	86.1787	74.9945
ENSMUSG00000019726.13	289.77	1.04016	0.13246	7.85264	4.0737e-15	2.7215e-12	Lyst	Up	chr13:13764982-13953388	protein_coding	+	91.5091	69.7697	87.2335	100.48	92.0992	103.048	117.234	131.873	173.877	177.343	170.036	182.657	263.927	270.57	185.616	209.4
ENSMUSG00000071713.7	101.145	3.03706	0.389344	7.80045	6.16854e-15	3.86343e-12	Csf2rb	Up	chr15:78209952-78238047	protein_coding	+	3.51958	5.50813	1.81736	7.44297	4.00431	6.18289	16.1703	5.55254	31.9518	23.0315	23.6161	17.048	117.685	88.1334	50.192	54.5415
ENSMUSG00000024164.16	78.8515	3.83734	0.492532	7.79106	6.64513e-15	3.91711e-12	C3	Up	chr17:57510970-57535136	protein_coding	-	3.51958	1.83604	3.63473	2.79111	3.00323	4.12193	5.39009	5.55254	19.3197	33.0119	8.26564	2.43543	127.204	111.929	70.0794	53.5675
ENSMUSG00000028859.15	322.485	2.39807	0.310354	7.72687	1.1022e-14	5.81324e-12	Csf3r	Up	chr4:125918343-125938233	protein_coding	+	24.6371	20.1965	29.0778	22.3289	22.0237	24.7316	39.0782	51.361	90.6539	92.1262	67.3059	87.6755	326.231	304.942	141.106	116.875
ENSMUSG00000058099.17	109.738	2.46336	0.318734	7.72856	1.08768e-14	5.81324e-12	Nfam1	Up	chr15:82877174-82917507	protein_coding	-	14.0783	9.18022	16.3563	11.1645	13.014	9.27434	26.9504	30.539	45.327	55.2757	38.9666	28.0074	120.281	143.657	135.424	148.041
ENSMUSG00000015340.11	137.112	2.5251	0.327528	7.70956	1.26252e-14	6.14411e-12	Cybb	Up	chrX:9301491-9354010	protein_coding	-	31.6762	23.8686	17.265	15.8163	39.0421	41.2193	36.3831	34.7034	117.404	132.815	59.0403	64.5389	197.296	185.08	311.569	309.718
ENSMUSG00000028064.18	58.7292	1.80521	0.234229	7.70705	1.28756e-14	6.14411e-12	Sema4a	Up	chr3:88343266-88368489	protein_coding	-	7.03916	11.0163	13.6302	11.1645	8.00863	10.3048	18.8653	11.1051	30.4657	41.4568	31.8817	21.9189	63.1693	59.9307	27.4635	40.9061
ENSMUSG00000024621.17	119.182	2.82638	0.367059	7.70008	1.35976e-14	6.19373e-12	Csf1r	Up	chr18:61233670-61265221	protein_coding	+	24.6371	20.1965	16.3563	10.2341	13.014	6.18289	28.298	24.9865	97.3415	92.8939	36.605	40.1846	129.8	113.692	248.119	242.515
ENSMUSG00000022788.17	36.1329	3.71605	0.484275	7.67343	1.67455e-14	7.29593e-12	Fgd4	Up	chr16:16234781-16418413	protein_coding	-	1.75979	1.83604	0	3.72148	4.00431	3.09145	6.73761	1.38814	23.035	21.4961	16.5313	6.08858	31.152	37.016	88.0727	74.0206
ENSMUSG00000049103.15	65.5014	3.53531	0.463468	7.62794	2.38539e-14	9.95999e-12	Ccr2	Up	chr9:123901987-123913594	protein_coding	+	8.79895	9.18022	4.54341	5.58223	4.00431	8.24386	5.39009	9.71695	40.1255	51.4371	17.7121	19.4834	168.74	145.42	97.5429	87.6559
ENSMUSG00000031722.11	131.038	3.59216	0.471826	7.6133	2.67176e-14	1.07095e-11	Hp	Up	chr8:110301760-110305804	protein_coding	-	1.75979	0	5.45209	7.44297	5.00539	2.06096	4.04257	4.16441	20.8058	21.4961	11.8081	12.1772	111.628	125.149	33.1457	46.7498
ENSMUSG00000029561.18	112.614	3.45272	0.45487	7.59056	3.18521e-14	1.22765e-11	Oasl2	Up	chr5:115034997-115050295	protein_coding	+	1.75979	0	2.72605	0	6.00647	7.21337	5.39009	8.32882	27.4934	23.7993	42.509	40.1846	53.6506	81.0827	38.8278	43.828
ENSMUSG00000017737.3	139.726	3.01667	0.398345	7.57302	3.64642e-14	1.31844e-11	Mmp9	Up	chr2:164782700-164797770	protein_coding	+	1.75979	5.50813	6.36077	4.65186	2.00216	3.09145	13.4752	2.77627	23.035	19.193	42.509	36.5315	66.6306	68.744	35.0397	28.2447
ENSMUSG00000026193.16	69.4335	4.15808	0.549162	7.57169	3.68388e-14	1.31844e-11	Fn1	Up	chr1:71624679-71692359	protein_coding	-	0	11.0163	1.81736	1.86074	5.00539	11.3353	6.73761	11.1051	52.7576	47.5985	17.7121	17.048	248.351	272.332	104.172	100.317
ENSMUSG00000026104.15	94.9231	1.45734	0.19539	7.45859	8.74555e-14	3.02204e-11	Stat1	Up	chr1:52158599-52201024	protein_coding	+	43.9948	25.7046	31.8039	33.4934	33.0356	26.7925	32.3405	23.5983	87.6816	72.1655	64.9443	64.5389	110.763	102.235	82.3906	100.317
ENSMUSG00000017057.10	46.1844	3.77711	0.507659	7.44025	1.00495e-13	3.35688e-11	Il13ra1	Up	chrX:35375763-35434912	protein_coding	+	5.27937	0	1.81736	0	2.00216	1.03048	2.69504	4.16441	17.0905	10.7481	10.6272	4.87086	41.536	37.016	53.9801	39.9321
ENSMUSG00000028268.15	34.429	2.68207	0.362601	7.39678	1.3953e-13	4.51043e-11	Gbp3	Up	chr3:142265787-142278970	protein_coding	+	3.51958	5.50813	2.72605	3.72148	10.0108	7.21337	4.04257	5.55254	23.7781	27.6379	12.9889	24.3543	41.536	42.304	52.086	48.6977
ENSMUSG00000018927.4	41.7839	3.12247	0.423572	7.37176	1.68396e-13	5.27342e-11	Ccl6	Up	chr11:83478708-83483913	protein_coding	-	0	1.83604	9.08682	6.5126	3.00323	9.27434	5.39009	0	38.6394	39.9214	11.8081	15.8303	62.304	61.6934	51.139	49.6717
ENSMUSG00000042129.9	43.5205	2.91816	0.396438	7.36094	1.82626e-13	5.54575e-11	Rassf4	Up	chr6:116609969-116650913	protein_coding	-	7.03916	7.34417	9.08682	5.58223	6.00647	13.3963	12.1277	9.71695	52.7576	40.6891	23.6161	24.3543	85.668	96.0654	116.483	91.5517
ENSMUSG00000036908.18	60.548	1.48686	0.205941	7.21984	5.20488e-13	1.53406e-10	Unc93b1	Up	chr19:3985186-3999340	protein_coding	+	19.3577	31.2127	32.7126	34.4237	28.0302	23.7011	25.6029	30.539	90.6539	66.0238	60.2211	62.1035	78.7453	91.6587	92.8078	93.4997
ENSMUSG00000046245.14	26.3219	3.52826	0.495207	7.12482	1.04214e-12	2.91473e-10	Pilra	Up	chr5:137820214-137834543	protein_coding	-	0	0	0.908682	0.930371	0	1.03048	4.04257	6.94068	14.8613	18.4252	11.8081	6.08858	12.98	23.796	36.9337	26.2968
ENSMUSG00000079419.5	50.2125	2.50827	0.352079	7.12417	1.0471e-12	2.91473e-10	Ms4a6c	Up	chr19:11446730-11459556	protein_coding	+	5.27937	11.0163	12.7215	13.0252	6.00647	7.21337	8.08513	13.8814	39.3824	45.2954	27.1585	13.3949	85.668	77.5574	78.6026	74.0206
ENSMUSG00000021069.18	95.2121	2.80336	0.394369	7.10847	1.1734e-12	3.17801e-10	Pygl	Up	chr12:70237585-70278262	protein_coding	-	3.51958	7.34417	9.9955	8.37334	4.00431	4.12193	6.73761	8.32882	23.7781	39.1536	20.0737	7.30629	80.476	78.4387	60.6092	58.4373
ENSMUSG00000030589.16	37.6187	3.00565	0.424279	7.08415	1.39898e-12	3.68925e-10	Rasgrp4	Up	chr7:28834276-28853386	protein_coding	+	3.51958	1.83604	4.54341	4.65186	2.00216	1.03048	2.69504	2.77627	15.6044	14.5866	8.26564	12.1772	25.0947	49.3547	29.3576	34.0884
ENSMUSG00000024659.16	91.8814	2.77612	0.393242	7.05956	1.67035e-12	4.29193e-10	Anxa1	Up	chr19:20350792-20368308	protein_coding	-	1.75979	7.34417	2.72605	7.44297	5.00539	4.12193	4.04257	5.55254	24.5211	16.1221	11.8081	18.2657	43.2666	41.4227	60.6092	43.828
ENSMUSG00000053101.4	32.6494	4.42285	0.631106	7.00809	2.41597e-12	6.05261e-10	Gpr141	Up	chr13:19933852-20008427	protein_coding	-	1.75979	0	1.81736	0	1.00108	0	2.69504	5.55254	20.8058	20.7284	4.72322	9.74172	46.728	34.372	64.3973	60.3852
ENSMUSG00000020681.15	80.0948	3.1662	0.452087	7.00351	2.49624e-12	6.10119e-10	Ace	Up	chr11:105858771-105880790	protein_coding	+	15.8381	23.8686	12.7215	7.44297	14.0151	15.4572	20.2128	19.4339	147.87	139.725	33.0626	59.668	59.708	45.8294	332.404	326.275
ENSMUSG00000043832.14	19.6864	3.96409	0.56655	6.9969	2.61691e-12	6.24381e-10	Clec4a3	Up	chr6:122929474-122946834	protein_coding	+	1.75979	5.50813	1.81736	0.930371	0	1.03048	1.34752	4.16441	17.8336	18.4252	4.72322	9.74172	30.2867	32.6094	60.6092	57.4633
ENSMUSG00000051682.16	23.874	3.40829	0.490476	6.94895	3.68012e-12	8.57639e-10	Treml4	Up	chr17:48571323-48582388	protein_coding	+	1.75979	1.83604	2.72605	2.79111	5.00539	2.06096	4.04257	2.77627	28.2365	23.7993	5.90403	6.08858	25.0947	24.6773	66.2913	69.1508
ENSMUSG00000030187.16	22.028	4.68093	0.678106	6.90294	5.09373e-12	1.1601e-09	Klra2	Up	chr6:131196186-131224325	protein_coding	-	0	0	0.908682	0.930371	3.00323	0	1.34752	0	17.0905	10.7481	5.90403	3.65315	46.728	45.8294	17.9934	31.1666
ENSMUSG00000075705.14	86.0579	2.09191	0.304811	6.863	6.74314e-12	1.50162e-09	Msrb1	Up	chr17:24955616-24961752	protein_coding	+	8.79895	20.1965	16.3563	18.6074	18.0194	21.6401	5.39009	16.6576	34.924	42.2245	28.3393	46.2732	95.1866	101.353	96.5959	96.4215
ENSMUSG00000056054.10	408.389	2.88396	0.422996	6.81795	9.23476e-12	2.01177e-09	S100a8	Up	chr3:90576285-90577342	protein_coding	+	5.27937	5.50813	7.26946	9.30371	7.00755	7.21337	10.7802	16.6576	47.5561	44.5277	20.0737	23.1366	116.82	126.912	59.6622	71.0987
ENSMUSG00000030214.8	23.4051	2.65127	0.389378	6.80898	9.82948e-12	2.09577e-09	Plbd1	Up	chr6:136589068-136638926	protein_coding	-	8.79895	5.50813	7.26946	2.79111	3.00323	7.21337	2.69504	6.94068	28.2365	19.9607	7.08483	9.74172	44.9973	50.236	49.245	61.3592
ENSMUSG00000025161.17	37.9784	2.30213	0.33996	6.77177	1.2722e-11	2.65598e-09	Slc16a3	Up	chr11:120839306-120851694	protein_coding	+	1.75979	1.83604	3.63473	1.86074	3.00323	4.12193	9.43266	9.71695	20.8058	16.1221	9.44644	15.8303	27.6907	27.3214	26.5165	26.2968
ENSMUSG00000028599.11	76.0859	2.27597	0.342003	6.65482	2.83638e-11	5.80069e-09	Tnfrsf1b	Up	chr4:144940033-144973440	protein_coding	-	7.03916	38.5569	12.7215	11.1645	24.0259	20.6096	28.298	30.539	107.001	89.0553	36.605	37.7492	79.6106	89.8961	192.245	194.791
ENSMUSG00000026180.9	143.421	2.93652	0.441765	6.64724	2.98633e-11	5.9852e-09	Cxcr2	Up	chr1:74193148-74200405	protein_coding	+	3.51958	1.83604	7.26946	6.5126	4.00431	7.21337	5.39009	6.94068	17.0905	29.941	22.4353	17.048	93.456	103.997	25.5695	26.2968
ENSMUSG00000022508.6	26.9742	1.80812	0.272918	6.62515	3.46899e-11	6.68515e-09	Bcl6	Up	chr16:23783802-23807602	protein_coding	-	8.79895	3.67209	6.36077	10.2341	3.00323	9.27434	9.43266	12.4932	27.4934	35.315	14.1697	19.4834	25.0947	28.2027	37.8808	31.1666
ENSMUSG00000063193.10	20.6993	3.15147	0.475482	6.62795	3.40386e-11	6.68515e-09	Cd300lb	Up	chr11:114813607-114825212	protein_coding	-	1.75979	1.83604	7.26946	1.86074	1.00108	2.06096	1.34752	6.94068	13.3752	14.5866	7.08483	10.9594	29.4213	41.4227	45.4569	56.4894
ENSMUSG00000052336.8	13.0887	3.44192	0.521216	6.60364	4.01178e-11	7.5853e-09	Cx3cr1	Up	chr9:119730682-119898945	protein_coding	-	1.75979	3.67209	2.72605	0.930371	4.00431	2.06096	1.34752	2.77627	14.8613	16.8898	15.3505	3.65315	19.9027	18.508	56.8211	61.3592
ENSMUSG00000026483.14	41.3611	2.22862	0.337776	6.59791	4.16985e-11	7.73816e-09	Niban1	Up	chr1:151446937-151597690	protein_coding	+	14.0783	9.18022	7.26946	4.65186	10.0108	2.06096	12.1277	8.32882	28.2365	20.7284	21.2545	9.74172	40.6706	51.1174	66.2913	66.2289
ENSMUSG00000029063.17	114.225	1.76408	0.273485	6.45038	1.11571e-10	1.99653e-08	Nadk	Up	chr4:155646835-155675458	protein_coding	+	33.436	33.0488	31.8039	22.3289	29.0313	19.5792	47.1633	45.8085	83.9663	92.1262	27.1585	46.2732	127.204	133.963	198.874	171.416
ENSMUSG00000050335.18	63.5323	3.01222	0.46686	6.45208	1.10325e-10	1.99653e-08	Lgals3	Up	chr14:47605208-47623617	protein_coding	+	1.75979	9.18022	7.26946	5.58223	8.00863	5.15241	8.08513	9.71695	28.2365	26.1024	10.6272	12.1772	85.668	94.3027	92.8078	91.5517
ENSMUSG00000018381.16	28.1335	1.96593	0.30615	6.42145	1.34983e-10	2.3731e-08	Abi3	Up	chr11:95720900-95733302	protein_coding	-	15.8381	3.67209	16.3563	9.30371	6.00647	9.27434	6.73761	11.1051	36.4102	35.315	20.0737	21.9189	29.4213	26.44	72.9204	65.255
ENSMUSG00000079481.12	20.6943	2.42675	0.378591	6.40997	1.45552e-10	2.51479e-08	Nhsl2	Up	chrX:100892991-101135661	protein_coding	+	0	1.83604	6.36077	1.86074	0	5.15241	9.43266	8.32882	20.0628	21.4961	5.90403	10.9594	31.152	26.44	27.4635	34.0884
ENSMUSG00000040249.16	123.264	2.35672	0.369199	6.38333	1.73275e-10	2.94303e-08	Lrp1	Up	chr10:127374030-127457017	protein_coding	-	33.436	40.393	13.6302	21.3985	31.0334	22.6706	48.5108	40.2559	135.238	124.37	56.6787	57.2326	152.299	148.064	290.735	309.718
ENSMUSG00000044583.14	18.407	3.13081	0.492736	6.35394	2.09868e-10	3.50515e-08	Tlr7	Up	chrX:166087925-166113554	protein_coding	-	5.27937	0	1.81736	0.930371	2.00216	5.15241	5.39009	4.16441	24.5211	17.6575	5.90403	7.30629	27.6907	22.9147	57.7681	47.7238
ENSMUSG00000059498.14	29.2752	2.93283	0.463303	6.33025	2.44757e-10	4.02083e-08	Fcgr3	Up	chr1:170878743-170892504	protein_coding	-	1.75979	1.83604	1.81736	0	3.00323	2.06096	4.04257	8.32882	16.3474	17.6575	10.6272	6.08858	33.748	22.0333	29.3576	30.1926
ENSMUSG00000034652.13	33.9436	2.28418	0.361441	6.31966	2.62136e-10	4.21611e-08	Cd300a	Up	chr11:114780867-114795480	protein_coding	+	7.03916	5.50813	3.63473	9.30371	3.00323	8.24386	13.4752	11.1051	23.7781	19.9607	16.5313	9.74172	34.6133	41.4227	61.5562	86.682
ENSMUSG00000058818.14	69.839	1.88819	0.298861	6.31795	2.65058e-10	4.21611e-08	Pirb	Up	chr7:3714408-3723390	protein_coding	-	5.27937	9.18022	10.9042	10.2341	9.0097	2.06096	13.4752	19.4339	30.4657	27.6379	25.9777	19.4834	60.5733	59.0494	35.0397	33.1145
ENSMUSG00000026177.12	27.3012	2.41651	0.382643	6.31532	2.69605e-10	4.22143e-08	Slc11a1	Up	chr1:74414354-74425221	protein_coding	+	1.75979	0	2.72605	2.79111	4.00431	3.09145	4.04257	11.1051	17.0905	16.8898	10.6272	12.1772	19.9027	18.508	36.9337	26.2968
ENSMUSG00000056071.13	848.833	2.33551	0.370322	6.30671	2.85025e-10	4.39422e-08	S100a9	Up	chr3:90599939-90603028	protein_coding	-	35.1958	16.5244	27.2605	27.9111	24.0259	13.3963	35.0356	43.0322	93.6262	74.4687	57.8595	62.1035	282.099	248.536	145.841	153.885
ENSMUSG00000028885.9	14.3258	4.58891	0.729421	6.29116	3.15093e-10	4.78416e-08	Smpdl3b	Up	chr4:132460277-132484563	protein_coding	-	0	1.83604	0	0.930371	1.00108	1.03048	0	1.38814	15.6044	14.5866	4.72322	2.43543	13.8453	10.576	43.5629	37.9842
ENSMUSG00000021360.17	66.993	2.22447	0.354	6.2838	3.304e-10	4.8672e-08	Gcnt2	Up	chr13:41013230-41114368	protein_coding	+	7.03916	5.50813	8.17814	8.37334	5.00539	4.12193	18.8653	8.32882	22.2919	27.6379	23.6161	12.1772	58.8426	70.5067	41.6688	45.7759
ENSMUSG00000022534.15	27.2142	3.7823	0.601742	6.28559	3.2662e-10	4.8672e-08	Mefv	Up	chr16:3525082-3535961	protein_coding	-	0	1.83604	0	0	1.00108	0	2.69504	5.55254	8.17371	5.37403	4.72322	3.65315	31.152	33.4907	23.6755	23.3749
ENSMUSG00000058715.12	38.0696	2.1898	0.348606	6.28159	3.35133e-10	4.8672e-08	Fcer1g	Up	chr1:171057141-171061934	protein_coding	-	7.03916	12.8523	2.72605	1.86074	14.0151	6.18289	8.08513	12.4932	21.5489	24.567	15.3505	17.048	38.94	45.8294	61.5562	61.3592
ENSMUSG00000025473.17	53.8244	3.03589	0.485087	6.25844	3.88838e-10	5.56649e-08	Adam8	Up	chr7:139558845-139572475	protein_coding	-	3.51958	1.83604	0.908682	0.930371	1.00108	4.12193	2.69504	5.55254	11.889	7.67718	20.0737	17.048	39.8053	44.0667	10.4172	8.76559
ENSMUSG00000004207.15	329.15	1.49619	0.240033	6.23327	4.56792e-10	6.44721e-08	Psap	Up	chr10:60113449-60138376	protein_coding	+	156.621	146.883	110.859	122.809	142.153	121.597	167.093	152.695	328.435	300.946	206.641	188.746	504.489	462.7	602.304	559.05
ENSMUSG00000027035.11	79.7269	1.55995	0.251136	6.21158	5.2456e-10	7.2842e-08	Cers6	Up	chr2:68691785-68944626	protein_coding	+	17.5979	14.6883	14.5389	14.8859	18.0194	15.4572	22.9079	24.9865	40.8686	36.8505	28.3393	29.2252	79.6106	80.2014	68.1854	53.5675
ENSMUSG00000030341.18	42.62	1.93656	0.311857	6.20977	5.30632e-10	7.2842e-08	Tnfrsf1a	Up	chr6:125326325-125339447	protein_coding	+	7.03916	1.83604	5.45209	9.30371	13.014	3.09145	9.43266	12.4932	20.8058	23.7993	18.8929	13.3949	25.96	40.5414	53.0331	42.854
ENSMUSG00000055994.16	20.0262	2.44756	0.396662	6.1704	6.81168e-10	9.22431e-08	Nod2	Up	chr8:89373943-89415102	protein_coding	+	1.75979	1.83604	2.72605	5.58223	1.00108	2.06096	8.08513	1.38814	18.5766	19.9607	5.90403	3.65315	20.768	23.796	23.6755	16.5572
ENSMUSG00000036606.18	37.4524	2.933	0.477742	6.13929	8.28932e-10	1.10756e-07	Plxnb2	Up	chr15:89039752-89064991	protein_coding	-	10.5587	7.34417	1.81736	2.79111	6.00647	8.24386	14.8227	9.71695	43.8408	50.6694	11.8081	13.3949	57.112	61.6934	99.437	116.875
ENSMUSG00000052749.10	55.3511	2.37607	0.387419	6.13308	8.61937e-10	1.13651e-07	Trim30b	Up	chr7:104004589-104019091	protein_coding	-	3.51958	1.83604	8.17814	6.5126	1.00108	4.12193	12.1277	13.8814	14.1182	15.3544	30.7009	31.6606	59.708	47.592	34.0927	34.0884
ENSMUSG00000112023.2	69.7754	2.23578	0.364811	6.1286	8.86578e-10	1.15382e-07	Lilr4b	Up	chr10:51356728-51362799	protein_coding	+	3.51958	0	2.72605	1.86074	4.00431	6.18289	5.39009	18.0458	21.5489	9.98034	11.8081	7.30629	43.2666	38.7787	32.1986	27.2707
ENSMUSG00000039934.13	43.0291	1.97323	0.322698	6.11478	9.66889e-10	1.2422e-07	Gsap	Up	chr5:21391253-21520130	protein_coding	+	14.0783	11.0163	8.17814	5.58223	13.014	6.18289	14.8227	8.32882	31.2087	25.3347	10.6272	12.1772	50.1893	47.592	71.9734	60.3852
ENSMUSG00000043740.16	25.7043	2.62544	0.430577	6.09749	1.07749e-09	1.36678e-07	B430306N03Rik	Up	chr17:48623169-48634052	protein_coding	+	5.27937	3.67209	0	2.79111	0	3.09145	4.04257	2.77627	8.17371	9.98034	9.44644	7.30629	25.96	17.6267	18.9404	21.427
ENSMUSG00000008540.12	17.6733	4.59085	0.754954	6.08096	1.19462e-09	1.49641e-07	Mgst1	Up	chr6:138117314-138133753	protein_coding	+	3.51958	0	0	0	1.00108	1.03048	0	0	5.94452	8.4449	1.18081	3.65315	31.152	27.3214	17.9934	20.4531
ENSMUSG00000037731.6	70.6053	1.31094	0.215947	6.07068	1.27369e-09	1.57576e-07	Themis2	Up	chr4:132509154-132523698	protein_coding	-	17.5979	27.5407	13.6302	18.6074	21.0226	25.7621	37.7306	37.4797	43.0978	46.8308	56.6787	46.2732	63.1693	56.4054	87.1257	87.6559
ENSMUSG00000032915.7	41.7721	2.83394	0.467424	6.06289	1.33699e-09	1.6339e-07	Adgre4	Up	chr17:56056984-56160662	protein_coding	+	10.5587	11.0163	4.54341	8.37334	8.00863	9.27434	17.5178	9.71695	44.5839	59.882	16.5313	31.6606	35.4786	44.0667	163.834	159.729
ENSMUSG00000026535.10	13.0909	5.64852	0.93569	6.03674	1.57257e-09	1.89864e-07	Ifi202b	Up	chr1:173790134-173810310	protein_coding	-	1.75979	0	0	0	0	0	0	0	3.71532	3.83859	1.18081	2.43543	19.9027	23.796	27.4635	34.0884
ENSMUSG00000030830.19	220.58	1.30916	0.217162	6.02848	1.6551e-09	1.9745e-07	Itgal	Up	chr7:126895432-126934310	protein_coding	+	68.6318	66.0976	80.8727	95.8282	100.108	86.5605	156.313	129.097	211.03	204.981	149.962	154.65	243.159	222.977	369.337	387.634
ENSMUSG00000038679.17	45.7285	1.7284	0.287193	6.01827	1.76287e-09	2.07832e-07	Trps1	Up	chr15:50518148-50753859	protein_coding	-	12.3185	16.5244	9.08682	14.8859	8.00863	16.4877	24.2554	24.9865	28.9795	33.0119	20.0737	20.7012	72.688	77.5574	77.6555	80.8382
ENSMUSG00000032690.17	33.7773	3.37708	0.562912	5.9993	1.98172e-09	2.30917e-07	Oas2	Up	chr5:120868398-120887918	protein_coding	-	0	0	0.908682	2.79111	3.00323	2.06096	1.34752	0	7.43065	10.7481	8.26564	1.21772	29.4213	30.8467	17.9934	13.6354
ENSMUSG00000059089.5	22.5831	3.3632	0.562288	5.98129	2.21382e-09	2.54997e-07	Fcgr4	Up	chr1:170846489-170857330	protein_coding	+	7.03916	5.50813	0.908682	0	0	0	5.39009	4.16441	22.2919	23.7993	9.44644	6.08858	9.51866	8.81334	61.5562	62.3331
ENSMUSG00000009292.19	54.2209	2.06213	0.345563	5.96746	2.4098e-09	2.74416e-07	Trpm2	Up	chr10:77743556-77806397	protein_coding	-	3.51958	0	5.45209	11.1645	3.00323	4.12193	17.5178	12.4932	22.2919	16.1221	24.7969	19.4834	56.2466	44.948	29.3576	29.2186
ENSMUSG00000002111.9	43.3736	1.9558	0.328076	5.96143	2.50047e-09	2.81542e-07	Spi1	Up	chr2:90912735-90946101	protein_coding	+	7.03916	3.67209	9.08682	8.37334	13.014	9.27434	9.43266	12.4932	28.9795	29.941	17.7121	13.3949	38.0746	31.728	60.6092	65.255
ENSMUSG00000021614.17	41.2523	5.2593	0.883261	5.95441	2.61007e-09	2.90617e-07	Vcan	Up	chr13:89803431-89890628	protein_coding	-	0	0	0	0	0	0	2.69504	2.77627	5.20145	6.14175	2.36161	1.21772	69.2266	66.9814	20.8344	20.4531
ENSMUSG00000000204.17	401.017	2.79257	0.470195	5.93917	2.86472e-09	3.15465e-07	Slfn4	Up	chr11:83066012-83081042	protein_coding	+	1.75979	7.34417	5.45209	8.37334	9.0097	4.12193	22.9079	12.4932	37.1532	21.4961	24.7969	30.4429	160.952	139.251	37.8808	41.8801
ENSMUSG00000041268.18	66.6733	2.30369	0.388097	5.93586	2.92318e-09	3.18404e-07	Dmxl2	Up	chr9:54272442-54408910	protein_coding	-	1.75979	3.67209	0.908682	5.58223	4.00431	4.12193	5.39009	15.2695	12.6321	16.8898	16.5313	8.52401	51.92	50.236	16.0993	23.3749
ENSMUSG00000032231.15	78.4668	2.23979	0.377987	5.92558	3.11199e-09	3.35326e-07	Anxa2	Up	chr9:69360902-69399077	protein_coding	+	3.51958	5.50813	5.45209	4.65186	10.0108	7.21337	5.39009	27.7627	26.0073	26.8701	16.5313	20.7012	60.5733	72.2694	57.7681	44.8019
ENSMUSG00000025492.7	83.8376	1.99315	0.337193	5.911	3.4003e-09	3.62494e-07	Ifitm3	Up	chr7:140589499-140590683	protein_coding	-	15.8381	16.5244	10.9042	13.0252	23.0248	24.7316	9.43266	15.2695	41.6116	40.6891	51.9554	46.2732	65.7653	63.456	105.119	99.3434
ENSMUSG00000004609.12	109.447	2.67873	0.4537	5.90419	3.54373e-09	3.73808e-07	Cd33	Up	chr7:43173640-43193852	protein_coding	-	1.75979	5.50813	3.63473	2.79111	2.00216	3.09145	6.73761	11.1051	11.889	16.1221	17.7121	17.048	59.708	74.9134	14.2053	15.5833
ENSMUSG00000025877.15	28.8818	2.98516	0.506346	5.8955	3.73546e-09	3.89928e-07	Hk3	Up	chr13:55153798-55169198	protein_coding	-	1.75979	1.83604	1.81736	1.86074	1.00108	1.03048	4.04257	1.38814	8.91678	8.4449	2.36161	2.43543	20.768	34.372	17.9934	16.5572
ENSMUSG00000040964.17	16.8824	3.0521	0.518117	5.89075	3.84457e-09	3.97179e-07	Arhgef10l	Up	chr4:140241796-140393323	protein_coding	-	5.27937	1.83604	1.81736	1.86074	0	1.03048	9.43266	2.77627	13.3752	17.6575	3.54242	8.52401	18.172	23.796	53.9801	46.7498
ENSMUSG00000049625.7	14.8358	4.07949	0.695901	5.86216	4.56873e-09	4.67176e-07	Tifab	Up	chr13:56321517-56326698	protein_coding	-	0	0	0.908682	0.930371	1.00108	1.03048	1.34752	4.16441	13.3752	8.4449	7.08483	3.65315	23.364	16.7453	45.4569	42.854
ENSMUSG00000001025.9	45.4932	2.47521	0.423792	5.84063	5.20036e-09	5.26392e-07	S100a6	Up	chr3:90520189-90531488	protein_coding	+	0	3.67209	2.72605	0.930371	2.00216	4.12193	10.7802	4.16441	8.91678	14.5866	4.72322	8.52401	41.536	34.372	16.0993	24.3489
ENSMUSG00000030427.18	19.1695	2.44156	0.418179	5.83855	5.26574e-09	5.2768e-07	Lilra6	Up	chr7:3911279-3918502	protein_coding	-	1.75979	1.83604	6.36077	5.58223	2.00216	0	1.34752	2.77627	5.94452	9.21262	9.44644	9.74172	27.6907	32.6094	15.1523	16.5572
ENSMUSG00000040522.6	14.2335	3.72113	0.638533	5.82762	5.62239e-09	5.57841e-07	Tlr8	Up	chrX:166025692-166047325	protein_coding	-	0	3.67209	0.908682	1.86074	0	0	1.34752	2.77627	10.4029	8.4449	3.54242	2.43543	16.4413	14.9827	29.3576	41.8801
ENSMUSG00000027639.17	348.568	1.09989	0.189132	5.81544	6.04754e-09	5.88372e-07	Samhd1	Up	chr2:156939453-156977185	protein_coding	-	109.107	135.867	172.65	165.606	153.165	130.871	181.916	202.668	303.914	304.016	251.512	238.672	384.208	350.771	421.423	432.436
ENSMUSG00000033192.6	26.38	2.21967	0.381616	5.81651	6.00898e-09	5.88372e-07	Lpcat2	Up	chr8:93581967-93645907	protein_coding	+	5.27937	1.83604	0.908682	2.79111	3.00323	5.15241	5.39009	2.77627	6.68758	9.21262	9.44644	6.08858	21.6333	18.508	29.3576	21.427
ENSMUSG00000017760.17	51.7154	1.14085	0.196933	5.79307	6.9112e-09	6.65934e-07	Ctsa	Up	chr2:164674793-164682952	protein_coding	+	22.8773	9.18022	21.8084	37.2148	31.0334	36.0669	25.6029	26.3746	55.7299	52.9726	37.7858	46.2732	66.6306	66.9814	64.3973	84.7341
ENSMUSG00000045094.9	14.1427	4.45566	0.771852	5.77268	7.80197e-09	7.44605e-07	Arhgef37	Up	chr18:61624728-61669665	protein_coding	-	1.75979	0	1.81736	0.930371	2.00216	1.03048	1.34752	1.38814	9.65984	6.14175	3.54242	1.21772	26.8253	33.4907	85.2317	65.255
ENSMUSG00000040809.11	61.5942	5.56169	0.963774	5.77074	7.89261e-09	7.4615e-07	Chil3	Up	chr3:106054870-106074880	protein_coding	-	1.75979	0	0	0	0	2.06096	2.69504	1.38814	5.20145	6.90946	1.18081	1.21772	164.413	151.589	7.57615	17.5312
ENSMUSG00000078945.11	18.8291	2.31294	0.400929	5.76896	7.97603e-09	7.46989e-07	Naip2	Up	chr13:100280571-100338600	protein_coding	-	3.51958	3.67209	1.81736	7.44297	4.00431	3.09145	1.34752	11.1051	14.1182	20.7284	3.54242	7.30629	25.96	26.44	40.7218	37.9842
ENSMUSG00000039270.10	16.047	1.91522	0.33211	5.76685	8.07688e-09	7.4943e-07	Megf9	Up	chr4:70345302-70453232	protein_coding	-	1.75979	1.83604	2.72605	6.5126	6.00647	5.15241	4.04257	4.16441	11.889	12.2835	10.6272	10.9594	12.98	17.6267	26.5165	26.2968
ENSMUSG00000026480.13	95.876	1.57256	0.273808	5.74329	9.28565e-09	8.53684e-07	Ncf2	Up	chr1:152675945-152712742	protein_coding	+	19.3577	25.7046	31.8039	20.4682	24.0259	25.7621	47.1633	37.4797	74.3065	52.2048	42.509	35.3137	116.82	118.98	111.748	135.38
ENSMUSG00000034641.3	11.5484	3.34648	0.583436	5.73581	9.70494e-09	8.8412e-07	Cd300ld	Up	chr11:114873100-114880748	protein_coding	-	0	0	0.908682	1.86074	1.00108	4.12193	2.69504	4.16441	10.4029	23.7993	7.08483	4.87086	7.788	10.576	50.192	40.9061
ENSMUSG00000049988.6	14.7549	4.31048	0.754856	5.71034	1.1275e-08	1.0179e-06	Lrrc25	Up	chr8:71068805-71074133	protein_coding	+	0	0	0	0	1.00108	0	1.34752	2.77627	13.3752	3.83859	0	4.87086	23.364	20.2707	12.3112	17.5312
ENSMUSG00000069662.6	71.9263	2.16303	0.380642	5.68258	1.32676e-08	1.1871e-06	Marcks	Up	chr10:37009371-37014916	protein_coding	-	8.79895	5.50813	9.08682	2.79111	7.00755	6.18289	14.8227	16.6576	23.035	10.7481	12.9889	10.9594	57.9773	74.032	63.4503	58.4373
ENSMUSG00000025804.6	65.5788	2.77514	0.488639	5.67931	1.35236e-08	1.19854e-06	Ccr1	Up	chr9:123762161-123768729	protein_coding	-	0	0	3.63473	3.72148	2.00216	2.06096	5.39009	2.77627	8.17371	9.98034	9.44644	4.87086	44.9973	37.016	12.3112	15.5833
ENSMUSG00000042759.13	24.2558	2.62102	0.461617	5.67791	1.36347e-08	1.19854e-06	Apobr	Up	chr7:126184114-126188284	protein_coding	+	1.75979	1.83604	1.81736	0.930371	2.00216	1.03048	6.73761	4.16441	9.65984	11.5158	4.72322	7.30629	23.364	23.796	19.8874	17.5312
ENSMUSG00000038642.11	115.118	1.69374	0.298701	5.67034	1.42516e-08	1.24187e-06	Ctss	Up	chr3:95434097-95463714	protein_coding	+	38.7154	20.1965	41.7994	38.1452	68.0733	42.2498	41.7732	31.9271	107.744	112.855	54.317	42.62	159.221	163.047	214.973	196.739
ENSMUSG00000027514.15	40.1589	1.78796	0.316116	5.65602	1.54921e-08	1.33833e-06	Zbp1	Up	chr2:173048405-173060716	protein_coding	-	10.5587	1.83604	9.08682	11.1645	9.0097	7.21337	6.73761	6.94068	24.5211	29.941	20.0737	18.2657	39.8053	32.6094	27.4635	28.2447
ENSMUSG00000020376.18	19.6929	1.79083	0.31688	5.65144	1.59107e-08	1.35539e-06	Rnf130	Up	chr11:49916173-50016546	protein_coding	+	12.3185	3.67209	7.26946	5.58223	5.00539	6.18289	4.04257	8.32882	23.035	13.0512	11.8081	15.8303	37.2093	18.508	30.3046	27.2707
ENSMUSG00000030223.15	19.4824	3.67339	0.650053	5.65091	1.59601e-08	1.35539e-06	Ptpro	Up	chr6:137229317-137440231	protein_coding	+	3.51958	3.67209	1.81736	0.930371	0	1.03048	6.73761	2.77627	11.889	19.193	11.8081	2.43543	40.6706	31.728	63.4503	63.3071
ENSMUSG00000064246.11	64.0091	3.91214	0.69371	5.63944	1.70602e-08	1.43664e-06	Chil1	Up	chr1:134109914-134117919	protein_coding	+	0	0	0	0	0	0	2.69504	5.55254	3.71532	5.37403	9.44644	3.65315	29.4213	20.2707	15.1523	23.3749
ENSMUSG00000052160.8	37.7631	1.98493	0.352409	5.63245	1.77665e-08	1.48365e-06	Pld4	Up	chr12:112727089-112735424	protein_coding	+	12.3185	22.0325	8.17814	9.30371	18.0194	12.3658	13.4752	18.0458	50.5284	50.6694	21.2545	21.9189	46.728	51.9987	96.5959	102.265
ENSMUSG00000030560.18	86.197	1.77873	0.316852	5.61375	1.97985e-08	1.63968e-06	Ctsc	Up	chr7:87927293-87960096	protein_coding	+	15.8381	16.5244	32.7126	39.0756	27.0291	27.823	24.2554	30.539	76.5357	85.9844	38.9666	42.62	146.241	148.064	102.278	101.291
ENSMUSG00000048534.8	30.2317	2.29848	0.4097	5.61015	2.0215e-08	1.66045e-06	Jaml	Up	chr9:44990481-45019832	protein_coding	+	7.03916	5.50813	5.45209	9.30371	5.00539	1.03048	6.73761	8.32882	11.889	7.67718	11.8081	24.3543	52.7853	58.168	34.0927	35.0624
ENSMUSG00000029713.16	64.1306	1.0891	0.19426	5.60639	2.06589e-08	1.68311e-06	Gnb2	Up	chr5:137526389-137531772	protein_coding	-	22.8773	31.2127	29.9865	20.4682	37.0399	35.0364	30.993	24.9865	62.4174	54.508	43.6898	35.3137	81.3413	65.2187	75.7615	75.9685
ENSMUSG00000030340.17	5.17856	4.64907	0.835066	5.56731	2.58703e-08	2.0907e-06	Scnn1a	Up	chr6:125297622-125321906	protein_coding	+	0	1.83604	0	0	0	0	0	0	8.17371	5.37403	8.26564	1.21772	7.788	7.05067	12.3112	7.79164
ENSMUSG00000005142.11	101.61	1.0907	0.197511	5.52222	3.34742e-08	2.6681e-06	Man2b1	Up	chr8:85809899-85824911	protein_coding	+	28.1566	38.5569	44.5254	49.3097	39.0421	39.1583	60.6385	59.6899	98.8276	108.248	76.7524	63.3212	103.84	116.336	95.6489	102.265
ENSMUSG00000059326.8	29.5978	1.83228	0.331824	5.52184	3.35476e-08	2.6681e-06	Csf2ra	Up	chr19:61212395-61216867	protein_coding	-	3.51958	5.50813	4.54341	3.72148	7.00755	6.18289	18.8653	9.71695	15.6044	22.2638	9.44644	21.9189	32.0173	25.5587	35.9867	43.828
ENSMUSG00000066682.12	8.8265	4.21746	0.765248	5.51123	3.56342e-08	2.81173e-06	Pilrb2	Up	chr5:137864089-137870077	protein_coding	-	0	0	0.908682	0	0	1.03048	1.34752	0	11.146	6.90946	3.54242	4.87086	4.32666	7.932	16.0993	15.5833
ENSMUSG00000018008.9	50.4765	1.53171	0.27827	5.5044	3.70429e-08	2.90005e-06	Cyth4	Up	chr15:78481247-78506219	protein_coding	+	15.8381	20.1965	23.6257	23.2593	17.0183	10.3048	17.5178	34.7034	54.2437	62.1852	54.317	30.4429	56.2466	55.524	86.1787	69.1508
ENSMUSG00000055541.19	27.442	2.5357	0.461618	5.49306	3.95037e-08	3.06873e-06	Lair1	Up	chr7:4006401-4066203	protein_coding	-	7.03916	1.83604	3.63473	5.58223	4.00431	0	12.1277	6.94068	23.7781	23.7993	9.44644	12.1772	18.172	22.9147	47.3509	75.9685
ENSMUSG00000044811.14	11.9087	3.33063	0.606878	5.48814	4.06189e-08	3.1311e-06	Cd300c2	Up	chr11:114887547-114892706	protein_coding	-	5.27937	3.67209	0	0.930371	1.00108	0	0	4.16441	11.146	13.8189	1.18081	4.87086	18.172	8.81334	40.7218	28.2447
ENSMUSG00000020841.6	62.6743	1.73186	0.316025	5.48013	4.2502e-08	3.25124e-06	Cpd	Up	chr11:76669250-76737844	protein_coding	-	19.3577	9.18022	8.17814	5.58223	10.0108	8.24386	14.8227	22.2102	23.035	23.0315	18.8929	26.7897	48.4586	49.3547	65.3443	58.4373
ENSMUSG00000026271.16	13.5895	3.12665	0.570847	5.47722	4.32062e-08	3.28007e-06	Gpr35	Up	chr1:92878587-92914113	protein_coding	+	1.75979	3.67209	0.908682	0.930371	0	2.06096	4.04257	2.77627	15.6044	11.5158	2.36161	7.30629	19.0373	12.3387	29.3576	31.1666
ENSMUSG00000020057.3	8.85672	4.52927	0.830644	5.45273	4.9603e-08	3.68639e-06	Dram1	Up	chr10:88158666-88214942	protein_coding	-	0	0	0	0.930371	0	1.03048	0	0	5.94452	6.14175	1.18081	0	17.3067	12.3387	13.2583	11.6875
ENSMUSG00000025044.17	12.9984	4.77412	0.875582	5.45252	4.96619e-08	3.68639e-06	Msr1	Up	chr8:40034726-40095714	protein_coding	-	0	0	0	0.930371	0	1.03048	0	0	3.71532	4.60631	1.18081	0	22.4987	22.0333	11.3642	15.5833
ENSMUSG00000040907.16	21.805	2.47654	0.454124	5.45345	4.94018e-08	3.68639e-06	Atp1a3	Up	chr7:24677592-24705383	protein_coding	-	1.75979	0	2.72605	0.930371	1.00108	3.09145	9.43266	16.6576	17.8336	17.6575	9.44644	8.52401	19.0373	35.2534	45.4569	38.9582
ENSMUSG00000022586.12	9.03722	5.2075	0.958597	5.43242	5.5596e-08	4.09653e-06	Ly6i	Up	chr15:74851383-74855279	protein_coding	-	0	0	0	0	0	0	0	0	7.43065	6.14175	1.18081	1.21772	0.865333	0.881334	22.7285	26.2968
ENSMUSG00000021281.16	88.5884	1.45952	0.268965	5.42642	5.74954e-08	4.20556e-06	Tnfaip2	Up	chr12:111408903-111421452	protein_coding	+	15.8381	29.3767	13.6302	16.7467	17.0183	16.4877	35.0356	33.3153	25.2642	22.2638	47.2322	54.7972	102.975	103.116	59.6622	64.281
ENSMUSG00000030921.18	108.847	1.46583	0.270198	5.42501	5.795e-08	4.20809e-06	Trim30a	Up	chr7:104058232-104114400	protein_coding	-	17.5979	27.5407	38.1646	37.2148	41.0442	22.6706	22.9079	29.1509	64.6466	59.882	55.4979	63.3212	126.339	110.167	88.0727	92.5257
ENSMUSG00000027360.6	106.63	2.01253	0.372243	5.4065	6.42666e-08	4.59305e-06	Hdc	Up	chr2:126435587-126461219	protein_coding	-	1.75979	1.83604	7.26946	4.65186	5.00539	9.27434	8.08513	11.1051	9.65984	13.8189	17.7121	18.2657	57.112	52.88	14.2053	19.4791
ENSMUSG00000039208.16	15.2135	2.56098	0.473636	5.40707	6.40646e-08	4.59305e-06	Metrnl	Up	chr11:121592370-121607132	protein_coding	+	1.75979	1.83604	1.81736	4.65186	4.00431	1.03048	5.39009	5.55254	11.146	7.67718	9.44644	12.1772	18.172	20.2707	35.9867	39.9321
ENSMUSG00000055782.10	10.9157	3.96421	0.733365	5.4055	6.46262e-08	4.59305e-06	Abcd2	Up	chr15:91030074-91076002	protein_coding	-	0	0	0	1.86074	2.00216	0	1.34752	0	8.17371	6.14175	1.18081	3.65315	21.6333	13.22	19.8874	17.5312
ENSMUSG00000045636.17	56.8976	2.55012	0.473948	5.38058	7.42459e-08	5.23956e-06	Mtus1	Up	chr8:41443951-41586763	protein_coding	-	3.51958	1.83604	5.45209	4.65186	1.00108	2.06096	12.1277	9.71695	15.6044	24.567	10.6272	2.43543	64.9	55.524	28.4106	31.1666
ENSMUSG00000048440.17	9.37342	3.30794	0.615424	5.37506	7.65584e-08	5.36497e-06	Cyp4f16	Up	chr17:32755532-32770772	protein_coding	+	3.51958	1.83604	0.908682	0	0	1.03048	4.04257	1.38814	6.68758	9.21262	4.72322	7.30629	9.51866	9.69467	33.1457	30.1926
ENSMUSG00000069516.9	727.386	2.2745	0.42488	5.35327	8.63779e-08	6.01106e-06	Lyz2	Up	chr10:117113236-117118226	protein_coding	-	235.812	216.653	39.982	27.9111	236.254	244.224	210.214	217.937	415.373	412.265	185.386	215.536	1347.32	1325.53	1500.08	1501.84
ENSMUSG00000013974.4	28.6574	3.36224	0.630123	5.33585	9.51003e-08	6.57241e-06	Mcemp1	Up	chr8:3715754-3719259	protein_coding	+	1.75979	1.83604	1.81736	0	0	1.03048	2.69504	1.38814	5.20145	4.60631	1.18081	2.43543	21.6333	28.2027	17.9934	17.5312
ENSMUSG00000048612.17	18.062	4.08409	0.768571	5.31388	1.07315e-07	7.31568e-06	Myof	Up	chr19:37887484-38032025	protein_coding	-	1.75979	0	0	0	1.00108	1.03048	4.04257	1.38814	9.65984	11.5158	1.18081	1.21772	31.152	27.3214	27.4635	37.0103
ENSMUSG00000053113.4	113.302	1.2169	0.228996	5.31406	1.0721e-07	7.31568e-06	Socs3	Up	chr11:117856905-117860873	protein_coding	-	15.8381	7.34417	19.0823	21.3985	15.0162	27.823	37.7306	38.8678	46.07	55.2757	44.8706	26.7897	70.092	71.388	59.6622	52.5936
ENSMUSG00000053158.11	55.1782	1.7618	0.332226	5.30302	1.13904e-07	7.7124e-06	Fes	Up	chr7:80027504-80037694	protein_coding	-	10.5587	9.18022	14.5389	6.5126	5.00539	9.27434	18.8653	19.4339	26.7503	23.7993	16.5313	15.8303	72.688	48.4734	49.245	58.4373
ENSMUSG00000050931.8	17.0426	3.08227	0.584289	5.27524	1.32579e-07	8.9166e-06	Sgms2	Up	chr3:131112634-131197172	protein_coding	-	1.75979	0	0.908682	0.930371	1.00108	1.03048	2.69504	1.38814	3.71532	3.07087	5.90403	3.65315	21.6333	22.9147	2.84106	16.5572
ENSMUSG00000049037.9	10.8913	2.64871	0.502685	5.26913	1.37072e-07	9.1573e-06	Clec4a1	Up	chr6:122898807-122911578	protein_coding	+	5.27937	1.83604	0.908682	2.79111	1.00108	1.03048	6.73761	1.38814	10.4029	14.5866	4.72322	4.87086	18.172	21.152	23.6755	24.3489
ENSMUSG00000026600.13	42.1189	1.37454	0.260998	5.26648	1.39065e-07	9.2084e-06	Soat1	Up	chr1:156252095-156301901	protein_coding	-	7.03916	12.8523	16.3563	17.6771	12.0129	7.21337	21.5604	26.3746	31.9518	27.6379	22.4353	26.7897	68.3613	40.5414	48.298	47.7238
ENSMUSG00000044447.6	43.9124	1.77092	0.336314	5.26568	1.39674e-07	9.2084e-06	Dock5	Up	chr14:67989584-68170891	protein_coding	-	8.79895	9.18022	9.08682	3.72148	11.0119	7.21337	16.1703	20.822	18.5766	20.7284	10.6272	17.048	45.8626	43.1854	62.5032	69.1508
ENSMUSG00000047735.15	194.25	1.03456	0.197039	5.25052	1.51669e-07	9.88457e-06	Samd9l	Up	chr6:3372257-3399572	protein_coding	-	93.2689	78.9499	107.224	132.113	92.0992	91.7129	61.986	98.5577	208.801	208.819	162.951	125.425	223.256	230.028	181.828	212.322
ENSMUSG00000060703.13	4.09971	4.21234	0.802314	5.25024	1.51903e-07	9.88457e-06	Cd302	Up	chr2:60082337-60114832	protein_coding	-	0	0	0	0	0	0	0	0	2.97226	3.07087	0	0	8.65333	6.16934	6.62913	4.86977
ENSMUSG00000025648.19	44.5928	1.30728	0.249383	5.24205	1.588e-07	1.02667e-05	Pfkfb4	Up	chr9:108820846-108861296	protein_coding	+	8.79895	16.5244	9.08682	11.1645	12.0129	16.4877	13.4752	19.4339	26.7503	23.0315	15.3505	26.7897	41.536	37.016	47.3509	42.854
ENSMUSG00000105504.5	49.2245	2.54643	0.486128	5.23819	1.62156e-07	1.04165e-05	Gbp5	Up	chr3:142199739-142228105	protein_coding	+	1.75979	1.83604	3.63473	6.5126	5.00539	3.09145	4.04257	5.55254	23.035	23.7993	10.6272	3.65315	40.6706	38.7787	24.6225	23.3749
ENSMUSG00000070327.15	266.706	1.22226	0.234098	5.22114	1.77821e-07	1.135e-05	Rnf213	Up	chr11:119283926-119378244	protein_coding	+	77.4308	100.982	125.398	131.182	146.157	134.993	115.887	131.873	300.198	325.513	161.77	166.827	324.5	302.298	328.616	344.78
ENSMUSG00000038811.14	17.5842	2.41761	0.463265	5.21863	1.80254e-07	1.14324e-05	Gngt2	Up	chr11:95728042-95736560	protein_coding	+	0	3.67209	7.26946	6.5126	8.00863	4.12193	6.73761	1.38814	19.3197	16.1221	9.44644	3.65315	14.7107	14.9827	70.0794	63.3071
ENSMUSG00000000594.8	61.6227	1.36474	0.26336	5.18205	2.19465e-07	1.38318e-05	Gm2a	Up	chr11:54988941-55003855	protein_coding	+	22.8773	29.3767	33.6212	24.1896	26.028	27.823	26.9504	29.1509	67.6189	69.0946	28.3393	47.4909	72.688	70.5067	105.119	105.187
ENSMUSG00000045551.8	22.165	4.0762	0.786797	5.18075	2.20997e-07	1.38413e-05	Fpr1	Up	chr17:18096733-18104202	protein_coding	-	0	0	0.908682	0	1.00108	1.03048	1.34752	0	6.68758	5.37403	2.36161	1.21772	16.4413	12.3387	17.9934	18.5051
ENSMUSG00000029771.13	34.5822	1.4898	0.288108	5.17098	2.32872e-07	1.44945e-05	Irf5	Up	chr6:29526624-29541870	protein_coding	+	8.79895	5.50813	19.0823	22.3289	24.0259	13.3963	14.8227	23.5983	47.5561	57.5789	34.2434	12.1772	41.536	41.4227	74.8145	69.1508
ENSMUSG00000024679.11	21.614	2.88633	0.560989	5.14507	2.67416e-07	1.65418e-05	Ms4a6d	Up	chr19:11563968-11582213	protein_coding	-	3.51958	1.83604	4.54341	2.79111	2.00216	0	0	0	11.146	14.5866	7.08483	9.74172	19.9027	19.3893	17.9934	11.6875
ENSMUSG00000027506.16	84.4896	1.69647	0.329888	5.14257	2.71004e-07	1.66609e-05	Tpd52	Up	chr3:8990653-9069783	protein_coding	-	5.27937	12.8523	17.265	11.1645	14.0151	17.5182	18.8653	26.3746	28.2365	22.2638	24.7969	21.9189	86.5333	83.7267	73.8675	60.3852
ENSMUSG00000029082.18	21.7201	4.00933	0.781471	5.13049	2.8899e-07	1.74621e-05	Bst1	Up	chr5:43976227-44001328	protein_coding	+	1.75979	0	0.908682	0	0	0	0	1.38814	5.94452	7.67718	7.08483	1.21772	14.7107	11.4573	4.73509	7.79164
ENSMUSG00000032554.16	23.2272	3.44879	0.671971	5.13234	2.86159e-07	1.74621e-05	Trf	Up	chr9:103081200-103107643	protein_coding	-	0	5.50813	3.63473	0	4.00431	4.12193	2.69504	8.32882	26.7503	26.1024	5.90403	1.21772	57.112	50.236	67.2383	71.0987
ENSMUSG00000048120.17	19.8064	2.44649	0.476869	5.13031	2.89264e-07	1.74621e-05	Entpd1	Up	chr19:40600810-40730046	protein_coding	+	0	3.67209	1.81736	0.930371	2.00216	0	8.08513	5.55254	6.68758	6.90946	9.44644	1.21772	25.96	23.796	16.0993	22.401
ENSMUSG00000027778.16	69.4957	-1.08159	0.211481	-5.11438	3.14779e-07	1.88886e-05	Ift80	Down	chr3:68799832-68911903	protein_coding	-	142.543	132.195	104.498	104.202	112.121	104.079	75.4613	73.5712	54.9868	36.8505	61.4019	53.5795	55.3813	67.8627	29.3576	40.9061
ENSMUSG00000030474.10	23.8816	2.98348	0.584825	5.10149	3.36986e-07	2.01008e-05	Siglece	Up	chr7:43300494-43309585	protein_coding	-	0	0	2.72605	0.930371	1.00108	0	4.04257	1.38814	8.17371	3.07087	4.72322	2.43543	23.364	21.152	12.3112	7.79164
ENSMUSG00000021624.10	15.3457	1.55374	0.305446	5.08679	3.64178e-07	2.15942e-05	Cd180	Up	chr13:102830066-102876137	protein_coding	+	5.27937	3.67209	9.08682	11.1645	11.0119	13.3963	10.7802	12.4932	34.181	33.0119	23.6161	18.2657	21.6333	27.3214	40.7218	33.1145
ENSMUSG00000029299.15	10.9838	2.16234	0.42575	5.0789	3.79624e-07	2.22469e-05	Abcg3	Up	chr5:105082923-105130584	protein_coding	-	3.51958	0	4.54341	3.72148	8.00863	9.27434	2.69504	2.77627	17.8336	18.4252	7.08483	12.1772	10.384	8.81334	39.7748	49.6717
ENSMUSG00000054520.16	25.0883	1.26707	0.249449	5.07947	3.78494e-07	2.22469e-05	Sh3bp2	Up	chr5:34683182-34720985	protein_coding	+	7.03916	9.18022	15.4476	16.7467	13.014	8.24386	10.7802	11.1051	26.0073	28.4056	27.1585	23.1366	23.364	30.8467	35.9867	33.1145
ENSMUSG00000046879.8	56.841	1.59519	0.31441	5.07359	3.90377e-07	2.2744e-05	Irgm1	Up	chr11:48752795-48762510	protein_coding	-	15.8381	18.3604	16.3563	9.30371	13.014	8.24386	12.1277	4.16441	34.181	29.1733	21.2545	17.048	54.516	55.524	32.1986	44.8019
ENSMUSG00000001020.9	6.99226	4.28552	0.845727	5.06726	4.03587e-07	2.33566e-05	S100a4	Up	chr3:90511078-90513352	protein_coding	+	1.75979	0	0	0	1.00108	0	0	1.38814	5.20145	3.83859	1.18081	0	25.96	19.3893	8.52317	9.73955
ENSMUSG00000078780.8	11.005	4.05483	0.800347	5.06633	4.05553e-07	2.33566e-05	Gm5150	Up	chr3:16001034-16060601	protein_coding	-	0	0	0.908682	1.86074	0	0	0	2.77627	8.17371	4.60631	0	7.30629	28.556	16.7453	12.3112	20.4531
ENSMUSG00000041695.3	18.3216	2.95932	0.584267	5.06501	4.08373e-07	2.33846e-05	Kcnj2	Up	chr11:110956990-110967647	protein_coding	+	0	1.83604	0	0	2.00216	2.06096	2.69504	1.38814	4.45839	6.14175	2.36161	0	15.576	17.6267	15.1523	11.6875
ENSMUSG00000021998.17	478.811	1.11115	0.2197	5.05758	4.24609e-07	2.39817e-05	Lcp1	Up	chr14:75368541-75468282	protein_coding	+	133.744	159.736	149.933	135.834	168.181	147.359	115.887	124.932	234.065	241.064	210.183	180.222	432.666	423.922	375.019	355.493
ENSMUSG00000022892.12	57.1622	1.36032	0.269056	5.0559	4.28373e-07	2.39817e-05	App	Up	chr16:84746573-84970654	protein_coding	-	12.3185	11.0163	15.4476	13.9556	15.0162	9.27434	8.08513	8.32882	30.4657	18.4252	17.7121	17.048	45.8626	51.1174	29.3576	32.1405
ENSMUSG00000048234.14	52.6573	1.58464	0.313369	5.05677	4.26424e-07	2.39817e-05	Rnf149	Up	chr1:39590377-39616486	protein_coding	-	5.27937	12.8523	9.9955	7.44297	15.0162	11.3353	21.5604	13.8814	23.7781	22.2638	16.5313	13.3949	65.7653	73.1507	39.7748	35.0624
ENSMUSG00000037992.17	45.0301	1.12301	0.22233	5.05113	4.3921e-07	2.44518e-05	Rara	Up	chr11:98818644-98865768	protein_coding	+	19.3577	14.6883	18.1736	20.4682	19.0205	20.6096	18.8653	22.2102	28.2365	39.9214	36.605	30.4429	45.8626	41.4227	53.9801	59.4112
ENSMUSG00000046591.11	20.4269	-1.48191	0.293729	-5.04517	4.53107e-07	2.50861e-05	Ticrr	Down	chr7:79309944-79347896	protein_coding	+	36.9556	45.9011	44.5254	48.3793	34.0367	35.0364	17.5178	9.71695	16.3474	9.98034	11.8081	14.6126	17.3067	14.9827	6.62913	5.84373
ENSMUSG00000041926.16	12.5637	2.51113	0.499819	5.02409	5.05832e-07	2.78513e-05	Rnpep	Up	chr1:135190450-135211822	protein_coding	-	1.75979	1.83604	1.81736	2.79111	1.00108	1.03048	2.69504	4.16441	4.45839	10.7481	5.90403	3.65315	19.9027	21.152	15.1523	13.6354
ENSMUSG00000029528.20	59.8405	1.47144	0.293041	5.02127	5.13318e-07	2.8109e-05	Pxn	Up	chr5:115644735-115694046	protein_coding	+	12.3185	7.34417	9.9955	14.8859	7.00755	20.6096	21.5604	24.9865	34.924	23.7993	31.8817	36.5315	46.728	53.7614	53.0331	48.6977
ENSMUSG00000056413.17	9.1431	2.15753	0.429904	5.01863	5.2042e-07	2.83431e-05	Adap1	Up	chr5:139257631-139311377	protein_coding	-	3.51958	3.67209	2.72605	1.86074	3.00323	1.03048	0	4.16441	8.17371	10.7481	5.90403	7.30629	11.2493	12.3387	14.2053	14.6093
ENSMUSG00000046207.15	12.5286	2.50464	0.501175	4.99754	5.80648e-07	3.14523e-05	Pik3r6	Up	chr11:68393845-68443524	protein_coding	+	1.75979	1.83604	0.908682	0.930371	2.00216	2.06096	1.34752	4.16441	1.48613	8.4449	1.18081	6.08858	13.8453	22.0333	15.1523	12.6614
ENSMUSG00000047798.16	52.3525	2.2265	0.445677	4.99577	5.86026e-07	3.15729e-05	Cd300lf	Up	chr11:115007040-115024818	protein_coding	-	1.75979	1.83604	1.81736	3.72148	4.00431	0	4.04257	6.94068	5.94452	8.4449	7.08483	8.52401	18.172	30.8467	19.8874	12.6614
ENSMUSG00000074519.12	15.8388	2.03903	0.409324	4.98146	6.31075e-07	3.38182e-05	Zfp971	Up	chr2:177665077-177675815	protein_coding	+	3.51958	1.83604	7.26946	4.65186	2.00216	3.09145	9.43266	2.77627	14.8613	11.5158	11.8081	9.74172	26.8253	22.9147	25.5695	21.427
ENSMUSG00000031400.11	55.1159	1.31087	0.263252	4.9795	6.37484e-07	3.39799e-05	G6pdx	Up	chrX:73453089-73472800	protein_coding	-	22.8773	31.2127	17.265	12.0948	16.0173	13.3963	12.1277	11.1051	43.0978	27.6379	23.6161	23.1366	38.0746	45.8294	67.2383	57.4633
ENSMUSG00000068587.11	46.5537	2.55674	0.514855	4.96595	6.83656e-07	3.62483e-05	Mgam	Up	chr6:40605765-40746057	protein_coding	+	0	0	0.908682	1.86074	1.00108	3.09145	5.39009	4.16441	9.65984	6.14175	7.08483	3.65315	27.6907	23.796	13.2583	5.84373
ENSMUSG00000060600.16	11.397	2.20883	0.444956	4.96416	6.90007e-07	3.63924e-05	Eno3	Up	chr11:70548028-70553339	protein_coding	+	7.03916	3.67209	4.54341	5.58223	4.00431	2.06096	5.39009	2.77627	16.3474	19.9607	8.26564	9.74172	8.65333	10.576	42.6158	43.828
ENSMUSG00000042249.12	30.1624	2.40566	0.486102	4.94887	7.46457e-07	3.91636e-05	Grk3	Up	chr5:113058348-113163657	protein_coding	-	12.3185	11.0163	6.36077	5.58223	5.00539	9.27434	10.7802	11.1051	42.3547	33.7796	18.8929	10.9594	31.152	18.508	102.278	112.979
ENSMUSG00000020349.5	118.093	1.44287	0.292284	4.93652	7.95291e-07	4.15084e-05	Ppp2ca	Up	chr11:51989508-52018605	protein_coding	+	61.5927	84.458	78.1466	57.683	86.0927	76.2557	90.284	99.9458	60.1883	79.075	423.909	400.628	274.311	300.535	86.1787	103.239
ENSMUSG00000044103.5	32.2445	3.47519	0.705199	4.92795	8.30982e-07	4.29241e-05	Il1f9	Up	chr2:24076488-24083580	protein_coding	+	1.75979	0	0	0.930371	1.00108	1.03048	2.69504	0	0.743065	5.37403	2.36161	4.87086	25.96	25.5587	5.68211	8.76559
ENSMUSG00000019832.6	11.9051	3.00535	0.610013	4.9267	8.36297e-07	4.29771e-05	Rab32	Up	chr10:10420746-10434009	protein_coding	-	1.75979	1.83604	0	0	1.00108	2.06096	2.69504	1.38814	5.94452	6.90946	1.18081	3.65315	15.576	16.7453	14.2053	12.6614
ENSMUSG00000095115.3	12.6298	2.37501	0.483975	4.90731	9.23354e-07	4.72088e-05	Itpripl2	Up	chr7:118084334-118091198	protein_coding	-	1.75979	1.83604	3.63473	3.72148	1.00108	2.06096	2.69504	2.77627	10.4029	10.7481	8.26564	1.21772	15.576	21.152	19.8874	15.5833
ENSMUSG00000024953.18	64.9299	1.48086	0.301881	4.90544	9.32179e-07	4.72363e-05	Prdx5	Up	chr19:6884065-6887474	protein_coding	-	15.8381	27.5407	6.36077	23.2593	21.0226	19.5792	13.4752	15.2695	27.4934	23.7993	30.7009	28.0074	63.1693	66.9814	86.1787	67.2029
ENSMUSG00000053063.12	12.0768	3.04641	0.621057	4.9052	9.3332e-07	4.72363e-05	Clec12a	Up	chr6:129319654-129342266	protein_coding	+	1.75979	0	0.908682	4.65186	1.00108	1.03048	2.69504	4.16441	4.45839	7.67718	8.26564	13.3949	19.9027	14.1013	37.8808	31.1666
ENSMUSG00000041836.11	44.0317	1.45429	0.296782	4.9002	9.57394e-07	4.82113e-05	Ptpre	Up	chr7:135139210-135288022	protein_coding	+	14.0783	9.18022	8.17814	13.0252	16.0173	13.3963	13.4752	30.539	33.4379	36.8505	28.3393	28.0074	33.748	22.9147	57.7681	79.8643
ENSMUSG00000021993.11	9.16453	-1.59066	0.324844	-4.8967	9.74602e-07	4.85895e-05	Mipep	Down	chr14:61022022-61142927	protein_coding	+	19.3577	25.7046	11.8129	15.8163	9.0097	20.6096	8.08513	6.94068	0	4.60631	3.54242	4.87086	9.51866	3.52534	5.68211	6.81768
ENSMUSG00000086564.10	10.0664	2.16598	0.442303	4.89704	9.72899e-07	4.85895e-05	Cd101	Up	chr3:100900845-100936872	protein_coding	-	0	0	3.63473	2.79111	3.00323	2.06096	5.39009	6.94068	7.43065	3.83859	12.9889	12.1772	25.0947	31.728	10.4172	7.79164
ENSMUSG00000022584.15	24.4199	2.3745	0.485266	4.8932	9.92072e-07	4.89732e-05	Ly6c2	Up	chr15:74980007-74983819	protein_coding	-	3.51958	3.67209	0.908682	2.79111	4.00431	5.15241	4.04257	1.38814	9.65984	11.5158	8.26564	3.65315	15.576	22.9147	34.0927	24.3489
ENSMUSG00000024053.12	93.7376	1.28691	0.262968	4.89379	9.89123e-07	4.89732e-05	Emilin2	Up	chr17:71559167-71618973	protein_coding	-	45.7546	29.3767	20.8997	20.4682	26.028	25.7621	25.6029	30.539	39.3824	40.6891	25.9777	48.7086	108.167	107.523	87.1257	79.8643
ENSMUSG00000054640.16	24.2861	1.60388	0.328672	4.87987	1.06156e-06	5.21466e-05	Slc8a1	Up	chr17:81680534-82045806	protein_coding	-	17.5979	11.0163	9.08682	11.1645	8.00863	12.3658	5.39009	6.94068	23.7781	23.7993	15.3505	18.2657	37.2093	24.6773	50.192	50.6456
ENSMUSG00000066684.11	8.45384	3.46091	0.709505	4.87792	1.07209e-06	5.24068e-05	Pilrb1	Up	chr5:137850409-137856368	protein_coding	-	0	0	0	1.86074	0	0	1.34752	2.77627	3.71532	3.07087	3.54242	2.43543	5.192	9.69467	17.9934	20.4531
ENSMUSG00000039384.9	32.1385	-1.77926	0.365208	-4.87192	1.10519e-06	5.37017e-05	Dusp10	Down	chr1:183745499-183807833	protein_coding	+	19.3577	27.5407	25.4431	24.1896	129.139	98.9263	123.972	138.814	16.3474	16.8898	31.8817	42.62	13.8453	11.4573	17.0463	23.3749
ENSMUSG00000052270.8	37.2951	3.12621	0.641776	4.87119	1.1093e-06	5.37017e-05	Fpr2	Up	chr17:18108086-18114214	protein_coding	+	0	0	1.81736	0	0	3.09145	2.69504	4.16441	11.146	3.07087	1.18081	3.65315	23.364	25.5587	17.0463	18.5051
ENSMUSG00000024885.10	10.4895	2.72072	0.558901	4.86798	1.12747e-06	5.4319e-05	Aldh3b1	Up	chr19:3963491-3979808	protein_coding	-	0	0	0	1.86074	2.00216	1.03048	2.69504	2.77627	8.91678	8.4449	3.54242	1.21772	8.65333	14.1013	10.4172	13.6354
ENSMUSG00000039959.14	39.1576	1.74087	0.358351	4.85801	1.18568e-06	5.68505e-05	Hip1	Up	chr5:135435385-135573974	protein_coding	-	8.79895	7.34417	9.08682	5.58223	6.00647	10.3048	20.2128	24.9865	31.9518	32.2442	17.7121	24.3543	29.4213	29.084	72.9204	66.2289
ENSMUSG00000035673.11	124.599	1.12415	0.231485	4.85625	1.19631e-06	5.70867e-05	Sbno2	Up	chr10:79892826-79941405	protein_coding	-	19.3577	16.5244	34.5299	23.2593	31.0334	27.823	29.6455	62.4661	64.6466	67.5592	43.6898	66.9743	91.7253	94.3027	49.245	57.4633
ENSMUSG00000018774.14	8.75903	3.13061	0.646332	4.84366	1.27471e-06	6.05396e-05	Cd68	Up	chr11:69555039-69556979	protein_coding	-	3.51958	1.83604	0	1.86074	0	1.03048	0	2.77627	14.1182	8.4449	1.18081	0	13.8453	12.3387	17.9934	16.5572
ENSMUSG00000019528.19	20.3909	1.69322	0.349785	4.84075	1.29352e-06	6.11433e-05	Gyg	Up	chr3:20176248-20209481	protein_coding	-	5.27937	7.34417	5.45209	3.72148	5.00539	3.09145	0	11.1051	9.65984	13.8189	9.44644	8.52401	21.6333	21.152	25.5695	17.5312
ENSMUSG00000069792.6	59.7392	4.36624	0.902218	4.83945	1.30198e-06	6.12541e-05	Wfdc17	Up	chr11:83594817-83597094	protein_coding	+	1.75979	1.83604	0	0	0	0	1.34752	0	9.65984	9.21262	4.72322	1.21772	29.4213	20.2707	2.84106	0.973955
ENSMUSG00000020638.9	31.2542	1.75517	0.362956	4.83575	1.32642e-06	6.21123e-05	Cmpk2	Up	chr12:26519203-26529836	protein_coding	+	7.03916	9.18022	5.45209	11.1645	7.00755	9.27434	4.04257	8.32882	31.2087	28.4056	8.26564	15.8303	23.364	24.6773	38.8278	36.0363
ENSMUSG00000056515.10	26.9094	1.8327	0.379876	4.82448	1.4037e-06	6.51224e-05	Rab31	Up	chr17:65958724-66079747	protein_coding	-	5.27937	7.34417	1.81736	1.86074	8.00863	8.24386	4.04257	2.77627	7.43065	16.8898	7.08483	7.30629	24.2293	18.508	25.5695	29.2186
ENSMUSG00000019122.9	12.1782	2.63637	0.546598	4.82323	1.41254e-06	6.52306e-05	Ccl9	Up	chr11:83463745-83469462	protein_coding	-	0	0	2.72605	0.930371	2.00216	4.12193	4.04257	2.77627	8.91678	6.14175	1.18081	1.21772	33.748	21.152	14.2053	21.427
ENSMUSG00000033355.7	20.4892	2.86063	0.593529	4.8197	1.43772e-06	6.6089e-05	Rtp4	Up	chr16:23339041-23432972	protein_coding	+	0	0	4.54341	1.86074	1.00108	2.06096	0	1.38814	9.65984	7.67718	4.72322	2.43543	24.2293	19.3893	14.2053	7.79164
ENSMUSG00000031824.16	37.5545	1.82148	0.378547	4.81177	1.49603e-06	6.84553e-05	6430548M08Rik	Up	chr8:120840891-120892045	protein_coding	+	8.79895	9.18022	0.908682	6.5126	16.0173	15.4572	10.7802	9.71695	17.8336	35.315	8.26564	12.1772	29.4213	37.8974	65.3443	65.255
ENSMUSG00000051498.8	14.2351	1.75184	0.364258	4.80934	1.51429e-06	6.8976e-05	Tlr6	Up	chr5:65109374-65117440	protein_coding	-	5.27937	5.50813	3.63473	4.65186	1.00108	5.15241	5.39009	5.55254	10.4029	15.3544	8.26564	10.9594	16.4413	14.1013	17.9934	23.3749
ENSMUSG00000073411.13	691.597	1.12035	0.233001	4.80835	1.52184e-06	6.90062e-05	H2-D1	Up	chr17:35481706-35486475	protein_coding	+	276.287	203.801	291.687	272.599	464.5	543.064	386.739	347.034	685.849	690.946	612.838	650.26	679.286	685.678	1073.92	985.642
ENSMUSG00000048897.16	27.6022	1.26549	0.263266	4.8069	1.53291e-06	6.91949e-05	Zfp710	Up	chr7:79674562-79743921	protein_coding	+	10.5587	18.3604	3.63473	10.2341	13.014	9.27434	17.5178	22.2102	29.7226	28.4056	20.0737	28.0074	31.152	28.2027	40.7218	35.0624
ENSMUSG00000037095.9	56.8427	3.42936	0.714847	4.79734	1.6079e-06	7.22547e-05	Lrg1	Up	chr17:56426678-56429001	protein_coding	-	0	1.83604	0	0	0	0	2.69504	4.16441	3.71532	4.60631	8.26564	13.3949	26.8253	14.1013	7.57615	1.94791
ENSMUSG00000036362.3	10.7126	4.05225	0.846475	4.7872	1.69125e-06	7.5661e-05	P2ry13	Up	chr3:59115313-59118303	protein_coding	-	0	0	0	0	0	0	0	0	0.743065	1.53544	2.36161	0	7.788	13.22	2.84106	0.973955
ENSMUSG00000059108.5	40.1682	3.28588	0.686765	4.78457	1.71353e-06	7.63166e-05	Ifitm6	Up	chr7:140595612-140597837	protein_coding	-	3.51958	0	0.908682	0.930371	0	1.03048	5.39009	0	8.17371	11.5158	3.54242	6.08858	10.384	24.6773	19.8874	23.3749
ENSMUSG00000017670.17	28.6365	1.17501	0.245892	4.77853	1.76577e-06	7.82955e-05	Elmo2	Up	chr2:165129951-165168399	protein_coding	-	28.1566	9.18022	9.9955	9.30371	15.0162	10.3048	18.8653	27.7627	34.181	33.0119	22.4353	26.7897	24.2293	27.3214	56.8211	54.5415
ENSMUSG00000005413.9	11.6741	3.07818	0.647144	4.75656	1.96915e-06	8.65476e-05	Hmox1	Up	chr8:75820249-75827217	protein_coding	+	3.51958	0	0	0.930371	0	0	1.34752	2.77627	4.45839	4.60631	3.54242	8.52401	7.788	15.864	7.57615	8.76559
ENSMUSG00000021699.18	41.5624	-1.02386	0.21546	-4.75195	2.01465e-06	8.77776e-05	Pde4d	Down	chr13:108586482-110089995	protein_coding	+	70.3916	38.5569	55.4296	66.0564	54.0582	75.2252	63.3336	61.078	22.2919	33.0119	31.8817	41.4023	49.324	28.2027	14.2053	19.4791
ENSMUSG00000039033.12	35.6868	-1.02538	0.215889	-4.74959	2.03831e-06	8.84237e-05	Tasp1	Down	chr2:139675400-139908725	protein_coding	-	58.0731	82.622	41.7994	40.9363	53.0571	60.7984	51.2059	44.4204	32.6949	26.8701	22.4353	17.048	39.8053	23.796	15.1523	30.1926
ENSMUSG00000058290.5	36.1253	-1.23581	0.261061	-4.73377	2.20385e-06	9.51929e-05	Espl1	Down	chr15:102204701-102232792	protein_coding	+	68.6318	60.5894	70.8772	72.5689	63.0679	64.9204	28.298	38.8678	19.3197	13.0512	34.2434	29.2252	29.4213	34.372	22.7285	18.5051
ENSMUSG00000071715.13	61.7645	1.20421	0.255814	4.70736	2.50945e-06	0.000107928	Ncf4	Up	chr15:78129001-78146780	protein_coding	+	28.1566	14.6883	23.6257	26.0504	24.0259	20.6096	21.5604	12.4932	43.8408	33.0119	29.5201	48.7086	67.496	52.88	58.7152	63.3071
ENSMUSG00000071714.8	23.3689	2.81334	0.599249	4.69478	2.66899e-06	0.000114299	Csf2rb2	Up	chr15:78166707-78189921	protein_coding	-	3.51958	0	0	0.930371	1.00108	2.06096	2.69504	1.38814	3.71532	9.21262	1.18081	2.43543	19.0373	18.508	7.57615	13.6354
ENSMUSG00000027199.15	7.58052	3.94706	0.843635	4.67864	2.88786e-06	0.000122624	Gatm	Up	chr2:122424948-122441784	protein_coding	-	0	0	0	0	0	0	1.34752	0	4.45839	5.37403	1.18081	0	6.92266	3.52534	5.68211	7.79164
ENSMUSG00000032754.15	10.6705	2.06208	0.441295	4.67279	2.9713e-06	0.000125634	Slc8b1	Up	chr5:120649233-120672089	protein_coding	+	5.27937	7.34417	2.72605	2.79111	2.00216	2.06096	6.73761	2.77627	11.889	15.3544	4.72322	4.87086	18.172	20.2707	24.6225	22.401
ENSMUSG00000026365.16	13.2706	3.66787	0.785913	4.66701	3.05612e-06	0.000128678	Cfh	Up	chr1:140012446-140111502	protein_coding	-	1.75979	0	0	1.86074	0	1.03048	0	5.55254	13.3752	15.3544	0	1.21772	39.8053	37.016	8.52317	8.76559
ENSMUSG00000052609.10	15.3266	1.70614	0.365714	4.66522	3.08285e-06	0.000129261	Plekhg3	Up	chr12:76577665-76627262	protein_coding	+	1.75979	7.34417	4.54341	5.58223	1.00108	6.18289	9.43266	1.38814	12.6321	13.0512	11.8081	6.08858	19.9027	14.9827	19.8874	21.427
ENSMUSG00000032496.8	12.9456	3.95086	0.847297	4.6629	3.11783e-06	0.000129642	Ltf	Up	chr9:110848339-110871835	protein_coding	+	0	0	0	0	1.00108	0	0	0	7.43065	9.21262	3.54242	0	3.46133	5.288	5.68211	0
ENSMUSG00000048621.4	4.81681	3.34697	0.717771	4.66301	3.1162e-06	0.000129642	Gm6377	Up	chrX:108240362-108244045	protein_coding	+	0	1.83604	0	0.930371	2.00216	1.03048	0	1.38814	4.45839	6.14175	10.6272	4.87086	4.32666	3.52534	19.8874	19.4791
ENSMUSG00000025888.7	17.6303	1.70629	0.366322	4.65789	3.1947e-06	0.00013229	Casp1	Up	chr9:5298508-5307290	protein_coding	+	1.75979	5.50813	5.45209	4.65186	6.00647	7.21337	5.39009	6.94068	8.91678	17.6575	5.90403	7.30629	25.0947	25.5587	22.7285	28.2447
ENSMUSG00000070390.13	6.92093	3.83605	0.824267	4.65389	3.25732e-06	0.000134328	Nlrp1b	Up	chr11:71043928-71121559	protein_coding	-	0	0	0	0	1.00108	0	0	0	2.97226	0	0	2.43543	6.05733	5.288	10.4172	5.84373
ENSMUSG00000019850.12	179.808	-2.32153	0.499683	-4.64601	3.38419e-06	0.000138071	Tnfaip3	Down	chr10:18876658-18891405	protein_coding	-	93.2689	111.999	79.964	71.6386	619.667	628.594	929.791	895.348	28.9795	26.8701	186.567	188.746	35.4786	42.304	98.49	80.8382
ENSMUSG00000040659.4	26.7788	1.46733	0.315882	4.64519	3.39766e-06	0.000138071	Efhd2	Up	chr4:141585453-141602231	protein_coding	-	8.79895	1.83604	6.36077	6.5126	7.00755	8.24386	12.1277	9.71695	20.0628	20.7284	14.1697	8.52401	23.364	17.6267	34.0927	28.2447
ENSMUSG00000025993.11	44.9525	1.48334	0.319738	4.63923	3.49703e-06	0.000141305	Slc40a1	Up	chr1:45947228-45965683	protein_coding	-	14.0783	16.5244	8.17814	4.65186	11.0119	12.3658	8.08513	11.1051	18.5766	26.1024	23.6161	31.6606	32.0173	50.236	24.6225	26.2968
ENSMUSG00000019872.14	59.6501	1.34643	0.290602	4.63322	3.60014e-06	0.000144888	Smpdl3a	Up	chr10:57670431-57687926	protein_coding	+	35.1958	25.7046	29.0778	26.9808	26.028	23.7011	8.08513	16.6576	57.9591	40.6891	28.3393	15.8303	71.8226	72.2694	90.9138	107.135
ENSMUSG00000037321.18	88.4826	1.22118	0.264122	4.62356	3.77206e-06	0.000151199	Tap1	Up	chr17:34406527-34416199	protein_coding	+	31.6762	18.3604	45.4341	50.24	38.041	42.2498	47.1633	38.8678	101.057	97.5002	86.1988	69.4098	98.648	111.048	89.9668	80.8382
ENSMUSG00000034557.15	18.5844	2.46993	0.534894	4.6176	3.88205e-06	0.000154988	Zfyve9	Up	chr4:108494663-108637995	protein_coding	-	12.3185	3.67209	1.81736	2.79111	7.00755	3.09145	5.39009	9.71695	25.2642	22.2638	7.08483	6.08858	30.2867	22.9147	74.8145	56.4894
ENSMUSG00000034459.9	78.171	2.0176	0.438028	4.6061	4.10285e-06	0.000163153	Ifit1	Up	chr19:34618271-34627409	protein_coding	+	15.8381	20.1965	19.0823	17.6771	32.0345	16.4877	4.04257	1.38814	63.9036	49.134	60.2211	59.668	48.4586	64.3374	83.3377	88.6299
ENSMUSG00000056529.8	25.7924	2.05028	0.445229	4.605	4.12471e-06	0.000163375	Ptafr	Up	chr4:132291378-132309994	protein_coding	+	1.75979	1.83604	3.63473	1.86074	1.00108	1.03048	9.43266	5.55254	5.94452	3.83859	9.44644	6.08858	24.2293	23.796	19.8874	11.6875
ENSMUSG00000030786.19	19.2551	1.98629	0.431634	4.60178	4.18901e-06	0.000165268	Itgam	Up	chr7:127661812-127717663	protein_coding	+	1.75979	3.67209	1.81736	1.86074	1.00108	2.06096	2.69504	6.94068	8.17371	9.98034	4.72322	2.43543	10.384	14.1013	13.2583	16.5572
ENSMUSG00000020163.13	47.7048	-1.17473	0.25557	-4.5965	4.29641e-06	0.000168841	Uqcr11	Down	chr10:80238831-80242664	protein_coding	-	137.264	139.539	69.9685	87.4549	64.069	63.8899	51.2059	44.4204	20.8058	20.7284	46.0514	57.2326	39.8053	42.304	29.3576	35.0624
ENSMUSG00000078920.4	36.0415	1.73117	0.376997	4.59199	4.39033e-06	0.000171857	Ifi47	Up	chr11:48967414-48987801	protein_coding	+	10.5587	5.50813	2.72605	15.8163	7.00755	14.4267	8.08513	2.77627	20.0628	30.7087	21.2545	13.3949	42.4013	37.8974	24.6225	34.0884
ENSMUSG00000027068.7	39.7847	3.08882	0.674227	4.58128	4.62142e-06	0.000180199	Dhrs9	Up	chr2:69210789-69234877	protein_coding	+	1.75979	0	0.908682	0	2.00216	1.03048	0	2.77627	2.97226	6.14175	3.54242	2.43543	19.0373	24.6773	7.57615	3.89582
ENSMUSG00000002325.16	39.9384	1.0129	0.221188	4.57938	4.66356e-06	0.000180438	Irf9	Up	chr14:55841028-55847487	protein_coding	+	5.27937	16.5244	30.8952	22.3289	14.0151	21.6401	18.8653	12.4932	49.7853	41.4568	22.4353	34.096	27.6907	45.8294	33.1457	41.8801
ENSMUSG00000016496.8	51.9952	1.47384	0.322603	4.56859	4.91025e-06	0.000189252	Cd274	Up	chr19:29344855-29365495	protein_coding	+	15.8381	3.67209	9.9955	10.2341	18.0194	11.3353	26.9504	20.822	22.2919	22.2638	23.6161	20.7012	57.112	51.1174	59.6622	67.2029
ENSMUSG00000049562.7	10.2119	1.33245	0.293551	4.53908	5.65002e-06	0.000216931	Ap5b1	Up	chr19:5618053-5621289	protein_coding	+	7.03916	9.18022	4.54341	7.44297	4.00431	4.12193	8.08513	5.55254	14.8613	17.6575	9.44644	12.1772	14.7107	19.3893	18.9404	11.6875
ENSMUSG00000018899.18	150.404	1.03563	0.228939	4.52359	6.08002e-06	0.000232549	Irf1	Up	chr11:53660841-53669200	protein_coding	+	36.9556	38.5569	57.247	57.683	58.0625	55.646	70.0712	97.1695	89.9108	123.603	108.634	101.07	147.972	112.811	138.265	148.041
ENSMUSG00000030789.10	16.6623	1.32909	0.294064	4.51973	6.19186e-06	0.000235926	Itgax	Up	chr7:127728719-127749829	protein_coding	+	10.5587	18.3604	9.9955	4.65186	4.00431	4.12193	9.43266	11.1051	19.3197	19.9607	17.7121	9.74172	19.9027	18.508	30.3046	33.1145
ENSMUSG00000039005.14	25.355	1.85405	0.410561	4.51589	6.30526e-06	0.000239337	Tlr4	Up	chr4:66745821-66848521	protein_coding	+	0	1.83604	5.45209	3.72148	3.00323	1.03048	8.08513	6.94068	10.4029	8.4449	3.54242	7.30629	23.364	14.9827	16.0993	26.2968
ENSMUSG00000021461.18	12.4186	-1.13762	0.252198	-4.51082	6.45761e-06	0.000244195	Fancc	Down	chr13:63432857-63645092	protein_coding	-	29.9164	20.1965	17.265	18.6074	20.0216	25.7621	12.1277	9.71695	5.94452	7.67718	11.8081	7.30629	12.1147	7.932	6.62913	10.7135
ENSMUSG00000070873.6	6.49045	3.37681	0.749817	4.50351	6.68388e-06	0.000251801	Lilra5	Up	chr7:4240753-4246462	protein_coding	+	3.51958	3.67209	0.908682	0.930371	0	1.03048	1.34752	1.38814	11.889	11.5158	2.36161	2.43543	7.788	4.40667	37.8808	40.9061
ENSMUSG00000045087.9	7.05055	2.63244	0.585558	4.49561	6.9372e-06	0.000260366	S1pr5	Up	chr9:21154208-21159739	protein_coding	-	1.75979	1.83604	2.72605	1.86074	3.00323	2.06096	2.69504	0	11.146	5.37403	4.72322	6.08858	6.92266	8.81334	29.3576	29.2186
ENSMUSG00000024675.20	38.8555	1.65565	0.368347	4.49481	6.96327e-06	0.000260369	Ms4a4c	Up	chr19:11382134-11404610	protein_coding	+	5.27937	7.34417	17.265	14.8859	11.0119	15.4572	22.9079	11.1051	35.6671	33.0119	11.8081	26.7897	84.8026	70.5067	36.9337	37.0103
ENSMUSG00000049130.7	34.4274	1.84836	0.411598	4.4907	7.0991e-06	0.000264461	C5ar1	Up	chr7:15980668-15993465	protein_coding	-	0	3.67209	3.63473	5.58223	1.00108	1.03048	8.08513	6.94068	5.94452	4.60631	9.44644	4.87086	22.4987	30.8467	13.2583	15.5833
ENSMUSG00000033792.13	26.9639	1.3278	0.295823	4.48849	7.17303e-06	0.00026617	Atp7a	Up	chrX:105070882-105168532	protein_coding	+	8.79895	16.5244	17.265	6.5126	7.00755	14.4267	21.5604	5.55254	25.2642	29.1733	12.9889	12.1772	32.0173	25.5587	48.298	56.4894
ENSMUSG00000057143.16	58.0898	1.13294	0.252452	4.48774	7.1981e-06	0.00026617	Trim12c	Up	chr7:103987961-104002569	protein_coding	-	31.6762	20.1965	29.0778	26.9808	18.0194	17.5182	14.8227	16.6576	46.8131	56.0434	40.1474	42.62	50.1893	60.812	52.086	34.0884
ENSMUSG00000037185.10	13.9475	2.18889	0.48805	4.48497	7.29229e-06	0.000268662	Krt80	Up	chr15:101245325-101268043	protein_coding	-	7.03916	3.67209	1.81736	2.79111	3.00323	2.06096	6.73761	8.32882	18.5766	18.4252	5.90403	3.65315	18.172	9.69467	33.1457	45.7759
ENSMUSG00000020806.16	28.7514	1.01313	0.226441	4.47413	7.6722e-06	0.000280595	Rhbdf2	Up	chr11:116488991-116517845	protein_coding	-	7.03916	9.18022	14.5389	12.0948	9.0097	9.27434	12.1277	19.4339	24.5211	30.7087	11.8081	19.4834	28.556	21.152	25.5695	24.3489
ENSMUSG00000074677.12	11.8677	3.4632	0.774507	4.4715	7.7674e-06	0.000283044	Sirpb1c	Up	chr3:15849309-15902692	protein_coding	-	1.75979	0	0	0.930371	2.00216	2.06096	0	0	5.94452	3.07087	1.18081	0	12.98	17.6267	16.0993	20.4531
ENSMUSG00000048779.6	2.93319	3.65033	0.819269	4.4556	8.36602e-06	0.000302657	P2ry6	Up	chr7:100586837-100623856	protein_coding	-	0	1.83604	0.908682	0	0	0	0	0	3.71532	2.30315	0	1.21772	6.05733	4.40667	8.52317	10.7135
ENSMUSG00000024897.10	2.54727	3.67464	0.825565	4.45106	8.54471e-06	0.000308009	Apba1	Up	chr19:23736251-23926960	protein_coding	+	0	0	0	0	0	1.03048	0	0	2.97226	1.53544	4.72322	1.21772	3.46133	4.40667	3.78808	7.79164
ENSMUSG00000031652.12	53.5225	1.2107	0.272368	4.44509	8.78535e-06	0.000314422	N4bp1	Up	chr8:87534788-87611886	protein_coding	-	26.3969	7.34417	16.3563	18.6074	15.0162	13.3963	20.2128	13.8814	29.7226	32.2442	29.5201	17.048	57.9773	54.6427	37.8808	42.854
ENSMUSG00000045273.9	17.4332	-1.56505	0.353084	-4.43252	9.31367e-06	0.000332143	Cenph	Down	chr13:100896182-100912407	protein_coding	-	38.7154	38.5569	27.2605	24.1896	24.0259	16.4877	17.5178	11.1051	7.43065	9.98034	5.90403	8.52401	8.65333	6.16934	11.3642	7.79164
ENSMUSG00000026728.10	168.861	1.24149	0.280404	4.4275	9.53334e-06	0.000338771	Vim	Up	chr2:13578738-13587637	protein_coding	+	52.7937	66.0976	48.1601	49.3097	84.0906	90.6824	67.3761	69.4068	124.835	119.764	101.549	94.9818	216.333	171.86	200.768	218.166
ENSMUSG00000060591.10	16.6494	2.0629	0.467112	4.41629	1.00407e-05	0.000355542	Ifitm2	Up	chr7:140534750-140535900	protein_coding	-	5.27937	1.83604	0.908682	1.86074	6.00647	1.03048	2.69504	2.77627	11.889	6.90946	2.36161	1.21772	17.3067	19.3893	15.1523	14.6093
ENSMUSG00000029998.15	8.06574	1.88521	0.428584	4.3987	1.08902e-05	0.000380838	Pcyox1	Up	chr6:86362988-86374136	protein_coding	-	1.75979	1.83604	5.45209	3.72148	5.00539	3.09145	0	1.38814	9.65984	8.4449	8.26564	7.30629	8.65333	16.7453	17.0463	13.6354
ENSMUSG00000023800.16	5.85808	2.8866	0.656562	4.39653	1.09993e-05	0.000382722	Tiam2	Up	chr17:3376848-3581619	protein_coding	+	0	0	0.908682	0.930371	1.00108	1.03048	2.69504	2.77627	3.71532	6.90946	0	7.30629	4.32666	8.81334	18.9404	20.4531
ENSMUSG00000038807.20	43.6777	1.65559	0.376692	4.39506	1.10742e-05	0.000383994	Rap1gap2	Up	chr11:74274182-74501741	protein_coding	-	10.5587	12.8523	7.26946	9.30371	13.014	8.24386	33.6881	23.5983	40.8686	39.9214	11.8081	24.3543	22.4987	42.304	95.6489	90.5778
ENSMUSG00000007613.16	36.7994	1.04011	0.236824	4.39192	1.12356e-05	0.000388247	Tgfbr1	Up	chr4:47353222-47414931	protein_coding	+	26.3969	22.0325	31.8039	16.7467	11.0119	20.6096	36.3831	34.7034	47.5561	39.1536	35.4242	32.8783	46.728	40.5414	84.2847	78.8903
ENSMUSG00000005087.18	215.055	1.22918	0.280703	4.37891	1.19272e-05	0.000410731	Cd44	Up	chr2:102641486-102732010	protein_coding	-	59.8329	84.458	22.717	26.0504	90.097	94.8044	92.9791	94.3933	72.0773	98.2679	96.826	94.9818	206.815	247.655	254.748	247.385
ENSMUSG00000024835.16	39.0128	1.13166	0.258666	4.37499	1.21439e-05	0.000416759	Coro1b	Up	chr19:4198618-4204034	protein_coding	+	22.8773	20.1965	14.5389	26.9808	15.0162	18.5487	13.4752	20.822	50.5284	38.3859	16.5313	23.1366	44.132	49.3547	45.4569	62.3331
ENSMUSG00000030339.8	9.4349	2.41793	0.552824	4.37379	1.22109e-05	0.000417629	Ltbr	Up	chr6:125283534-125290848	protein_coding	-	1.75979	0	0.908682	0	0	2.06096	6.73761	0	5.20145	6.90946	3.54242	2.43543	9.51866	6.16934	11.3642	11.6875
ENSMUSG00000078139.4	243.92	-4.00948	0.917353	-4.37071	1.23844e-05	0.000422122	AK157302	Down	chr13:21679393-21681316	protein_coding	+	15.8381	36.7209	701.502	683.823	24.0259	20.6096	206.171	315.107	9.65984	13.0512	27.1585	19.4834	12.1147	22.0333	8.52317	12.6614
ENSMUSG00000033538.14	19.8821	1.78381	0.408289	4.36899	1.24822e-05	0.00042258	Casp4	Up	chr9:5308828-5336783	protein_coding	+	0	1.83604	1.81736	4.65186	5.00539	3.09145	6.73761	1.38814	10.4029	9.21262	9.44644	2.43543	15.576	13.22	14.2053	13.6354
ENSMUSG00000034708.13	23.6563	1.44259	0.330149	4.36952	1.24522e-05	0.00042258	Grn	Up	chr11:102321141-102327874	protein_coding	+	10.5587	7.34417	5.45209	3.72148	4.00431	6.18289	16.1703	11.1051	18.5766	19.193	8.26564	12.1772	31.152	23.796	29.3576	23.3749
ENSMUSG00000033107.7	9.76549	-1.54955	0.354797	-4.36744	1.25712e-05	0.000424161	Rnf125	Down	chr18:21077682-21116919	protein_coding	+	7.03916	16.5244	7.26946	11.1645	20.0216	15.4572	25.6029	31.9271	8.17371	4.60631	8.26564	12.1772	3.46133	3.52534	1.89404	4.86977
ENSMUSG00000074884.13	263.138	-1.04201	0.238798	-4.36355	1.27968e-05	0.000430326	Serf2	Down	chr2:121279676-121288794	protein_coding	+	542.015	508.584	354.386	360.984	445.48	462.686	215.604	267.91	115.175	127.441	225.534	222.842	184.316	199.181	230.126	229.853
ENSMUSG00000027695.17	2.73727	3.53365	0.812188	4.35079	1.3565e-05	0.000453116	Pld1	Up	chr3:27992844-28187511	protein_coding	+	0	0	0	0	0	0	0	0	1.48613	3.83859	1.18081	0	6.05733	2.644	1.89404	2.92186
ENSMUSG00000034422.15	114.499	1.09942	0.253522	4.33659	1.44711e-05	0.000480182	Parp14	Up	chr16:35653244-35691914	protein_coding	-	40.4752	42.229	48.1601	36.2845	39.0421	46.3717	52.5534	44.4204	101.057	95.1971	64.9443	68.1921	103.84	107.523	98.49	108.109
ENSMUSG00000015947.11	3.17854	3.75493	0.866956	4.33117	1.4832e-05	0.000487317	Fcgr1	Up	chr3:96190225-96201285	protein_coding	-	0	0	0	0	0	0	0	0	0.743065	3.83859	0	0	5.192	4.40667	3.78808	5.84373
ENSMUSG00000019564.13	30.7058	1.37846	0.319231	4.31805	1.57412e-05	0.000515499	Arid3a	Up	chr10:79762877-79790852	protein_coding	+	7.03916	7.34417	7.26946	9.30371	14.0151	8.24386	2.69504	16.6576	17.0905	19.193	9.44644	17.048	31.152	21.152	36.9337	37.9842
ENSMUSG00000014547.11	27.7398	1.42203	0.329752	4.31241	1.61483e-05	0.000527109	Wdfy2	Up	chr14:63075127-63198958	protein_coding	+	8.79895	9.18022	11.8129	13.9556	18.0194	9.27434	14.8227	20.822	26.0073	17.6575	16.5313	24.3543	83.9373	73.1507	18.9404	26.2968
ENSMUSG00000031591.15	16.8334	1.44365	0.335039	4.3089	1.64069e-05	0.000533811	Asah1	Up	chr8:41793234-41827810	protein_coding	-	3.51958	12.8523	9.08682	5.58223	4.00431	6.18289	6.73761	6.94068	21.5489	19.9607	7.08483	8.52401	16.4413	19.3893	31.2516	20.4531
ENSMUSG00000031444.17	12.7219	2.33201	0.542853	4.29583	1.74042e-05	0.000562604	F10	Up	chr8:13087308-13106676	protein_coding	+	0	3.67209	0	0	2.00216	2.06096	4.04257	4.16441	5.20145	5.37403	1.18081	3.65315	17.3067	8.81334	16.0993	15.5833
ENSMUSG00000020604.14	13.6903	-1.3005	0.302929	-4.29307	1.7622e-05	0.000567813	Arsg	Down	chr11:109364200-109464156	protein_coding	+	22.8773	22.0325	9.9955	15.8163	12.0129	20.6096	8.08513	6.94068	8.17371	6.90946	8.26564	6.08858	2.596	4.40667	6.62913	3.89582
ENSMUSG00000016256.11	46.5707	1.36754	0.319288	4.2831	1.84305e-05	0.000588582	Ctsz	Up	chr2:174269286-174280832	protein_coding	-	22.8773	22.0325	10.9042	13.9556	21.0226	38.1278	17.5178	12.4932	31.9518	29.1733	17.7121	17.048	57.112	56.4054	109.854	88.6299
ENSMUSG00000045658.17	8.95454	2.36957	0.553084	4.28428	1.83329e-05	0.000588582	Pid1	Up	chr1:84014017-84341901	protein_coding	-	1.75979	7.34417	0.908682	0.930371	1.00108	1.03048	4.04257	2.77627	13.3752	7.67718	0	6.08858	12.1147	9.69467	22.7285	18.5051
ENSMUSG00000004730.16	15.0906	1.997	0.466459	4.2812	1.8589e-05	0.000590649	Adgre1	Up	chr17:57665691-57790527	protein_coding	+	3.51958	7.34417	1.81736	3.72148	2.00216	0	5.39009	9.71695	12.6321	8.4449	8.26564	6.08858	19.9027	23.796	16.0993	29.2186
ENSMUSG00000024018.19	19.0923	-1.12777	0.263451	-4.28076	1.86254e-05	0.000590649	Ccdc167	Down	chr17:29906331-29936018	protein_coding	-	31.6762	55.0813	37.256	26.9808	39.0421	26.7925	18.8653	15.2695	11.889	8.4449	20.0737	23.1366	19.9027	8.81334	10.4172	13.6354
ENSMUSG00000026928.15	16.0368	1.93569	0.453067	4.27242	1.9336e-05	0.00061125	Card9	Up	chr2:26242188-26250930	protein_coding	-	0	3.67209	0.908682	4.65186	1.00108	3.09145	6.73761	5.55254	10.4029	12.2835	3.54242	7.30629	13.8453	20.2707	14.2053	13.6354
ENSMUSG00000024818.16	12.97	1.35473	0.317747	4.26355	2.01201e-05	0.000631863	Slc25a45	Up	chr19:5927836-5935906	protein_coding	+	10.5587	7.34417	8.17814	2.79111	6.00647	2.06096	12.1277	5.55254	13.3752	16.8898	9.44644	7.30629	20.768	13.22	29.3576	21.427
ENSMUSG00000025283.16	51.4855	1.10794	0.259897	4.26299	2.01708e-05	0.000631863	Sat1	Up	chrX:153996128-153999445	protein_coding	-	15.8381	23.8686	22.717	18.6074	36.0388	21.6401	26.9504	34.7034	37.1532	47.5985	22.4353	29.2252	45.8626	53.7614	92.8078	103.239
ENSMUSG00000025429.10	14.7227	2.10299	0.49345	4.26182	2.02773e-05	0.000631863	Pstpip2	Up	chr18:77877614-77970579	protein_coding	+	3.51958	0	2.72605	0	0	3.09145	5.39009	4.16441	9.65984	9.21262	3.54242	0	20.768	6.16934	15.1523	11.6875
ENSMUSG00000033066.17	8.99939	2.0614	0.483724	4.26153	2.03034e-05	0.000631863	Gas7	Up	chr11:67345917-67579816	protein_coding	+	1.75979	0	0	0.930371	0	4.12193	5.39009	6.94068	5.94452	9.98034	4.72322	10.9594	14.7107	16.7453	3.78808	8.76559
ENSMUSG00000054072.13	14.2628	3.06476	0.71907	4.26213	2.02491e-05	0.000631863	Iigp1	Up	chr18:60509099-60525706	protein_coding	+	0	1.83604	0.908682	2.79111	2.00216	0	0	1.38814	11.889	8.4449	10.6272	4.87086	6.92266	14.9827	11.3642	8.76559
ENSMUSG00000029007.9	7.10949	1.9818	0.465245	4.25969	2.04709e-05	0.000635105	Agtrap	Up	chr4:148161518-148172488	protein_coding	-	0	3.67209	2.72605	1.86074	1.00108	2.06096	1.34752	4.16441	9.65984	8.4449	2.36161	2.43543	13.8453	10.576	13.2583	2.92186
ENSMUSG00000026134.12	35.9568	-1.29442	0.304076	-4.25689	2.07289e-05	0.000641124	Prim2	Down	chr1:33492891-33708876	protein_coding	-	79.1906	69.7697	61.7904	66.0564	67.0722	53.5851	21.5604	24.9865	20.0628	13.8189	27.1585	34.096	22.4987	15.864	26.5165	22.401
ENSMUSG00000024451.10	28.7553	1.76488	0.416064	4.24183	2.21701e-05	0.000681493	Arap3	Up	chr18:38105681-38132022	protein_coding	-	0	1.83604	6.36077	4.65186	2.00216	4.12193	10.7802	2.77627	11.146	5.37403	3.54242	4.87086	24.2293	37.016	17.9934	9.73955
ENSMUSG00000024986.13	7.40834	1.52818	0.360348	4.24086	2.22668e-05	0.000682373	Hhex	Up	chr19:37423258-37429179	protein_coding	+	1.75979	0	6.36077	4.65186	4.00431	3.09145	8.08513	4.16441	8.91678	9.98034	9.44644	8.52401	12.98	19.3893	13.2583	15.5833
ENSMUSG00000030681.19	30.0708	1.21429	0.286576	4.23722	2.26308e-05	0.000691411	Mvp	Up	chr7:126586032-126613793	protein_coding	-	8.79895	11.0163	8.17814	6.5126	9.0097	5.15241	13.4752	13.8814	17.8336	19.193	10.6272	6.08858	25.96	31.728	34.0927	23.3749
ENSMUSG00000020295.2	40.6702	-5.5344	1.30663	-4.23563	2.27916e-05	0.000694209	Hbq1a	Down	chr11:32250069-32250873	protein_coding	+	0	1.83604	257.157	238.175	0	4.12193	0	0	0.743065	0.767718	4.72322	1.21772	0.865333	1.76267	0.947019	0
ENSMUSG00000052212.7	39.9985	3.25083	0.769642	4.22382	2.40191e-05	0.00072938	Cd177	Up	chr7:24443408-24459736	protein_coding	-	0	0	0.908682	0.930371	1.00108	2.06096	1.34752	0	4.45839	3.83859	1.18081	1.21772	16.4413	20.2707	6.62913	11.6875
ENSMUSG00000023186.15	26.4059	1.64432	0.389909	4.21719	2.47365e-05	0.000746639	Vwa5a	Up	chr9:38629564-38654633	protein_coding	+	21.1175	22.0325	11.8129	6.5126	9.0097	12.3658	8.08513	5.55254	69.8481	49.134	17.7121	20.7012	14.7107	7.05067	52.086	60.3852
ENSMUSG00000028341.10	3.49482	-2.61053	0.619448	-4.21429	2.50567e-05	0.000754035	Nr4a3	Down	chr4:48045153-48086447	protein_coding	+	1.75979	1.83604	2.72605	1.86074	14.0151	8.24386	25.6029	23.5983	1.48613	3.07087	1.18081	4.87086	0.865333	0	0.947019	0.973955
ENSMUSG00000015950.14	68.9015	1.02562	0.243751	4.20765	2.58036e-05	0.000774185	Ncf1	Up	chr5:134248907-134258479	protein_coding	-	12.3185	12.8523	21.8084	25.12	29.0313	29.884	44.4682	56.9136	48.2992	51.4371	50.7746	46.2732	63.1693	70.5067	75.7615	70.1247
ENSMUSG00000049734.10	14.4945	1.74608	0.415164	4.20575	2.6022e-05	0.000778406	Trex1	Up	chr9:108887001-108888802	protein_coding	-	0	5.50813	1.81736	3.72148	6.00647	7.21337	4.04257	1.38814	9.65984	11.5158	4.72322	3.65315	22.4987	20.2707	13.2583	15.5833
ENSMUSG00000042622.15	2.71028	-3.79746	0.903455	-4.20327	2.63089e-05	0.000784648	Maff	Down	chr15:79230821-79243276	protein_coding	+	0	1.83604	0.908682	0	13.014	10.3048	8.08513	18.0458	0	0	1.18081	2.43543	0	0	0	0.973955
ENSMUSG00000029311.17	14.6682	1.3967	0.332636	4.19887	2.68245e-05	0.000797651	Hsd17b11	Up	chr5:104137628-104169785	protein_coding	-	0	9.18022	10.9042	3.72148	3.00323	6.18289	9.43266	5.55254	9.65984	21.4961	8.26564	7.30629	24.2293	15.864	21.7814	17.5312
ENSMUSG00000037921.16	39.8879	1.21848	0.290734	4.19106	2.77656e-05	0.000820765	Ddx60	Up	chr8:62381121-62491278	protein_coding	+	15.8381	5.50813	17.265	11.1645	8.00863	11.3353	13.4752	11.1051	22.2919	26.1024	20.0737	14.6126	32.0173	44.0667	35.0397	24.3489
ENSMUSG00000005800.4	134.535	3.2571	0.778544	4.18358	2.8695e-05	0.000843261	Mmp8	Up	chr9:7558457-7568486	protein_coding	+	0	1.83604	0.908682	1.86074	1.00108	0	5.39009	0	8.17371	4.60631	1.18081	6.08858	31.152	27.3214	15.1523	9.73955
ENSMUSG00000067336.7	21.7243	1.60648	0.384316	4.18011	2.91367e-05	0.000853738	Bmpr2	Up	chr1:59802559-59918173	protein_coding	+	5.27937	5.50813	7.26946	3.72148	7.00755	5.15241	9.43266	23.5983	21.5489	28.4056	8.26564	2.43543	31.152	45.8294	28.4106	33.1145
ENSMUSG00000098188.2	11.0705	1.67128	0.400483	4.17317	3.00393e-05	0.000877621	Sowahc	Up	chr10:59057775-59062256	protein_coding	+	1.75979	1.83604	6.36077	5.58223	3.00323	4.12193	5.39009	5.55254	8.91678	9.98034	2.36161	6.08858	9.51866	15.864	38.8278	19.4791
ENSMUSG00000028041.18	9.48281	2.2253	0.533979	4.1674	3.08092e-05	0.000894897	Adam15	Up	chr3:89245849-89257303	protein_coding	-	0	0	1.81736	2.79111	3.00323	0	1.34752	1.38814	3.71532	3.83859	3.54242	3.65315	13.8453	10.576	8.52317	6.81768
ENSMUSG00000032508.9	35.5223	1.25219	0.300877	4.16181	3.15739e-05	0.000914458	Myd88	Up	chr9:119165000-119170477	protein_coding	-	12.3185	7.34417	8.17814	11.1645	6.00647	6.18289	6.73761	11.1051	16.3474	19.193	7.08483	9.74172	34.6133	29.9654	26.5165	16.5572
ENSMUSG00000043939.17	6.48037	3.36509	0.81129	4.14783	3.35643e-05	0.000960993	A530064D06Rik	Up	chr17:48456296-48474443	protein_coding	-	1.75979	0	0	0	0	0	0	0	2.97226	3.07087	3.54242	3.65315	3.46133	3.52534	0.947019	2.92186
ENSMUSG00000000134.18	17.0426	1.00817	0.243173	4.14589	3.38497e-05	0.000966403	Tfe3	Up	chrX:7628799-7641441	protein_coding	+	19.3577	11.0163	7.26946	7.44297	7.00755	9.27434	4.04257	12.4932	14.8613	17.6575	15.3505	15.8303	16.4413	22.9147	21.7814	22.401
ENSMUSG00000029413.15	14.6123	1.8856	0.456079	4.13437	3.55936e-05	0.00101043	Naaa	Up	chr5:92405518-92426029	protein_coding	-	1.75979	1.83604	9.08682	2.79111	2.00216	4.12193	4.04257	0	7.43065	7.67718	3.54242	1.21772	25.0947	23.796	13.2583	18.5051
ENSMUSG00000040616.4	4.7659	3.19732	0.773753	4.13223	3.59265e-05	0.001017	Tmem51	Up	chr4:141758303-141811615	protein_coding	-	0	1.83604	0	1.86074	0	1.03048	0	1.38814	4.45839	5.37403	1.18081	1.21772	6.92266	2.644	16.0993	16.5572
ENSMUSG00000043940.16	38.2562	1.29052	0.312961	4.12358	3.73025e-05	0.00105298	Wdfy3	Up	chr5:101980822-102217787	protein_coding	-	10.5587	9.18022	3.63473	8.37334	11.0119	18.5487	4.04257	9.71695	12.6321	11.5158	12.9889	8.52401	39.8053	40.5414	35.0397	21.427
ENSMUSG00000002489.17	12.6052	1.65775	0.402467	4.11899	3.8054e-05	0.00107118	Tiam1	Up	chr16:89583999-89940657	protein_coding	-	10.5587	7.34417	0.908682	3.72148	4.00431	7.21337	2.69504	6.94068	15.6044	9.21262	4.72322	4.87086	19.9027	17.6267	23.6755	32.1405
ENSMUSG00000003123.16	17.1649	1.27533	0.310056	4.11321	3.90187e-05	0.00108613	Lipe	Up	chr7:25078952-25098135	protein_coding	-	7.03916	5.50813	2.72605	7.44297	9.0097	5.15241	12.1277	5.55254	11.146	13.8189	14.1697	17.048	19.0373	22.0333	16.0993	17.5312
ENSMUSG00000015839.7	41.424	1.18412	0.28787	4.11338	3.89906e-05	0.00108613	Nfe2l2	Up	chr2:75505857-75534985	protein_coding	-	14.0783	25.7046	21.8084	17.6771	20.0216	16.4877	17.5178	6.94068	26.7503	34.5473	28.3393	17.048	50.1893	42.304	53.9801	65.255
ENSMUSG00000032193.10	16.8138	1.35204	0.328671	4.11366	3.89439e-05	0.00108613	Ldlr	Up	chr9:21634779-21661215	protein_coding	+	3.51958	14.6883	6.36077	2.79111	11.0119	6.18289	9.43266	8.32882	25.2642	26.8701	8.26564	12.1772	16.4413	22.0333	22.7285	18.5051
ENSMUSG00000059555.7	22.3218	1.05221	0.255699	4.11504	3.87113e-05	0.00108613	Tor4a	Up	chr2:25082978-25086898	protein_coding	-	10.5587	12.8523	23.6257	22.3289	9.0097	5.15241	10.7802	11.1051	40.1255	35.315	11.8081	21.9189	27.6907	34.372	23.6755	26.2968
ENSMUSG00000090164.9	3.93809	2.56234	0.623416	4.11016	3.9538e-05	0.00109754	BC035044	Up	chr6:128826053-128868089	protein_coding	-	1.75979	0	1.81736	0	1.00108	1.03048	1.34752	1.38814	2.22919	4.60631	5.90403	3.65315	5.192	7.05067	13.2583	7.79164
ENSMUSG00000030801.11	13.4466	-1.07667	0.262202	-4.10627	4.02102e-05	0.00111311	Kat8	Down	chr7:127511688-127525009	protein_coding	+	28.1566	16.5244	19.991	23.2593	23.0248	20.6096	21.5604	9.71695	13.3752	9.21262	11.8081	14.6126	7.788	7.932	5.68211	7.79164
ENSMUSG00000049307.7	2.74336	3.36999	0.821288	4.1033	4.07299e-05	0.00112439	Fut4	Up	chr9:14659616-14663689	protein_coding	-	0	0	0	0	0	0	0	1.38814	2.97226	0.767718	2.36161	2.43543	6.05733	0.881334	1.89404	6.81768
ENSMUSG00000030793.5	14.3028	1.15563	0.281827	4.10049	4.12279e-05	0.00113501	Pycard	Up	chr7:127588880-127593039	protein_coding	-	5.27937	1.83604	15.4476	13.9556	11.0119	9.27434	4.04257	5.55254	24.5211	20.7284	17.7121	10.9594	24.2293	28.2027	14.2053	18.5051
ENSMUSG00000031683.17	34.5072	-1.123	0.274266	-4.09457	4.22959e-05	0.00116123	Lsm6	Down	chr8:79531494-79547769	protein_coding	-	79.1906	71.6057	50.8862	46.5186	45.0485	47.4022	68.7236	47.1966	20.0628	23.7993	42.509	43.8377	13.8453	14.9827	28.4106	23.3749
ENSMUSG00000052407.18	18.6327	-1.00394	0.245649	-4.08687	4.37223e-05	0.00119385	Ccdc171	Down	chr4:83443782-83782907	protein_coding	+	22.8773	34.8848	28.1691	45.5882	18.0194	29.884	28.298	19.4339	12.6321	23.0315	11.8081	24.3543	13.8453	14.9827	7.57615	5.84373
ENSMUSG00000058163.15	4.23818	3.27652	0.803059	4.08005	4.50258e-05	0.0012261	Gm5431	Up	chr11:48778249-48793041	protein_coding	-	1.75979	0	0	0	1.00108	1.03048	0	0	2.22919	4.60631	0	0	8.65333	6.16934	7.57615	6.81768
ENSMUSG00000038058.15	28.9883	1.17567	0.289538	4.06051	4.89652e-05	0.00132616	Nod1	Up	chr6:54900934-54949597	protein_coding	-	8.79895	9.18022	11.8129	13.9556	7.00755	11.3353	12.1277	13.8814	21.5489	23.0315	18.8929	18.2657	36.344	17.6267	34.0927	30.1926
ENSMUSG00000045664.6	6.65666	3.11625	0.76736	4.061	4.8863e-05	0.00132616	Cdc42ep2	Up	chr19:5965664-5974844	protein_coding	-	1.75979	0	0	0	1.00108	1.03048	1.34752	0	0.743065	2.30315	1.18081	0	12.1147	7.05067	7.57615	10.7135
ENSMUSG00000009376.16	3.5396	3.4577	0.851983	4.05842	4.94062e-05	0.0013345	Met	Up	chr6:17463799-17573979	protein_coding	+	0	0	0	0	0	1.03048	1.34752	0	3.71532	0.767718	0	0	4.32666	6.16934	8.52317	8.76559
ENSMUSG00000020932.15	21.5455	-1.18729	0.292935	-4.05308	5.05481e-05	0.00135802	Gfap	Down	chr11:102778162-102791738	protein_coding	-	45.7546	27.5407	35.4386	34.4237	16.0173	21.6401	24.2554	31.9271	9.65984	9.98034	17.7121	19.4834	17.3067	11.4573	8.52317	10.7135
ENSMUSG00000026896.15	35.5978	1.20371	0.297143	4.05094	5.10132e-05	0.00136685	Ifih1	Up	chr2:62426142-62476599	protein_coding	-	12.3185	9.18022	7.26946	17.6771	17.0183	15.4572	5.39009	6.94068	27.4934	22.2638	27.1585	23.1366	25.0947	26.44	31.2516	32.1405
ENSMUSG00000031644.20	26.8047	-1.04368	0.257792	-4.04854	5.15387e-05	0.00137725	Nek1	Down	chr8:61446229-61584380	protein_coding	+	51.0339	42.229	36.3473	36.2845	46.0496	45.3412	40.4257	22.2102	15.6044	23.0315	34.2434	17.048	22.4987	22.9147	6.62913	13.6354
ENSMUSG00000056749.8	10.3361	2.18385	0.540274	4.04212	5.29712e-05	0.00140802	Nfil3	Up	chr13:53121245-53135109	protein_coding	-	0	0	0.908682	2.79111	2.00216	2.06096	2.69504	4.16441	4.45839	6.90946	8.26564	6.08858	6.92266	12.3387	11.3642	13.6354
ENSMUSG00000004709.15	22.7316	1.61518	0.399875	4.03922	5.36302e-05	0.00142177	Cd244a	Up	chr1:171386761-171437314	protein_coding	+	15.8381	3.67209	3.63473	3.72148	2.00216	2.06096	18.8653	9.71695	20.0628	21.4961	11.8081	10.9594	14.7107	20.2707	28.4106	43.828
ENSMUSG00000017929.14	22.3922	1.11122	0.275372	4.03533	5.45261e-05	0.00143791	B4galt5	Up	chr2:167140364-167191103	protein_coding	-	3.51958	18.3604	10.9042	8.37334	8.00863	14.4267	22.9079	18.0458	24.5211	26.8701	22.4353	15.8303	25.0947	30.8467	39.7748	36.0363
ENSMUSG00000025498.16	210.844	1.85739	0.46041	4.03422	5.47847e-05	0.00144094	Irf7	Up	chr7:140842619-140846394	protein_coding	-	29.9164	31.2127	55.4296	46.5186	65.0701	55.646	21.5604	13.8814	153.071	118.996	128.708	124.207	107.301	121.624	211.185	198.687
ENSMUSG00000011148.15	5.90625	2.58988	0.642777	4.02921	5.59643e-05	0.00146428	Adssl1	Up	chr12:112586479-112607794	protein_coding	+	0	3.67209	1.81736	0.930371	0	1.03048	1.34752	0	4.45839	6.14175	1.18081	3.65315	6.92266	4.40667	12.3112	10.7135
ENSMUSG00000042659.16	9.08401	1.96055	0.486566	4.02936	5.59292e-05	0.00146428	Arrdc4	Up	chr7:68386743-68398989	protein_coding	-	3.51958	0	1.81736	0.930371	6.00647	0	2.69504	1.38814	2.22919	3.83859	9.44644	7.30629	11.2493	10.576	8.52317	12.6614
ENSMUSG00000040613.15	25.4866	1.41652	0.352023	4.02395	5.72312e-05	0.00148965	Apobec1	Up	chr6:122554751-122579403	protein_coding	-	7.03916	0	6.36077	5.58223	9.0097	11.3353	16.1703	15.2695	24.5211	20.7284	9.44644	6.08858	32.0173	15.864	39.7748	40.9061
ENSMUSG00000029428.14	225.374	-1.2503	0.310771	-4.02321	5.74113e-05	0.00149046	Stx2	Down	chr5:129061621-129085638	protein_coding	-	696.877	758.286	281.691	296.788	273.294	267.925	230.426	163.8	110.717	126.674	258.596	199.705	122.012	152.471	124.059	152.911
ENSMUSG00000054920.13	13.4129	1.20757	0.300351	4.02051	5.80723e-05	0.00150373	Klhl5	Up	chr5:65264882-65325531	protein_coding	+	3.51958	3.67209	4.54341	10.2341	5.00539	9.27434	4.04257	15.2695	17.0905	22.2638	9.44644	14.6126	11.2493	14.1013	19.8874	21.427
ENSMUSG00000022876.19	30.4827	1.36098	0.338663	4.01868	5.85259e-05	0.0015093	Samsn1	Up	chr16:75655681-75819169	protein_coding	-	10.5587	7.34417	9.08682	13.0252	17.0183	11.3353	8.08513	8.32882	19.3197	14.5866	9.44644	9.74172	31.152	17.6267	54.9271	64.281
ENSMUSG00000060445.12	20.6653	2.71181	0.674843	4.01842	5.85889e-05	0.0015093	Sycp2	Up	chr2:177987086-178049478	protein_coding	-	1.75979	1.83604	0.908682	0	0	1.03048	4.04257	0	2.97226	3.83859	1.18081	3.65315	17.3067	17.6267	7.57615	0.973955
ENSMUSG00000026158.12	280.21	1.33112	0.331793	4.01189	6.02358e-05	0.00154379	Ogfrl1	Up	chr1:23405505-23436853	protein_coding	-	184.778	212.981	162.654	155.372	202.218	189.609	78.1563	105.498	569.188	562.738	418.005	434.724	261.331	234.435	384.49	382.764
ENSMUSG00000024143.16	17.26	1.27176	0.317177	4.00964	6.08127e-05	0.0015546	Rhoq	Up	chr17:87270510-87307497	protein_coding	+	8.79895	9.18022	16.3563	2.79111	5.00539	5.15241	8.08513	15.2695	15.6044	19.193	10.6272	17.048	14.7107	26.44	40.7218	23.3749
ENSMUSG00000025950.17	13.756	1.90832	0.476348	4.00614	6.17185e-05	0.00157353	Idh1	Up	chr1:65197775-65225659	protein_coding	-	3.51958	9.18022	2.72605	3.72148	6.00647	3.09145	6.73761	1.38814	13.3752	9.98034	4.72322	2.43543	25.0947	18.508	27.4635	30.1926
ENSMUSG00000027398.14	227.948	1.34364	0.335724	4.00222	6.27501e-05	0.00159195	Il1b	Up	chr2:129206490-129213059	protein_coding	-	15.8381	20.1965	15.4476	27.9111	27.0291	31.9449	83.5464	105.498	36.4102	33.7796	87.3796	90.1109	156.625	178.029	122.165	124.666
ENSMUSG00000001768.17	10.1189	2.31037	0.577579	4.00009	6.33188e-05	0.00159828	Rin2	Up	chr2:145517135-145729536	protein_coding	+	1.75979	0	0	3.72148	1.00108	0	4.04257	2.77627	2.97226	6.14175	3.54242	1.21772	6.92266	9.69467	18.9404	15.5833
ENSMUSG00000020715.10	17.603	1.19163	0.297989	3.99889	6.36393e-05	0.00160233	Ern1	Up	chr11:106285476-106378678	protein_coding	-	8.79895	5.50813	10.9042	6.5126	8.00863	10.3048	13.4752	8.32882	21.5489	22.2638	15.3505	23.1366	14.7107	19.3893	26.5165	22.401
ENSMUSG00000019960.9	25.1316	1.5361	0.384275	3.9974	6.40412e-05	0.00160841	Dusp6	Up	chr10:99099093-99103351	protein_coding	+	14.0783	18.3604	9.08682	18.6074	6.00647	8.24386	4.04257	11.1051	24.5211	24.567	9.44644	12.1772	27.6907	28.2027	64.3973	64.281
ENSMUSG00000025491.15	36.4484	2.46846	0.617893	3.99497	6.47032e-05	0.00161694	Ifitm1	Up	chr7:140547134-140549738	protein_coding	+	0	0	0	1.86074	1.00108	1.03048	6.73761	0	3.71532	4.60631	3.54242	1.21772	18.172	16.7453	5.68211	4.86977
ENSMUSG00000024737.3	17.1699	1.50803	0.377813	3.99148	6.56618e-05	0.00163681	Slc15a3	Up	chr19:10817091-10836726	protein_coding	+	1.75979	0	0.908682	1.86074	4.00431	4.12193	9.43266	4.16441	5.20145	6.90946	4.72322	7.30629	8.65333	15.864	13.2583	12.6614
ENSMUSG00000057191.14	38.8659	1.22013	0.306129	3.98565	6.72949e-05	0.00167336	AB124611	Up	chr9:21437472-21456629	protein_coding	+	5.27937	7.34417	18.1736	13.9556	14.0151	20.6096	9.43266	11.1051	24.5211	22.2638	18.8929	20.7012	28.556	31.728	48.298	46.7498
ENSMUSG00000036046.15	51.9612	1.02587	0.257683	3.98113	6.85873e-05	0.00170127	5031439G07Rik	Up	chr15:84828137-84872752	protein_coding	-	19.3577	25.7046	19.991	14.8859	27.0291	26.7925	36.3831	37.4797	51.2715	50.6694	42.509	31.6606	59.708	48.4734	65.3443	69.1508
ENSMUSG00000024011.18	24.3552	1.55459	0.390829	3.97768	6.959e-05	0.00171703	Pi16	Up	chr17:29536654-29549567	protein_coding	+	8.79895	1.83604	0.908682	3.72148	2.00216	3.09145	6.73761	8.32882	8.91678	8.4449	9.44644	7.30629	23.364	15.864	9.47019	13.6354
ENSMUSG00000042500.12	7.18184	1.66488	0.418607	3.97718	6.97367e-05	0.00171703	Ago4	Up	chr4:126383334-126427265	protein_coding	-	1.75979	5.50813	3.63473	0.930371	2.00216	5.15241	0	2.77627	5.20145	7.67718	10.6272	8.52401	2.596	7.932	15.1523	11.6875
ENSMUSG00000078817.5	39.5584	2.37199	0.596268	3.97807	6.94769e-05	0.00171703	Nlrp12	Up	chr7:3267458-3298370	protein_coding	-	1.75979	0	4.54341	0.930371	0	3.09145	8.08513	2.77627	6.68758	3.07087	3.54242	4.87086	38.94	39.66	8.52317	4.86977
ENSMUSG00000012428.10	46.9067	2.30486	0.579749	3.97562	7.01969e-05	0.00172413	Steap4	Up	chr5:8010457-8032213	protein_coding	+	0	0	1.81736	0	3.00323	4.12193	1.34752	1.38814	2.22919	3.07087	2.36161	8.52401	18.172	20.2707	5.68211	2.92186
ENSMUSG00000072596.5	4.5276	3.34239	0.843104	3.96439	7.35854e-05	0.00179853	Ear2	Up	chr14:44340111-44340991	protein_coding	+	0	0	0	0.930371	0	2.06096	0	0	2.97226	2.30315	0	0	12.98	4.40667	3.78808	11.6875
ENSMUSG00000059288.15	311.995	-1.29421	0.328256	-3.94268	8.05777e-05	0.00195988	Cdyl	Down	chr13:35843816-36058046	protein_coding	+	631.765	635.271	537.031	520.077	625.674	552.338	206.171	209.609	180.565	171.969	239.704	275.204	205.949	216.808	157.205	150.963
ENSMUSG00000073409.13	18.4265	1.74558	0.442733	3.94273	8.05601e-05	0.00195988	H2-Q6	Up	chr17:35643826-35649031	protein_coding	+	1.75979	14.6883	4.54341	8.37334	10.0108	16.4877	4.04257	11.1051	9.65984	58.3466	15.3505	37.7492	19.0373	9.69467	21.7814	67.2029
ENSMUSG00000030203.18	42.3119	1.28476	0.32595	3.94158	8.09473e-05	0.0019641	Dusp16	Up	chr6:134692431-134769588	protein_coding	-	10.5587	7.34417	9.08682	4.65186	13.014	20.6096	17.5178	20.822	23.035	29.941	11.8081	14.6126	22.4987	14.1013	63.4503	72.0727
ENSMUSG00000049502.18	153.773	1.32973	0.337612	3.93864	8.19459e-05	0.00198353	Dtx3l	Up	chr16:35746881-35759521	protein_coding	-	63.3525	55.0813	32.7126	61.4045	64.069	59.768	18.8653	38.8678	108.487	102.107	98.0069	124.207	124.608	95.1841	174.251	163.624
ENSMUSG00000017418.15	18.6168	-1.22589	0.311891	-3.93052	8.47636e-05	0.00203697	Arl5b	Down	chr2:15054206-15087267	protein_coding	+	12.3185	7.34417	13.6302	13.0252	45.0485	47.4022	59.291	61.078	16.3474	13.8189	20.0737	13.3949	13.8453	14.1013	11.3642	8.76559
ENSMUSG00000074896.4	11.4472	2.54547	0.647533	3.93103	8.4583e-05	0.00203697	Ifit3	Up	chr19:34560931-34566131	protein_coding	+	3.51958	0	2.72605	0.930371	0	2.06096	0	0	8.91678	5.37403	5.90403	1.21772	5.192	11.4573	7.57615	8.76559
ENSMUSG00000027447.7	92.7471	1.07218	0.273046	3.92675	8.61018e-05	0.00206418	Cst3	Up	chr2:148713642-148717612	protein_coding	-	42.235	58.7534	22.717	24.1896	70.0755	76.2557	53.9009	48.5848	72.0773	83.6813	69.6675	45.0555	92.5906	90.7774	195.086	182.13
ENSMUSG00000052776.11	9.41862	2.59969	0.662217	3.92573	8.64668e-05	0.00206798	Oas1a	Up	chr5:121034319-121045584	protein_coding	-	0	0	0	0.930371	2.00216	1.03048	1.34752	1.38814	3.71532	4.60631	3.54242	3.65315	6.05733	7.932	8.52317	4.86977
ENSMUSG00000056144.15	18.4049	1.24036	0.316506	3.91892	8.89482e-05	0.00211722	Trim34a	Up	chr7:103893664-103911441	protein_coding	+	3.51958	11.0163	21.8084	23.2593	5.00539	4.12193	12.1277	9.71695	20.8058	21.4961	24.7969	25.572	34.6133	28.2027	34.0927	32.1405
ENSMUSG00000025743.15	9.85617	2.16609	0.55287	3.91791	8.932e-05	0.00211992	Sdc3	Up	chr4:130519848-130553630	protein_coding	+	1.75979	7.34417	0.908682	0	2.00216	1.03048	2.69504	5.55254	5.94452	9.21262	7.08483	4.87086	6.92266	4.40667	27.4635	19.4791
ENSMUSG00000074417.10	15.1517	2.11889	0.540883	3.91747	8.94846e-05	0.00211992	Gm14548	Up	chr7:3887241-3901119	protein_coding	-	0	1.83604	0.908682	1.86074	0	1.03048	2.69504	4.16441	3.71532	5.37403	3.54242	1.21772	12.1147	11.4573	4.73509	8.76559
ENSMUSG00000018809.3	15.5137	-1.08	0.275937	-3.91394	9.08016e-05	0.002141	Smyd4	Down	chr11:75239259-75296531	protein_coding	+	43.9948	38.5569	23.6257	26.0504	13.014	20.6096	13.4752	11.1051	14.8613	6.14175	17.7121	6.08858	11.2493	12.3387	7.57615	11.6875
ENSMUSG00000004846.11	19.0009	1.56939	0.401936	3.90458	9.4389e-05	0.00220629	Plod3	Up	chr5:137015873-137025502	protein_coding	+	1.75979	3.67209	11.8129	8.37334	7.00755	3.09145	18.8653	6.94068	19.3197	24.567	9.44644	3.65315	32.0173	28.2027	35.0397	33.1145
ENSMUSG00000063889.17	19.8979	-1.13182	0.289855	-3.90477	9.43141e-05	0.00220629	Crem	Down	chr18:3266048-3337748	protein_coding	-	28.1566	36.7209	19.0823	14.8859	34.0367	44.3107	25.6029	41.6441	14.1182	16.1221	10.6272	13.3949	12.98	14.9827	10.4172	17.5312
ENSMUSG00000078783.2	6.02492	3.00463	0.769546	3.90442	9.44515e-05	0.00220629	Gm9733	Up	chr3:15361611-15397362	protein_coding	-	3.51958	1.83604	0	0	0	2.06096	0	0	0.743065	2.30315	1.18081	2.43543	10.384	8.81334	11.3642	11.6875
ENSMUSG00000101389.2	9.48925	2.76489	0.70965	3.89613	9.7742e-05	0.00227256	Ms4a4a	Up	chr19:11352887-11370154	protein_coding	+	0	1.83604	1.81736	0	1.00108	0	0	4.16441	2.22919	3.07087	1.18081	4.87086	11.2493	9.69467	12.3112	12.6614
ENSMUSG00000071203.7	9.42552	1.86622	0.479192	3.89451	9.83968e-05	0.00228249	Naip5	Up	chr13:100348247-100382831	protein_coding	-	7.03916	5.50813	1.81736	0	2.00216	2.06096	6.73761	9.71695	14.1182	13.8189	7.08483	8.52401	7.788	10.576	29.3576	25.3228
ENSMUSG00000116673.2	5.35861	-2.04244	0.525627	-3.88572	0.000102025	0.00236119	A630089N07Rik	Down	chr16:97802510-97883650	protein_coding	-	5.27937	7.34417	17.265	9.30371	9.0097	6.18289	5.39009	13.8814	2.22919	0.767718	0	1.21772	5.192	4.40667	0	3.89582
ENSMUSG00000020484.20	37.0341	1.16684	0.300537	3.8825	0.000103386	0.00238717	Xbp1	Up	chr11:5470659-5475893	protein_coding	+	19.3577	14.6883	15.4476	8.37334	20.0216	17.5182	24.2554	11.1051	33.4379	26.8701	29.5201	17.048	46.728	31.728	46.4039	59.4112
ENSMUSG00000030413.8	22.6365	1.98099	0.510834	3.87795	0.000105339	0.00242557	Pglyrp1	Up	chr7:18605256-18624384	protein_coding	+	0	0	3.63473	6.5126	2.00216	1.03048	0	5.55254	11.889	10.7481	2.36161	4.87086	14.7107	8.81334	14.2053	12.6614
ENSMUSG00000003604.15	6.06542	-1.34833	0.348201	-3.87229	0.000107816	0.0024611	Aven	Down	chr2:112323309-112464918	protein_coding	+	8.79895	9.18022	8.17814	8.37334	6.00647	11.3353	12.1277	26.3746	3.71532	4.60631	1.18081	2.43543	4.32666	7.05067	7.57615	2.92186
ENSMUSG00000005803.15	10.9536	1.34367	0.34769	3.86457	0.000111285	0.00252679	Sqor	Up	chr2:122607157-122651489	protein_coding	+	1.75979	7.34417	3.63473	3.72148	4.00431	3.09145	6.73761	6.94068	11.146	9.21262	2.36161	6.08858	9.51866	14.9827	17.9934	18.5051
ENSMUSG00000017830.16	9.26055	1.93085	0.499611	3.8647	0.000111226	0.00252679	Dhx58	Up	chr11:100585710-100595097	protein_coding	-	3.51958	0	1.81736	1.86074	3.00323	2.06096	1.34752	2.77627	2.97226	4.60631	4.72322	7.30629	9.51866	11.4573	2.84106	20.4531
ENSMUSG00000021948.18	75.2607	1.00567	0.260252	3.86421	0.00011145	0.00252679	Prkcd	Up	chr14:30317311-30348167	protein_coding	-	24.6371	40.393	35.4386	29.7719	27.0291	46.3717	64.6811	48.5848	67.6189	73.701	40.1474	30.4429	71.8226	85.4894	134.477	129.536
ENSMUSG00000014313.16	299.635	-1.09067	0.282487	-3.86097	0.000112938	0.00254899	Cox6c	Down	chr15:35926032-35938392	protein_coding	-	820.062	772.974	553.387	535.894	424.457	411.162	257.377	270.687	129.293	145.099	343.614	378.709	241.428	245.892	207.397	209.4
ENSMUSG00000017002.15	27.0094	1.31022	0.339399	3.86039	0.000113205	0.00254927	Slpi	Up	chr2:164195990-164231015	protein_coding	-	7.03916	1.83604	2.72605	2.79111	12.0129	12.3658	10.7802	5.55254	8.17371	4.60631	24.7969	4.87086	29.4213	18.508	26.5165	22.401
ENSMUSG00000004508.7	17.1022	1.7689	0.459187	3.85225	0.000117039	0.0026297	Gab2	Up	chr7:96730793-96958153	protein_coding	+	0	0	1.81736	0	9.0097	7.21337	4.04257	2.77627	8.17371	6.90946	1.18081	3.65315	21.6333	17.6267	16.0993	14.6093
ENSMUSG00000026656.16	10.7931	1.21268	0.314852	3.8516	0.00011735	0.00263079	Fcgr2b	Up	chr1:170786186-170804116	protein_coding	-	1.75979	7.34417	3.63473	10.2341	9.0097	8.24386	4.04257	2.77627	14.8613	14.5866	9.44644	12.1772	12.98	17.6267	15.1523	16.5572
ENSMUSG00000032038.8	33.9852	1.05901	0.275606	3.84247	0.000121801	0.00272448	St3gal4	Up	chr9:34957872-35030564	protein_coding	-	8.79895	16.5244	9.08682	9.30371	8.00863	11.3353	12.1277	12.4932	19.3197	18.4252	7.08483	20.7012	30.2867	22.9147	29.3576	29.2186
ENSMUSG00000022664.12	18.7589	1.40914	0.366821	3.84149	0.000122292	0.00272936	Slc35a5	Up	chr16:44959936-44979069	protein_coding	-	12.3185	9.18022	8.17814	2.79111	2.00216	6.18289	1.34752	4.16441	7.43065	18.4252	12.9889	4.87086	25.0947	22.0333	11.3642	12.6614
ENSMUSG00000029915.15	11.724	3.16902	0.825291	3.83988	0.000123095	0.00274119	Clec5a	Up	chr6:40551828-40562755	protein_coding	-	1.75979	0	0	0	0	0	0	1.38814	0.743065	0	2.36161	2.43543	10.384	6.16934	1.89404	2.92186
ENSMUSG00000061577.13	7.43961	1.43663	0.374333	3.83784	0.000124119	0.00275786	Adgrg5	Up	chr8:95650322-95669908	protein_coding	+	1.75979	1.83604	3.63473	0.930371	3.00323	9.27434	6.73761	2.77627	7.43065	9.98034	9.44644	12.1772	7.788	9.69467	14.2053	13.6354
ENSMUSG00000031662.9	17.7739	1.15465	0.300908	3.83723	0.000124429	0.00275863	Snx20	Up	chr8:89353191-89362756	protein_coding	-	7.03916	3.67209	7.26946	8.37334	8.00863	7.21337	12.1277	6.94068	10.4029	13.8189	14.1697	10.9594	19.9027	29.084	16.0993	22.401
ENSMUSG00000001750.17	31.7831	1.15122	0.300254	3.83415	0.000125997	0.00278723	Tcirg1	Up	chr19:3946050-3957133	protein_coding	-	19.3577	11.0163	11.8129	4.65186	11.0119	13.3963	26.9504	33.3153	35.6671	29.941	23.6161	14.6126	40.6706	42.304	50.192	46.7498
ENSMUSG00000052684.5	37.3231	-1.26606	0.330767	-3.82766	0.000129365	0.00284291	Jun	Down	chr4:94937271-94940459	protein_coding	-	36.9556	36.7209	29.9865	43.7274	98.1057	96.8653	88.9365	101.334	17.8336	8.4449	37.7858	40.1846	18.172	11.4573	39.7748	50.6456
ENSMUSG00000026162.9	9.44853	-1.17108	0.306079	-3.82607	0.000130207	0.00284892	Nhej1	Down	chr1:75006298-75101844	protein_coding	-	15.8381	20.1965	13.6302	15.8163	16.0173	10.3048	6.73761	22.2102	10.4029	6.14175	7.08483	3.65315	6.05733	8.81334	6.62913	2.92186
ENSMUSG00000028028.12	6.55401	2.20581	0.577524	3.81943	0.000133758	0.0029139	Alpk1	Up	chr3:127463959-127574176	protein_coding	-	1.75979	0	1.81736	0.930371	1.00108	2.06096	1.34752	5.55254	5.20145	2.30315	3.54242	1.21772	12.1147	6.16934	17.9934	17.5312
ENSMUSG00000094441.3	5.96584	1.4233	0.372605	3.81987	0.000133523	0.0029139	Zfp955a	Up	chr17:33458692-33474119	protein_coding	-	1.75979	1.83604	8.17814	7.44297	2.00216	1.03048	2.69504	1.38814	11.889	13.0512	11.8081	4.87086	6.92266	12.3387	6.62913	9.73955
ENSMUSG00000028961.16	48.4189	1.2065	0.316433	3.81282	0.000137391	0.00298007	Pgd	Up	chr4:149234448-149251228	protein_coding	-	17.5979	11.0163	9.9955	6.5126	10.0108	18.5487	22.9079	12.4932	23.7781	18.4252	23.6161	17.048	43.2666	44.0667	23.6755	53.5675
ENSMUSG00000025880.12	39.4645	-1.01386	0.266068	-3.81053	0.00013867	0.00299521	Smad7	Down	chr18:75500600-75529006	protein_coding	+	29.9164	25.7046	57.247	61.4045	68.0733	51.5241	114.539	136.037	34.181	30.7087	50.7746	42.62	33.748	28.2027	28.4106	23.3749
ENSMUSG00000036875.16	11.1356	1.67179	0.438732	3.8105	0.000138686	0.00299521	Dna2	Up	chr10:62782805-62809964	protein_coding	+	5.27937	11.0163	4.54341	6.5126	4.00431	3.09145	4.04257	0	7.43065	7.67718	4.72322	4.87086	16.4413	25.5587	28.4106	23.3749
ENSMUSG00000069874.8	38.7197	1.0362	0.272115	3.80795	0.000140125	0.0030189	Irgm2	Up	chr11:58090444-58113608	protein_coding	+	3.51958	14.6883	17.265	15.8163	16.0173	17.5182	8.08513	9.71695	22.2919	25.3347	27.1585	28.0074	35.4786	26.44	24.6225	29.2186
ENSMUSG00000095609.3	5.00815	3.16244	0.830583	3.80749	0.000140386	0.0030189	Gm21188	Up	chr13:120496141-120513730	protein_coding	-	1.75979	0	1.81736	0	0	0	0	0	4.45839	1.53544	1.18081	1.21772	10.384	8.81334	1.89404	3.89582
ENSMUSG00000041096.14	10.0204	-1.03139	0.271033	-3.80542	0.000141566	0.00303127	Tspyl2	Down	chrX:151119848-151125421	protein_coding	-	10.5587	11.0163	16.3563	14.8859	16.0173	10.3048	12.1277	13.8814	4.45839	9.21262	4.72322	13.3949	4.32666	5.288	3.78808	8.76559
ENSMUSG00000044702.14	11.947	-1.22241	0.321442	-3.8029	0.000143013	0.00305572	Palb2	Down	chr7:121706485-121732208	protein_coding	-	35.1958	36.7209	13.6302	14.8859	16.0173	9.27434	18.8653	12.4932	6.68758	6.14175	8.26564	4.87086	10.384	7.932	13.2583	6.81768
ENSMUSG00000095788.7	7.56552	3.3834	0.891206	3.79644	0.000146791	0.00312313	Sirpb1a	Up	chr3:15436713-15491580	protein_coding	-	0	1.83604	0	0	0	1.03048	2.69504	1.38814	3.71532	6.14175	0	1.21772	13.8453	11.4573	16.0993	12.6614
ENSMUSG00000023072.15	7.61148	-1.46189	0.385122	-3.79591	0.000147105	0.00312317	Cep89	Down	chr7:35096460-35138114	protein_coding	+	17.5979	11.0163	8.17814	8.37334	11.0119	17.5182	10.7802	11.1051	3.71532	3.07087	7.08483	3.65315	6.92266	4.40667	4.73509	0.973955
ENSMUSG00000024397.15	3.64553	3.95927	1.04365	3.79367	0.000148436	0.00314478	Aif1	Up	chr17:35389967-35395044	protein_coding	-	0	0	0	0.930371	0	0	0	0	3.71532	3.83859	0	0	8.65333	7.932	2.84106	8.76559
ENSMUSG00000030148.16	7.11985	3.09509	0.816097	3.79255	0.000149108	0.00315235	Clec4a2	Up	chr6:123083387-123120958	protein_coding	+	0	1.83604	0	0.930371	1.00108	0	0	0	2.22919	3.07087	0	2.43543	8.65333	7.05067	5.68211	2.92186
ENSMUSG00000042265.14	39.6984	1.31011	0.345635	3.79043	0.000150387	0.0031727	Trem1	Up	chr17:48539796-48553952	protein_coding	+	1.75979	1.83604	2.72605	4.65186	5.00539	7.21337	16.1703	11.1051	5.20145	4.60631	14.1697	15.8303	19.9027	12.3387	22.7285	32.1405
ENSMUSG00000022723.17	21.4318	1.19287	0.315366	3.78248	0.000155272	0.00325528	Crybg3	Up	chr16:59311138-59421342	protein_coding	-	19.3577	9.18022	10.9042	5.58223	15.0162	23.7011	20.2128	8.32882	33.4379	25.3347	24.7969	23.1366	19.0373	19.3893	55.8741	54.5415
ENSMUSG00000035674.14	51.9104	-1.03094	0.272558	-3.78248	0.000155277	0.00325528	Ndufa3	Down	chr7:3620372-3623326	protein_coding	+	117.906	117.507	84.5074	98.6193	74.0798	68.0118	51.2059	43.0322	25.2642	25.3347	54.317	65.7566	40.6706	42.304	31.2516	37.0103
ENSMUSG00000029752.13	39.0255	3.17672	0.84018	3.78099	0.000156204	0.00326789	Asns	Up	chr6:7675169-7693254	protein_coding	-	8.79895	1.83604	1.81736	2.79111	1.00108	1.03048	1.34752	1.38814	7.43065	10.7481	9.44644	12.1772	22.4987	22.9147	44.5099	43.828
ENSMUSG00000001128.8	15.4611	1.72811	0.457204	3.77972	0.000157003	0.00327776	Cfp	Up	chrX:20791693-20797794	protein_coding	-	1.75979	5.50813	1.81736	3.72148	3.00323	1.03048	4.04257	0	7.43065	5.37403	7.08483	7.30629	12.1147	9.69467	8.52317	9.73955
ENSMUSG00000025375.16	6.18152	3.08222	0.816938	3.77289	0.000161365	0.0033535	Aatk	Up	chr11:119898139-119937993	protein_coding	-	0	0	0.908682	0	1.00108	0	0	1.38814	0	2.30315	2.36161	3.65315	12.1147	3.52534	5.68211	2.92186
ENSMUSG00000068036.17	5.238	2.291	0.607294	3.77248	0.000161634	0.0033535	Afdn	Up	chr17:13980801-14126412	protein_coding	+	0	5.50813	0	0.930371	1.00108	1.03048	0	5.55254	10.4029	6.90946	0	1.21772	6.05733	7.05067	13.2583	14.6093
ENSMUSG00000022663.4	32.3849	1.24751	0.33164	3.76164	0.000168801	0.00348774	Atg3	Up	chr16:44979148-45008901	protein_coding	+	1.75979	0	14.5389	18.6074	9.0097	7.21337	8.08513	9.71695	18.5766	16.8898	12.9889	14.6126	30.2867	29.9654	24.6225	27.2707
ENSMUSG00000024513.17	176.176	-1.05112	0.279727	-3.75766	0.000171507	0.00351553	Mbd2	Down	chr18:70701260-70759202	protein_coding	+	239.332	275.407	296.23	267.017	277.299	300.901	76.8088	77.7356	86.9386	89.823	126.346	119.336	134.127	149.827	86.1787	82.7862
ENSMUSG00000049999.5	25.2739	2.21595	0.589643	3.75812	0.000171193	0.00351553	Ppp1r3d	Up	chr2:178052999-178056265	protein_coding	-	1.75979	1.83604	0.908682	0	0	1.03048	6.73761	2.77627	2.97226	1.53544	5.90403	4.87086	21.6333	18.508	3.78808	3.89582
ENSMUSG00000029490.5	2.3163	3.20311	0.853106	3.75465	0.000173584	0.00354275	Mfsd7a	Up	chr5:108588920-108596966	protein_coding	-	0	0	0	0	0	0	1.34752	0	0	0.767718	1.18081	1.21772	4.32666	3.52534	5.68211	4.86977
ENSMUSG00000033720.13	25.1668	1.5208	0.405647	3.74906	0.0001775	0.00360797	Sfxn5	Up	chr6:85190031-85310404	protein_coding	-	5.27937	7.34417	2.72605	3.72148	3.00323	2.06096	6.73761	5.55254	9.65984	6.90946	4.72322	6.08858	28.556	25.5587	7.57615	7.79164
ENSMUSG00000070780.12	13.9119	1.8505	0.493894	3.74676	0.000179134	0.00363381	Rbm47	Up	chr5:66173892-66330461	protein_coding	-	3.51958	0	0.908682	0.930371	2.00216	4.12193	5.39009	1.38814	5.20145	3.07087	3.54242	1.21772	12.1147	14.9827	14.2053	9.73955
ENSMUSG00000021697.13	35.5975	-1.21236	0.323619	-3.74624	0.000179504	0.00363397	Depdc1b	Down	chr13:108452866-108544316	protein_coding	+	51.0339	67.9336	76.3293	67.9171	75.0809	61.8289	18.8653	18.0458	17.8336	27.6379	23.6161	36.5315	34.6133	23.796	10.4172	15.5833
ENSMUSG00000022651.7	109.597	2.58214	0.689962	3.74243	0.000182247	0.00367464	Retnlg	Up	chr16:48692984-48694859	protein_coding	+	7.03916	0	2.72605	0.930371	0	0	5.39009	0	7.43065	5.37403	7.08483	4.87086	30.2867	19.3893	10.4172	4.86977
ENSMUSG00000032314.15	13.6666	-1.02715	0.274569	-3.74094	0.000183331	0.00368908	Etfa	Down	chr9:55361792-55419527	protein_coding	-	22.8773	36.7209	14.5389	17.6771	10.0108	19.5792	12.1277	15.2695	5.94452	6.14175	14.1697	12.1772	7.788	7.932	9.47019	8.76559
ENSMUSG00000041308.7	23.3272	1.51304	0.404527	3.74026	0.00018383	0.0036917	Sntb2	Up	chr8:107662382-107746346	protein_coding	+	7.03916	11.0163	3.63473	10.2341	6.00647	3.09145	13.4752	2.77627	17.0905	29.1733	10.6272	17.048	23.364	44.0667	8.52317	8.76559
ENSMUSG00000038803.8	323.612	-1.26508	0.338778	-3.73425	0.000188278	0.00375499	Ost4	Down	chr5:31063229-31065132	protein_coding	-	725.034	749.106	548.844	576.83	518.559	580.161	180.568	183.234	173.877	135.886	322.36	300.776	221.525	237.079	145.841	153.885
ENSMUSG00000045598.11	4.41306	1.61522	0.432632	3.73348	0.000188855	0.00375499	Zfp553	Up	chr7:126832233-126837351	protein_coding	+	3.51958	1.83604	2.72605	4.65186	0	2.06096	4.04257	1.38814	7.43065	5.37403	8.26564	8.52401	10.384	6.16934	7.57615	8.76559
ENSMUSG00000031303.9	10.3016	1.56092	0.418816	3.72698	0.000193785	0.00384538	Map3k15	Up	chrX:158771429-158906347	protein_coding	+	1.75979	0	0.908682	1.86074	3.00323	4.12193	4.04257	5.55254	7.43065	3.83859	4.72322	3.65315	8.65333	14.9827	9.47019	9.73955
ENSMUSG00000096727.4	23.4319	1.19663	0.32183	3.71821	0.000200639	0.00397353	Psmb9	Up	chr17:34400961-34406738	protein_coding	-	3.51958	9.18022	11.8129	11.1645	12.0129	17.5182	9.43266	6.94068	26.0073	29.1733	12.9889	17.048	26.8253	17.6267	35.0397	27.2707
ENSMUSG00000017499.16	25.0442	-1.1803	0.317815	-3.71379	0.00020418	0.00403567	Cdc6	Down	chr11:98798627-98814766	protein_coding	+	42.235	44.065	38.1646	48.3793	39.0421	36.0669	21.5604	19.4339	11.889	13.0512	18.8929	25.572	19.0373	21.152	11.3642	7.79164
ENSMUSG00000045679.15	8.70839	1.37686	0.370858	3.71264	0.000205112	0.00404611	Pqlc3	Up	chr12:17038649-17050409	protein_coding	-	5.27937	7.34417	3.63473	2.79111	4.00431	4.12193	0	4.16441	6.68758	6.90946	7.08483	6.08858	8.65333	9.69467	7.57615	25.3228
ENSMUSG00000022018.8	6.76895	-1.26565	0.341041	-3.71115	0.00020632	0.00406194	Rgcc	Down	chr14:79526196-79539085	protein_coding	-	5.27937	5.50813	9.08682	15.8163	14.0151	13.3963	10.7802	24.9865	6.68758	7.67718	3.54242	6.08858	3.46133	3.52534	4.73509	5.84373
ENSMUSG00000047407.18	13.1779	-1.19889	0.323962	-3.70071	0.000214995	0.00420002	Tgif1	Down	chr17:71151200-71160541	protein_coding	-	19.3577	12.8523	9.9955	12.0948	33.0356	35.0364	37.7306	40.2559	10.4029	10.7481	11.8081	19.4834	4.32666	9.69467	10.4172	11.6875
ENSMUSG00000053581.14	7.70488	-1.23357	0.333334	-3.7007	0.00021501	0.00420002	Zfand2a	Down	chr5:139456966-139470304	protein_coding	-	3.51958	5.50813	11.8129	4.65186	19.0205	20.6096	13.4752	23.5983	7.43065	3.07087	10.6272	6.08858	6.05733	3.52534	3.78808	4.86977
ENSMUSG00000046079.17	16.2937	1.06239	0.287328	3.69748	0.000217754	0.00424536	Lrrc8d	Up	chr5:105847835-105980302	protein_coding	+	10.5587	7.34417	9.08682	8.37334	5.00539	8.24386	13.4752	9.71695	17.0905	13.8189	5.90403	9.74172	21.6333	22.0333	21.7814	34.0884
ENSMUSG00000039497.9	9.75385	1.36392	0.36939	3.69236	0.000222183	0.00431492	Dse	Up	chr10:34027389-34083711	protein_coding	-	8.79895	0	3.63473	2.79111	9.0097	2.06096	9.43266	6.94068	8.91678	10.7481	14.1697	6.08858	14.7107	11.4573	16.0993	26.2968
ENSMUSG00000034674.19	4.20854	-1.81045	0.490752	-3.68914	0.000225015	0.00436146	Tdg	Down	chr10:82465662-82486633	protein_coding	+	7.03916	1.83604	2.72605	2.79111	9.0097	6.18289	13.4752	9.71695	1.48613	0.767718	0	4.87086	0	5.288	0.947019	1.94791
ENSMUSG00000002731.7	2.04246	3.10987	0.843256	3.68793	0.000226089	0.00437382	Prkra	Up	chr2:76460242-76478359	protein_coding	-	0	0	0.908682	0	0	1.03048	0	0	0.743065	3.07087	1.18081	1.21772	6.05733	1.76267	4.73509	6.81768
ENSMUSG00000017144.9	5.93695	3.10943	0.844128	3.6836	0.000229962	0.00444018	Rnd3	Up	chr2:51020450-51039123	protein_coding	-	1.75979	1.83604	0	0	1.00108	1.03048	0	0	1.48613	3.07087	0	1.21772	14.7107	10.576	6.62913	3.89582
ENSMUSG00000078921.4	21.0232	1.72718	0.469242	3.6808	0.000232506	0.00447206	Tgtp2	Up	chr11:48948021-48955033	protein_coding	-	1.75979	5.50813	4.54341	8.37334	8.00863	3.09145	1.34752	0	16.3474	13.8189	8.26564	9.74172	16.4413	23.796	8.52317	15.5833
ENSMUSG00000031585.14	87.7151	-1.28675	0.349758	-3.67898	0.000234167	0.00449538	Gtf2e2	Down	chr8:34221861-34267201	protein_coding	+	149.582	201.965	187.188	182.353	115.124	126.749	44.4682	29.1509	44.5839	37.6182	61.4019	57.2326	60.5733	67.8627	45.4569	50.6456
ENSMUSG00000046908.6	4.34691	2.98833	0.81316	3.67496	0.000237889	0.00454074	Ltb4r1	Up	chr14:56003419-56005951	protein_coding	+	0	0	0	0	1.00108	0	0	0	0.743065	1.53544	0	1.21772	2.596	1.76267	3.78808	6.81768
ENSMUSG00000034575.14	79.6149	-1.1077	0.301626	-3.67244	0.000240245	0.00456873	Tent4a	Down	chr13:69646078-69682736	protein_coding	-	135.504	137.703	97.229	101.41	148.16	150.45	47.1633	63.8543	40.8686	42.2245	64.9443	64.5389	64.9	68.744	25.5695	37.9842
ENSMUSG00000049922.9	10.6622	1.11544	0.304096	3.66805	0.000244408	0.00463866	Slc35c1	Up	chr2:92283109-92290883	protein_coding	-	0	3.67209	8.17814	12.0948	3.00323	5.15241	9.43266	9.71695	17.8336	10.7481	11.8081	9.74172	14.7107	17.6267	18.9404	14.6093
ENSMUSG00000030035.15	31.7976	-1.11848	0.305176	-3.66502	0.000247317	0.004685	Wbp1	Down	chr6:83096025-83098540	protein_coding	-	59.8329	73.4417	44.5254	44.6578	65.0701	54.6156	18.8653	26.3746	17.8336	23.0315	50.7746	17.048	15.576	17.6267	15.1523	22.401
ENSMUSG00000071454.14	60.1816	-1.00082	0.273583	-3.65819	0.000254007	0.00478459	Dtnb	Down	chr12:3622381-3831796	protein_coding	+	112.627	115.671	81.7814	99.5497	100.108	96.8653	52.5534	51.361	38.6394	33.7796	57.8595	79.1515	43.2666	49.3547	27.4635	27.2707
ENSMUSG00000033508.9	11.4711	2.89288	0.791627	3.65434	0.000257844	0.00482963	Asprv1	Up	chr6:86605146-86606692	protein_coding	+	0	1.83604	2.72605	0	0	0	0	0	2.97226	0.767718	3.54242	2.43543	8.65333	12.3387	3.78808	0.973955
ENSMUSG00000020432.13	15.4145	1.39023	0.381029	3.64863	0.000263646	0.00491991	Tcn2	Up	chr11:3867192-3882159	protein_coding	-	1.75979	9.18022	2.72605	4.65186	5.00539	3.09145	4.04257	1.38814	8.91678	9.21262	5.90403	9.74172	16.4413	14.1013	6.62913	9.73955
ENSMUSG00000004451.15	12.295	1.42853	0.393265	3.63248	0.000280707	0.00520371	Ralb	Up	chr1:119398035-119432524	protein_coding	-	1.75979	7.34417	4.54341	2.79111	7.00755	2.06096	4.04257	6.94068	5.20145	6.14175	1.18081	8.52401	16.4413	19.3893	17.0463	22.401
ENSMUSG00000096433.3	9.85299	1.08581	0.298933	3.63228	0.000280931	0.00520371	Zfp994	Up	chr17:22416246-22444597	protein_coding	-	12.3185	1.83604	9.08682	4.65186	7.00755	6.18289	5.39009	5.55254	14.8613	15.3544	8.26564	9.74172	13.8453	24.6773	11.3642	10.7135
ENSMUSG00000069793.13	11.1278	1.69152	0.465822	3.63125	0.000282049	0.00521478	Slfn9	Up	chr11:82869216-82882656	protein_coding	-	8.79895	7.34417	0	3.72148	3.00323	5.15241	8.08513	4.16441	6.68758	3.07087	15.3505	20.7012	5.192	13.22	25.5695	34.0884
ENSMUSG00000089809.10	12.555	-1.87548	0.516632	-3.63021	0.000283192	0.00522627	Rasgef1b	Down	chr5:99365285-99876924	protein_coding	-	10.5587	12.8523	4.54341	4.65186	36.0388	37.0974	70.0712	59.6899	5.20145	8.4449	9.44644	14.6126	2.596	4.40667	10.4172	9.73955
ENSMUSG00000020653.13	7.39731	-1.5043	0.414646	-3.6279	0.000285732	0.0052538	Klf11	Down	chr12:24701273-24712788	protein_coding	+	5.27937	9.18022	6.36077	11.1645	10.0108	9.27434	14.8227	24.9865	2.22919	1.53544	3.54242	7.30629	4.32666	4.40667	5.68211	3.89582
ENSMUSG00000042608.16	90.0942	1.60421	0.442173	3.62802	0.000285603	0.0052538	Stk40	Up	chr4:125997750-126034822	protein_coding	+	47.5143	38.5569	19.991	27.9111	24.0259	30.9145	30.993	33.3153	40.8686	32.2442	96.826	108.377	107.301	96.0654	143.947	140.249
ENSMUSG00000019810.16	9.7594	1.36467	0.376939	3.6204	0.00029415	0.00538132	Fuca2	Up	chr10:13375284-13394779	protein_coding	+	5.27937	0	2.72605	8.37334	5.00539	3.09145	1.34752	2.77627	8.17371	11.5158	7.08483	6.08858	12.98	9.69467	6.62913	15.5833
ENSMUSG00000021125.7	18.3384	1.99654	0.551435	3.62062	0.000293895	0.00538132	Arg2	Up	chr12:79177551-79203075	protein_coding	+	1.75979	1.83604	0	0	4.00431	1.03048	0	5.55254	3.71532	2.30315	5.90403	2.43543	17.3067	13.22	5.68211	1.94791
ENSMUSG00000030142.11	49.8132	1.40928	0.389445	3.6187	0.000296092	0.00540462	Clec4e	Up	chr6:123258748-123266829	protein_coding	-	8.79895	1.83604	4.54341	0.930371	6.00647	8.24386	10.7802	15.2695	9.65984	7.67718	12.9889	7.30629	33.748	34.372	18.9404	21.427
ENSMUSG00000062382.10	136.706	-1.06232	0.293742	-3.61651	0.000298603	0.00543067	Ftl1-ps1	Down	chr13:74547813-74555465	protein_coding	+	306.204	275.407	148.115	276.32	216.233	242.163	215.604	180.458	93.6262	93.6616	190.11	69.4098	134.127	148.064	109.854	51.6196
ENSMUSG00000060860.9	146.691	-1.32453	0.366812	-3.61093	0.000305097	0.00552871	Ube2s	Down	chr7:4797545-4815589	protein_coding	-	510.339	481.043	189.006	218.637	212.229	211.249	102.412	95.7814	52.7576	65.2561	160.59	148.561	75.284	84.6081	113.642	106.161
ENSMUSG00000079442.13	5.66328	1.60052	0.443302	3.61045	0.000305663	0.00552896	St6galnac4	Up	chr2:32477107-32489710	protein_coding	+	1.75979	1.83604	1.81736	1.86074	1.00108	5.15241	4.04257	1.38814	9.65984	4.60631	4.72322	4.87086	9.51866	2.644	12.3112	8.76559
ENSMUSG00000020422.15	13.4105	1.41851	0.393542	3.60448	0.000312781	0.00562725	Tns3	Up	chr11:8381652-8614681	protein_coding	-	3.51958	5.50813	4.54341	8.37334	5.00539	4.12193	10.7802	2.77627	8.91678	6.90946	2.36161	6.08858	25.96	22.0333	20.8344	26.2968
ENSMUSG00000066278.7	36.3583	-1.67284	0.464483	-3.60151	0.00031638	0.00568179	Vps37b	Down	chr5:124142704-124170333	protein_coding	-	15.8381	18.3604	21.8084	20.4682	86.0927	104.079	173.83	202.668	33.4379	25.3347	27.1585	32.8783	22.4987	31.728	15.1523	13.6354
ENSMUSG00000039153.18	8.11356	2.07628	0.576859	3.59929	0.000319092	0.00572025	Runx2	Up	chr17:44806874-45125684	protein_coding	-	1.75979	1.83604	0	1.86074	3.00323	2.06096	1.34752	2.77627	2.97226	1.53544	3.54242	8.52401	6.92266	5.288	16.0993	16.5572
ENSMUSG00000051341.7	7.30635	1.36607	0.379844	3.59639	0.000322666	0.00575345	Zfp52	Up	chr17:21755801-21782863	protein_coding	+	3.51958	5.50813	0.908682	8.37334	5.00539	1.03048	2.69504	5.55254	7.43065	6.14175	8.26564	12.1772	9.51866	7.932	17.9934	14.6093
ENSMUSG00000068566.14	30.1718	1.0995	0.30569	3.59677	0.000322188	0.00575345	Myadm	Up	chr7:3337605-3348958	protein_coding	+	14.0783	9.18022	10.9042	14.8859	16.0173	12.3658	21.5604	15.2695	22.2919	21.4961	14.1697	24.3543	44.132	44.0667	32.1986	41.8801
ENSMUSG00000028550.16	4.11092	1.73637	0.483132	3.59398	0.000325668	0.00579665	Atg4c	Up	chr4:99082171-99148024	protein_coding	+	3.51958	3.67209	2.72605	1.86074	2.00216	3.09145	0	1.38814	7.43065	3.83859	3.54242	3.65315	9.51866	7.932	9.47019	13.6354
ENSMUSG00000042082.8	7.78869	1.60847	0.447629	3.59332	0.000326495	0.00580107	Arsb	Up	chr13:93908138-94079524	protein_coding	+	3.51958	1.83604	2.72605	2.79111	6.00647	5.15241	5.39009	2.77627	14.8613	9.98034	2.36161	3.65315	14.7107	15.864	10.4172	20.4531
ENSMUSG00000018585.10	16.7138	1.04577	0.291197	3.59127	0.000329068	0.00583644	Atox1	Up	chr11:55337467-55352065	protein_coding	-	14.0783	12.8523	5.45209	6.5126	11.0119	9.27434	6.73761	9.71695	11.889	8.4449	11.8081	34.096	22.4987	14.1013	22.7285	27.2707
ENSMUSG00000079339.8	15.4028	2.04182	0.568926	3.58889	0.000332083	0.00587952	Ifit1bl1	Up	chr19:34570291-34579356	protein_coding	-	14.0783	5.50813	7.26946	4.65186	4.00431	4.12193	1.34752	4.16441	21.5489	25.3347	15.3505	10.9594	24.2293	23.796	32.1986	28.2447
ENSMUSG00000046432.13	12.2319	-1.36159	0.379447	-3.58835	0.000332778	0.00588142	Bex3	Down	chrX:135171002-135172727	protein_coding	+	17.5979	12.8523	15.4476	22.3289	36.0388	18.5487	9.43266	13.8814	0.743065	3.83859	16.5313	14.6126	5.192	7.932	6.62913	4.86977
ENSMUSG00000014846.13	9.62226	2.67519	0.746634	3.583	0.000339674	0.0059822	Tppp3	Up	chr8:106194125-106198158	protein_coding	-	3.51958	1.83604	1.81736	0	2.00216	2.06096	2.69504	6.94068	17.0905	17.6575	1.18081	1.21772	8.65333	7.05067	36.9337	38.9582
ENSMUSG00000029821.16	9.12161	2.41634	0.67525	3.57844	0.000345656	0.00607688	Gsdme	Up	chr6:50165868-50240842	protein_coding	-	0	1.83604	1.81736	2.79111	0	0	1.34752	0	5.20145	6.14175	1.18081	3.65315	5.192	16.7453	3.78808	0.973955
ENSMUSG00000027995.11	27.2639	1.40635	0.393062	3.57792	0.000346334	0.00607813	Tlr2	Up	chr3:83743579-83749074	protein_coding	-	1.75979	1.83604	2.72605	0.930371	2.00216	4.12193	12.1277	11.1051	6.68758	6.90946	7.08483	1.21772	25.0947	17.6267	14.2053	13.6354
ENSMUSG00000032400.19	100.547	-1.18698	0.331846	-3.57689	0.000347705	0.00609153	Zwilch	Down	chr9:64044426-64080386	protein_coding	-	144.303	176.26	174.467	181.422	207.223	212.279	60.6385	44.4204	57.216	53.7403	79.114	85.2401	101.244	78.4387	39.7748	34.0884
ENSMUSG00000071637.6	17.4987	2.14645	0.600621	3.57371	0.000351959	0.00615529	Cebpd	Up	chr16:15705150-15708895	protein_coding	+	3.51958	1.83604	0.908682	3.72148	0	2.06096	4.04257	4.16441	1.48613	6.14175	0	4.87086	21.6333	29.9654	12.3112	9.73955
ENSMUSG00000035885.6	201.972	-1.18802	0.332972	-3.56794	0.000359799	0.00627051	Cox8a	Down	chr19:7192518-7194981	protein_coding	-	494.501	550.813	324.399	364.705	308.332	326.663	99.7167	98.5577	109.974	110.551	219.63	213.1	131.531	138.369	106.066	98.3694
ENSMUSG00000032577.17	13.4456	1.11294	0.312068	3.56634	0.000362007	0.00629804	Mapkapk3	Up	chr9:107132126-107167076	protein_coding	-	7.03916	3.67209	9.08682	16.7467	4.00431	6.18289	12.1277	2.77627	11.889	13.8189	15.3505	13.3949	20.768	19.3893	19.8874	24.3489
ENSMUSG00000059040.6	20.8191	1.19467	0.335391	3.56201	0.000368023	0.00639161	Eno1b	Up	chr18:48178402-48181479	protein_coding	+	3.51958	3.67209	14.5389	12.0948	12.0129	15.4572	4.04257	6.94068	19.3197	19.193	10.6272	8.52401	33.748	20.2707	23.6755	38.9582
ENSMUSG00000035828.12	7.31799	-1.3922	0.39135	-3.55743	0.000374496	0.00649278	Pim3	Down	chr15:88746389-88749929	protein_coding	+	5.27937	1.83604	5.45209	13.9556	12.0129	21.6401	22.9079	22.2102	2.22919	7.67718	5.90403	4.87086	4.32666	2.644	5.68211	7.79164
ENSMUSG00000014592.22	16.6359	-1.11474	0.313645	-3.55416	0.000379191	0.00656282	Camta1	Down	chr4:151001779-151946333	protein_coding	-	33.436	53.2453	19.991	10.2341	22.0237	32.9754	14.8227	19.4339	8.17371	7.67718	15.3505	19.4834	6.92266	14.1013	16.0993	6.81768
ENSMUSG00000021279.6	12.4827	1.46905	0.413524	3.55251	0.000381582	0.00659281	Cdc42bpb	Up	chr12:111259410-111344152	protein_coding	-	5.27937	5.50813	2.72605	0.930371	6.00647	9.27434	5.39009	9.71695	9.65984	16.1221	9.44644	6.08858	9.51866	8.81334	31.2516	30.1926
ENSMUSG00000001473.8	4.13269	2.97191	0.838695	3.54349	0.000394868	0.00676405	Tubb6	Up	chr18:67523787-67535819	protein_coding	+	0	0	0	0	2.00216	0	0	2.77627	2.22919	2.30315	1.18081	2.43543	3.46133	0.881334	10.4172	15.5833
ENSMUSG00000041598.8	7.07995	1.69733	0.479444	3.5402	0.000399825	0.00683727	Cdc42ep4	Up	chr11:113617676-113642707	protein_coding	-	3.51958	0	1.81736	0.930371	5.00539	0	4.04257	2.77627	1.48613	4.60631	3.54242	1.21772	12.1147	8.81334	10.4172	15.5833
ENSMUSG00000039187.17	18.4228	-1.0727	0.303169	-3.5383	0.000402716	0.00687499	Fanci	Down	chr7:79041677-79100012	protein_coding	+	40.4752	44.065	26.3518	23.2593	33.0356	27.823	12.1277	18.0458	13.3752	11.5158	11.8081	23.1366	16.4413	15.864	9.47019	4.86977
ENSMUSG00000050856.17	81.1555	-1.47408	0.416801	-3.53665	0.000405236	0.00688283	Atp5k	Down	chr5:108581110-108582314	protein_coding	-	193.577	246.03	167.197	137.695	160.173	153.542	43.1207	43.0322	25.2642	28.4056	102.73	99.8526	40.6706	33.4907	53.9801	29.2186
ENSMUSG00000070868.12	1.9646	3.28329	0.928314	3.53683	0.000404956	0.00688283	Skint3	Up	chr4:112089442-112157665	protein_coding	+	0	0	0	0.930371	2.00216	0	0	0	2.97226	2.30315	2.36161	0	6.92266	5.288	11.3642	5.84373
ENSMUSG00000027712.14	24.7375	1.08658	0.307354	3.53527	0.000407366	0.0069073	Anxa5	Up	chr3:36503072-36530043	protein_coding	-	14.0783	9.18022	9.08682	10.2341	14.0151	13.3963	13.4752	13.8814	15.6044	19.9607	14.1697	9.74172	26.8253	36.1347	37.8808	44.8019
ENSMUSG00000028673.11	15.3017	1.00257	0.284338	3.52597	0.00042194	0.00707202	Fuca1	Up	chr4:135648046-135667622	protein_coding	+	7.03916	11.0163	7.26946	14.8859	8.00863	3.09145	8.08513	18.0458	18.5766	23.0315	16.5313	13.3949	16.4413	18.508	25.5695	20.4531
ENSMUSG00000041498.14	20.3082	-1.14324	0.324239	-3.52592	0.000422021	0.00707202	Kif14	Down	chr1:136394081-136459249	protein_coding	+	33.436	56.9174	34.5299	28.8415	24.0259	31.9449	17.5178	12.4932	11.146	10.7481	22.4353	15.8303	10.384	11.4573	13.2583	13.6354
ENSMUSG00000048852.14	2.31133	2.97488	0.843543	3.52665	0.000420853	0.00707202	Gm12185	Up	chr11:48795483-48883053	protein_coding	-	0	0	0.908682	0.930371	0	0	0	0	4.45839	2.30315	2.36161	1.21772	5.192	5.288	0.947019	0.973955
ENSMUSG00000061533.17	275.948	-1.00493	0.284934	-3.52688	0.000420484	0.00707202	Cep128	Down	chr12:90965266-91351183	protein_coding	-	520.898	528.781	387.099	426.11	371.4	370.974	227.731	249.865	173.134	170.433	240.884	245.978	213.737	191.249	140.159	160.703
ENSMUSG00000031012.18	12.2969	1.44983	0.411711	3.52149	0.000429133	0.00713158	Cask	Up	chrX:13383319-13717606	protein_coding	-	0	1.83604	2.72605	2.79111	4.00431	1.03048	10.7802	8.32882	7.43065	6.90946	2.36161	10.9594	15.576	13.22	22.7285	5.84373
ENSMUSG00000062866.17	10.3601	1.27625	0.363406	3.51191	0.000444901	0.0073449	Phactr2	Up	chr10:13083461-13350156	protein_coding	-	17.5979	7.34417	12.7215	4.65186	0	2.06096	2.69504	0	12.6321	20.7284	11.8081	10.9594	13.8453	9.69467	19.8874	7.79164
ENSMUSG00000039286.13	13.741	1.55594	0.446963	3.48115	0.000499268	0.00820191	Fndc3b	Up	chr3:27470311-27765456	protein_coding	-	1.75979	1.83604	1.81736	1.86074	2.00216	2.06096	12.1277	2.77627	5.94452	9.98034	2.36161	7.30629	13.8453	10.576	9.47019	14.6093
ENSMUSG00000039308.7	10.8705	1.06656	0.30652	3.47957	0.000502227	0.00823701	Ndst2	Up	chr14:20773798-20784630	protein_coding	-	5.27937	11.0163	7.26946	3.72148	3.00323	6.18289	6.73761	9.71695	12.6321	21.4961	7.08483	7.30629	16.4413	14.1013	12.3112	11.6875
ENSMUSG00000044533.16	127.146	-1.41858	0.408285	-3.47447	0.000511857	0.00836757	Rps2	Down	chr17:24937090-24940903	protein_coding	+	429.389	468.191	94.5029	85.5941	106.114	105.109	305.888	266.522	159.016	155.079	101.549	98.6349	51.92	45.8294	40.7218	40.9061
ENSMUSG00000042190.13	5.69039	3.01795	0.869623	3.47041	0.000519664	0.00845382	Cmklr1	Up	chr5:113750415-113788487	protein_coding	-	0	0	0	0	1.00108	1.03048	0	0	5.20145	0.767718	0	1.21772	6.05733	4.40667	3.78808	1.94791
ENSMUSG00000069114.9	8.19226	-1.29629	0.37377	-3.46815	0.000524046	0.0085113	Zbtb10	Down	chr3:9315662-9350393	protein_coding	+	7.03916	7.34417	8.17814	10.2341	10.0108	27.823	40.4257	30.539	4.45839	9.21262	9.44644	7.30629	7.788	2.644	6.62913	10.7135
ENSMUSG00000031377.12	10.1293	2.50635	0.723439	3.46449	0.000531242	0.00861419	Bmx	Up	chrX:162975838-163041189	protein_coding	-	0	1.83604	0	1.86074	0	0	1.34752	1.38814	2.97226	3.83859	2.36161	6.08858	7.788	5.288	2.84106	2.92186
ENSMUSG00000022057.9	5.33441	3.20121	0.924685	3.46194	0.000536293	0.00865409	Adamdec1	Up	chr14:68800829-68819544	protein_coding	-	0	5.50813	0	0	0	0	2.69504	1.38814	11.146	3.83859	2.36161	2.43543	12.1147	13.22	12.3112	17.5312
ENSMUSG00000032484.9	26.5876	3.14298	0.907714	3.46252	0.000535138	0.00865409	Ngp	Up	chr9:110248815-110252080	protein_coding	+	0	0	0	0	0	2.06096	0	1.38814	9.65984	5.37403	0	2.43543	2.596	5.288	3.78808	3.89582
ENSMUSG00000050708.17	20089.9	-1.14503	0.330725	-3.46219	0.000535794	0.00865409	Ftl1	Down	chr7:45107368-45109308	protein_coding	-	44682.8	44604.8	34261.9	34406.1	34548.2	34743.7	15024.9	14946.1	11795.4	11876.6	21955.9	21842.2	13229.2	13306.4	11102.8	11201.5
ENSMUSG00000022514.15	42.7564	1.13248	0.327358	3.45946	0.000541267	0.00872032	Il1rap	Up	chr16:26400454-26548867	protein_coding	+	3.51958	1.83604	10.9042	10.2341	7.00755	6.18289	9.43266	13.8814	15.6044	14.5866	15.3505	19.4834	29.4213	23.796	15.1523	9.73955
ENSMUSG00000049091.8	23.6726	1.09486	0.317437	3.44905	0.000562567	0.00897688	Sephs2	Up	chr7:126871051-126873227	protein_coding	-	10.5587	9.18022	5.45209	5.58223	7.00755	14.4267	12.1277	16.6576	26.0073	16.1221	15.3505	9.74172	16.4413	35.2534	29.3576	19.4791
ENSMUSG00000054263.13	10.25	2.11121	0.613271	3.44255	0.000576266	0.00913728	Lifr	Up	chr15:7120095-7226970	protein_coding	+	1.75979	0	0	1.86074	4.00431	2.06096	0	1.38814	3.71532	4.60631	1.18081	0	8.65333	10.576	7.57615	13.6354
ENSMUSG00000050989.11	9.43036	1.91699	0.557533	3.43834	0.000585298	0.00926584	Selenon	Up	chr4:134265203-134279477	protein_coding	-	1.75979	3.67209	0	0	1.00108	3.09145	2.69504	0	4.45839	1.53544	5.90403	7.30629	6.05733	9.69467	2.84106	3.89582
ENSMUSG00000090124.8	4.12811	2.94178	0.85618	3.43593	0.000590525	0.00933383	Ugt1a7c	Up	chr1:88022784-88147724	protein_coding	+	0	0	0	0	0	0	4.04257	1.38814	0	0.767718	0	1.21772	13.8453	10.576	4.73509	6.81768
ENSMUSG00000048668.17	10.9225	-1.05386	0.306849	-3.43447	0.000593724	0.00936962	Rhno1	Down	chr6:128333963-128339874	protein_coding	-	28.1566	22.0325	16.3563	7.44297	13.014	9.27434	14.8227	18.0458	7.43065	13.0512	8.26564	8.52401	5.192	4.40667	7.57615	4.86977
ENSMUSG00000001123.16	38.7242	1.05881	0.308584	3.4312	0.000600921	0.00945404	Lgals9	Up	chr11:78853800-78875772	protein_coding	-	14.0783	12.8523	19.0823	17.6771	23.0248	20.6096	14.8227	19.4339	43.0978	34.5473	38.9666	32.8783	29.4213	36.1347	39.7748	43.828
ENSMUSG00000078771.11	9.45206	1.50238	0.437862	3.43118	0.00060096	0.00945404	Evi2a	Up	chr11:79417386-79421435	protein_coding	-	0	0	3.63473	1.86074	8.00863	7.21337	5.39009	2.77627	10.4029	8.4449	3.54242	2.43543	13.8453	14.9827	21.7814	11.6875
ENSMUSG00000051185.10	11.5935	1.17881	0.343685	3.4299	0.000603798	0.00948379	Fam174a	Up	chr1:95241348-95263009	protein_coding	+	7.03916	5.50813	4.54341	0.930371	5.00539	8.24386	8.08513	4.16441	8.17371	8.4449	7.08483	6.08858	18.172	18.508	6.62913	21.427
ENSMUSG00000020978.11	62.3139	-1.04388	0.304634	-3.42666	0.000611052	0.00952309	Klhdc2	Down	chr12:69343455-69357461	protein_coding	+	121.426	117.507	87.2335	87.4549	112.121	106.14	36.3831	38.8678	51.2715	49.9017	44.8706	51.144	63.1693	38.7787	23.6755	19.4791
ENSMUSG00000026068.12	50.9025	1.1292	0.329445	3.42759	0.000608961	0.00952309	Il18rap	Up	chr1:40554522-40590865	protein_coding	+	12.3185	1.83604	17.265	12.0948	9.0097	9.27434	20.2128	12.4932	12.6321	16.1221	22.4353	20.7012	58.8426	51.9987	11.3642	15.5833
ENSMUSG00000024824.8	12.038	1.03889	0.303443	3.42367	0.000617825	0.00961371	Rad9a	Up	chr19:4245195-4251661	protein_coding	-	5.27937	11.0163	10.9042	9.30371	4.00431	9.27434	13.4752	4.16441	27.4934	24.567	14.1697	12.1772	17.3067	15.864	8.52317	16.5572
ENSMUSG00000027994.15	1.96118	2.93222	0.857159	3.42086	0.000624237	0.00968341	Mcub	Up	chr3:129708609-129763855	protein_coding	-	0	0	0.908682	0.930371	0	0	0	0	2.22919	1.53544	0	1.21772	4.32666	4.40667	5.68211	2.92186
ENSMUSG00000031712.11	3.66508	2.59411	0.758939	3.41807	0.000630659	0.00975284	Il15	Up	chr8:83058261-83129851	protein_coding	-	0	0	0.908682	0.930371	0	0	1.34752	1.38814	0.743065	3.07087	2.36161	0	6.92266	9.69467	3.78808	1.94791
ENSMUSG00000024597.12	20.2501	1.3931	0.407781	3.41629	0.000634801	0.00978668	Slc12a2	Up	chr18:58011750-58079893	protein_coding	+	10.5587	5.50813	11.8129	7.44297	7.00755	9.27434	17.5178	19.4339	28.2365	36.0828	14.1697	12.1772	14.7107	9.69467	63.4503	52.5936
ENSMUSG00000030717.10	4.62969	1.96447	0.575511	3.41344	0.000641477	0.0098744	Nupr1	Up	chr7:126222421-126230033	protein_coding	-	1.75979	0	0	0.930371	1.00108	1.03048	4.04257	4.16441	3.71532	6.90946	1.18081	1.21772	4.32666	7.05067	13.2583	8.76559
ENSMUSG00000073418.5	2.54514	3.03061	0.888759	3.40993	0.000649784	0.00998695	C4b	Up	chr17:34947354-34962856	protein_coding	-	0	0	0	0	0	0	0	0	0.743065	0.767718	0	0	0	2.644	4.73509	5.84373

## Sheet: ControlVsD2Arthritis
Geneid	baseMean	log2FoldChange	lfcSE	stat	pvalue	padj	GeneSymbol	DE_status	Chromosome	Class	Strand	D0_S20_R1	D0_S20_R2	D0_S21_R1	D0_S21_R2	D0_S22_R1	D0_S22_R2	D0_S36_R1	D0_S36_R2	D2_S25_R1	D2_S25_R2	D2_S26_R1	D2_S26_R2	D2_S39_R1	D2_S39_R2	D2_S40_R1	D2_S40_R2
ENSMUSG00000019726.13	289.77	1.9042	0.130064	14.6405	1.55007e-48	1.69206e-44	Lyst	Up	chr13:13764982-13953388	protein_coding	+	91.5091	69.7697	87.2335	100.48	92.0992	103.048	117.234	131.873	320.553	319.443	385.479	405.436	428.037	447.359	344.838	339.279
ENSMUSG00000056071.13	848.833	5.16525	0.368238	14.0269	1.06643e-44	5.82059e-41	S100a9	Up	chr3:90599939-90603028	protein_coding	-	35.1958	16.5244	27.2605	27.9111	24.0259	13.3963	35.0356	43.0322	583.779	646.234	1076.15	1091.52	1920.1	1853.09	401.778	395.06
ENSMUSG00000056054.10	408.389	5.69169	0.419002	13.5839	4.9886e-42	1.81519e-38	S100a8	Up	chr3:90576285-90577342	protein_coding	+	5.27937	5.50813	7.26946	9.30371	7.00755	7.21337	10.7802	16.6576	282.813	265.059	453.192	454.266	920.193	912.399	148.427	150.936
ENSMUSG00000028270.13	209.987	4.28367	0.322063	13.3007	2.29271e-40	6.2568e-37	Gbp2	Up	chr3:142326363-142343769	protein_coding	+	17.5979	11.0163	15.4476	13.0252	12.0129	21.6401	16.1703	9.71695	386.957	360.108	271.335	288.54	299.799	328.888	172.739	173.249
ENSMUSG00000028859.15	322.485	4.0974	0.308471	13.2829	2.90848e-40	6.3498e-37	Csf3r	Up	chr4:125918343-125938233	protein_coding	+	24.6371	20.1965	29.0778	22.3289	22.0237	24.7316	39.0782	51.361	360.204	351.289	686.801	662.903	571.871	595.889	382.585	379.966
ENSMUSG00000017737.3	139.726	5.06843	0.392226	12.9222	3.37261e-38	6.13591e-35	Mmp9	Up	chr2:164782700-164797770	protein_coding	+	1.75979	5.50813	6.36077	4.65186	2.00216	3.09145	13.4752	2.77627	91.7231	85.25	189.112	166.219	292.867	321.815	89.5683	99.7493
ENSMUSG00000053113.4	113.302	2.72633	0.221962	12.2829	1.11953e-34	1.74583e-31	Socs3	Up	chr11:117856905-117860873	protein_coding	-	15.8381	7.34417	19.0823	21.3985	15.0162	27.823	37.7306	38.8678	93.1563	111.217	200.72	206.171	176.76	134.384	142.669	156.843
ENSMUSG00000039899.6	121.688	4.31387	0.355593	12.1315	7.19536e-34	9.81807e-31	Fgl2	Up	chr5:21577640-21583372	protein_coding	+	7.03916	0	10.9042	11.1645	11.0119	12.3658	12.1277	13.8814	201.122	212.145	252.956	271.277	202.754	157.371	156.105	151.593
ENSMUSG00000035493.11	90.5351	4.70489	0.390918	12.0355	2.31233e-33	2.8046e-30	Tgfbi	Up	chr13:56757336-56787375	protein_coding	+	1.75979	1.83604	1.81736	5.58223	8.00863	3.09145	5.39009	9.71695	118.953	106.318	120.432	125.281	154.232	169.749	94.6865	103.687
ENSMUSG00000027360.6	106.63	4.29051	0.361509	11.8683	1.72893e-32	1.88731e-29	Hdc	Up	chr2:126435587-126461219	protein_coding	-	1.75979	1.83604	7.26946	4.65186	5.00539	9.27434	8.08513	11.1051	79.78	89.1696	125.269	126.267	207.953	196.272	87.649	84.6557
ENSMUSG00000000204.17	401.017	5.51763	0.466517	11.8273	2.82098e-32	2.75504e-29	Slfn4	Up	chr11:83066012-83081042	protein_coding	+	1.75979	7.34417	5.45209	8.37334	9.0097	4.12193	22.9079	12.4932	208.288	201.856	557.179	575.601	668.916	721.432	175.938	166.03
ENSMUSG00000028064.18	58.7292	2.68342	0.226998	11.8213	3.02862e-32	2.75504e-29	Sema4a	Up	chr3:88343266-88368489	protein_coding	-	7.03916	11.0163	13.6302	11.1645	8.00863	10.3048	18.8653	11.1051	69.2701	54.8736	83.6736	78.917	62.386	88.4108	79.3319	72.8433
ENSMUSG00000029561.18	112.614	5.29745	0.450206	11.7667	5.79224e-32	4.8637e-29	Oasl2	Up	chr5:115034997-115050295	protein_coding	+	1.75979	0	2.72605	0	6.00647	7.21337	5.39009	8.32882	103.189	95.5388	147.033	157.341	304.998	335.961	59.4989	67.5933
ENSMUSG00000112023.2	69.7754	4.08261	0.354166	11.5274	9.60134e-31	7.4863e-28	Lilr4b	Up	chr10:51356728-51362799	protein_coding	+	3.51958	0	2.72605	1.86074	4.00431	6.18289	5.39009	18.0458	58.2824	64.6724	97.2162	96.1801	117.84	116.702	77.4126	74.812
ENSMUSG00000026180.9	143.421	4.97582	0.436551	11.398	4.27668e-30	3.11228e-27	Cxcr2	Up	chr1:74193148-74200405	protein_coding	+	3.51958	1.83604	7.26946	6.5126	4.00431	7.21337	5.39009	6.94068	107.966	95.0489	203.622	210.61	311.93	316.511	76.7728	69.562
ENSMUSG00000004609.12	109.447	5.02597	0.445784	11.2745	1.75459e-29	1.19707e-26	Cd33	Up	chr7:43173640-43193852	protein_coding	-	1.75979	5.50813	3.63473	2.79111	2.00216	3.09145	6.73761	11.1051	79.78	75.9411	170.249	162.273	247.811	228.1	97.8853	103.687
ENSMUSG00000071713.7	101.145	4.32162	0.385367	11.2143	3.46895e-29	2.22747e-26	Csf2rb	Up	chr15:78209952-78238047	protein_coding	+	3.51958	5.50813	1.81736	7.44297	4.00431	6.18289	16.1703	5.55254	89.8122	86.2299	112.693	116.403	199.289	198.04	93.4069	104.343
ENSMUSG00000024659.16	91.8814	4.32904	0.386469	11.2015	4.00744e-29	2.43029e-26	Anxa1	Up	chr19:20350792-20368308	protein_coding	-	1.75979	7.34417	2.72605	7.44297	5.00539	4.12193	4.04257	5.55254	74.525	64.1825	83.6736	87.302	178.493	144.994	73.5739	67.5933
ENSMUSG00000024066.10	101.107	3.40839	0.30744	11.0864	1.46121e-28	8.39501e-26	Xdh	Up	chr17:74190890-74257191	protein_coding	-	5.27937	22.0325	8.17814	8.37334	11.0119	7.21337	21.5604	11.1051	95.5449	96.0288	87.0593	92.7275	190.624	139.689	138.191	145.687
ENSMUSG00000041268.18	66.6733	4.16333	0.378272	11.0062	3.56817e-28	1.94751e-25	Dmxl2	Up	chr9:54272442-54408910	protein_coding	-	1.75979	3.67209	0.908682	5.58223	4.00431	4.12193	5.39009	15.2695	53.5052	47.0345	103.504	113.443	105.71	127.312	99.8047	70.8745
ENSMUSG00000035673.11	124.599	2.48458	0.226219	10.9831	4.60781e-28	2.39519e-25	Sbno2	Up	chr10:79892826-79941405	protein_coding	-	19.3577	16.5244	34.5299	23.2593	31.0334	27.823	29.6455	62.4661	115.609	123.955	223.452	201.732	185.425	169.749	181.056	179.155
ENSMUSG00000031722.11	131.038	5.09612	0.468076	10.8874	1.32412e-27	6.57003e-25	Hp	Up	chr8:110301760-110305804	protein_coding	-	1.75979	0	5.45209	7.44297	5.00539	2.06096	4.04257	4.16441	96.9781	97.4986	162.511	142.544	209.686	201.577	93.4069	89.9056
ENSMUSG00000058818.14	69.839	3.14227	0.291645	10.7743	4.55253e-27	2.16067e-24	Pirb	Up	chr7:3714408-3723390	protein_coding	-	5.27937	9.18022	10.9042	10.2341	9.0097	2.06096	13.4752	19.4339	71.6587	60.7529	80.288	99.1395	117.84	100.788	83.1705	90.5619
ENSMUSG00000021069.18	95.2121	4.19144	0.38987	10.7509	5.87152e-27	2.67056e-24	Pygl	Up	chr12:70237585-70278262	protein_coding	-	3.51958	7.34417	9.9955	8.37334	4.00431	4.12193	6.73761	8.32882	86.4681	86.7198	120.916	140.571	166.363	175.053	96.6058	99.7493
ENSMUSG00000025161.17	37.9784	3.5288	0.329043	10.7244	7.81624e-27	3.41289e-24	Slc16a3	Up	chr11:120839306-120851694	protein_coding	+	1.75979	1.83604	3.63473	1.86074	3.00323	4.12193	9.43266	9.71695	32.0075	33.806	58.0395	57.7081	69.3177	68.9604	52.4614	38.7185
ENSMUSG00000028874.15	98.4407	3.27772	0.306298	10.7011	1.00586e-26	4.22307e-24	Fgr	Up	chr4:132701406-132729221	protein_coding	+	12.3185	14.6883	16.3563	8.37334	7.00755	11.3353	22.9079	16.6576	127.552	130.325	139.778	139.091	131.704	136.153	121.557	123.374
ENSMUSG00000009292.19	54.2209	3.60439	0.337288	10.6864	1.17854e-26	4.76478e-24	Trpm2	Up	chr10:77743556-77806397	protein_coding	-	3.51958	0	5.45209	11.1645	3.00323	4.12193	17.5178	12.4932	62.5819	62.2227	109.308	102.592	91.846	90.179	96.6058	93.1869
ENSMUSG00000023913.18	80.9755	4.23252	0.399945	10.5828	3.58234e-26	1.3966e-23	Pla2g7	Up	chr17:43878989-43923092	protein_coding	+	0	5.50813	3.63473	2.79111	2.00216	5.15241	12.1277	6.94068	74.525	73.4914	105.922	119.362	93.579	107.861	72.2944	60.3746
ENSMUSG00000047798.16	52.3525	4.52093	0.429301	10.5309	6.22316e-26	2.34248e-23	Cd300lf	Up	chr11:115007040-115024818	protein_coding	-	1.75979	1.83604	1.81736	3.72148	4.00431	0	4.04257	6.94068	44.4284	39.6854	81.2553	70.5321	107.443	109.629	53.741	51.1872
ENSMUSG00000030589.16	37.6187	4.28535	0.416357	10.2925	7.61841e-25	2.77208e-22	Rasgrp4	Up	chr7:28834276-28853386	protein_coding	+	3.51958	1.83604	4.54341	4.65186	2.00216	1.03048	2.69504	2.77627	50.6388	48.0144	71.0984	57.7081	60.653	72.4969	55.6603	46.5934
ENSMUSG00000025473.17	53.8244	4.88564	0.475419	10.2765	8.99381e-25	3.16698e-22	Adam8	Up	chr7:139558845-139572475	protein_coding	-	3.51958	1.83604	0.908682	0.930371	1.00108	4.12193	2.69504	5.55254	39.1734	45.0747	85.6083	82.8629	102.244	104.325	60.1387	61.6871
ENSMUSG00000024300.18	112.037	2.75448	0.269072	10.2369	1.35448e-24	4.62045e-22	Myo1f	Up	chr17:33774681-33826738	protein_coding	+	21.1175	22.0325	14.5389	23.2593	20.0216	12.3658	28.298	31.9271	159.082	153.842	133.491	144.024	159.431	125.543	133.713	148.968
ENSMUSG00000027035.11	79.7269	2.51426	0.245913	10.2242	1.54538e-24	5.11192e-22	Cers6	Up	chr2:68691785-68944626	protein_coding	+	17.5979	14.6883	14.5389	14.8859	18.0194	15.4572	22.9079	24.9865	89.3345	87.6997	109.791	113.443	117.84	90.179	106.842	97.1243
ENSMUSG00000025804.6	65.5788	4.87247	0.477407	10.2061	1.86152e-24	5.97658e-22	Ccr1	Up	chr9:123762161-123768729	protein_coding	-	0	0	3.63473	3.72148	2.00216	2.06096	5.39009	2.77627	54.9383	52.4239	90.9286	90.2613	102.244	127.312	46.0637	55.1246
ENSMUSG00000021360.17	66.993	3.54229	0.348025	10.1783	2.4797e-24	7.73382e-22	Gcnt2	Up	chr13:41013230-41114368	protein_coding	+	7.03916	5.50813	8.17814	8.37334	5.00539	4.12193	18.8653	8.32882	81.6909	84.7601	111.242	115.909	102.244	104.325	78.0524	80.062
ENSMUSG00000030579.11	79.0489	2.90558	0.28579	10.1668	2.78823e-24	8.45452e-22	Tyrobp	Up	chr7:30113185-30117010	protein_coding	+	8.79895	9.18022	12.7215	9.30371	13.014	19.5792	13.4752	16.6576	109.399	107.787	101.085	89.2749	90.1131	81.3379	100.444	97.1243
ENSMUSG00000039753.17	121.68	2.00937	0.19868	10.1136	4.80792e-24	1.41847e-21	Fbxl5	Up	chr5:43901957-43978980	protein_coding	-	40.4752	25.7046	37.256	26.0504	43.0464	18.5487	37.7306	36.0915	104.622	97.4986	154.288	144.517	152.499	160.908	126.035	129.937
ENSMUSG00000037902.19	89.1591	3.24285	0.321375	10.0906	6.08257e-24	1.7473e-21	Sirpa	Up	chr2:129434755-129474148	protein_coding	+	12.3185	16.5244	5.45209	12.0948	7.00755	5.15241	13.4752	22.2102	99.3667	104.358	111.242	106.045	114.374	93.7154	120.277	111.562
ENSMUSG00000058099.17	109.738	3.1852	0.316715	10.057	8.55809e-24	2.39539e-21	Nfam1	Up	chr15:82877174-82917507	protein_coding	-	14.0783	9.18022	16.3563	11.1645	13.014	9.27434	26.9504	30.539	130.419	119.546	147.517	159.314	135.17	152.067	164.422	172.593
ENSMUSG00000068587.11	46.5537	4.87161	0.498688	9.76887	1.53152e-22	4.17952e-20	Mgam	Up	chr6:40605765-40746057	protein_coding	+	0	0	0.908682	1.86074	1.00108	3.09145	5.39009	4.16441	36.3071	38.7055	85.6083	83.8493	83.1813	93.7154	37.7466	34.781
ENSMUSG00000001025.9	45.4932	4.01644	0.413164	9.72118	2.44917e-22	6.52076e-20	S100a6	Up	chr3:90520189-90531488	protein_coding	+	0	3.67209	2.72605	0.930371	2.00216	4.12193	10.7802	4.16441	51.1165	58.7931	53.6865	60.6675	72.7836	74.2651	35.8273	46.5934
ENSMUSG00000046805.11	156.511	3.95259	0.406852	9.71506	2.60103e-22	6.76021e-20	Mpeg1	Up	chr19:12438143-12442647	protein_coding	+	15.8381	9.18022	8.17814	7.44297	10.0108	7.21337	21.5604	12.4932	207.332	224.394	162.994	163.753	124.772	114.934	198.97	201.467
ENSMUSG00000032231.15	78.4668	3.61079	0.372694	9.68836	3.37921e-22	8.57848e-20	Anxa2	Up	chr9:69360902-69399077	protein_coding	+	3.51958	5.50813	5.45209	4.65186	10.0108	7.21337	5.39009	27.7627	104.622	103.868	103.987	112.95	175.027	130.848	57.5796	60.3746
ENSMUSG00000021998.17	478.811	2.11589	0.218677	9.67587	3.81847e-22	9.47329e-20	Lcp1	Up	chr14:75368541-75468282	protein_coding	+	133.744	159.736	149.933	135.834	168.181	147.359	115.887	124.932	565.148	592.341	679.546	685.592	760.762	839.903	398.579	410.153
ENSMUSG00000026104.15	94.9231	1.86256	0.192767	9.66222	4.36289e-22	1.05834e-19	Stat1	Up	chr1:52158599-52201024	protein_coding	+	43.9948	25.7046	31.8039	33.4934	33.0356	26.7925	32.3405	23.5983	145.706	123.955	118.014	119.855	131.704	116.702	66.5364	89.2494
ENSMUSG00000012428.10	46.9067	5.30178	0.555669	9.54126	1.41107e-21	3.34853e-19	Steap4	Up	chr5:8010457-8032213	protein_coding	+	0	0	1.81736	0	3.00323	4.12193	1.34752	1.38814	30.5744	38.7055	67.7128	69.0524	72.7836	76.0333	78.0524	76.1245
ENSMUSG00000052749.10	55.3511	3.62269	0.381376	9.49901	2.11888e-21	4.9212e-19	Trim30b	Up	chr7:104004589-104019091	protein_coding	-	3.51958	1.83604	8.17814	6.5126	1.00108	4.12193	12.1277	13.8814	59.2378	62.7127	92.8632	91.2478	123.039	125.543	39.666	45.2809
ENSMUSG00000027398.14	227.948	3.1574	0.333067	9.47975	2.54883e-21	5.79647e-19	Il1b	Up	chr2:129206490-129213059	protein_coding	-	15.8381	20.1965	15.4476	27.9111	27.0291	31.9449	83.5464	105.498	353.516	358.148	449.323	460.185	244.345	242.246	398.579	402.935
ENSMUSG00000017057.10	46.1844	4.69288	0.502812	9.33327	1.02653e-20	2.28685e-18	Il13ra1	Up	chrX:35375763-35434912	protein_coding	+	5.27937	0	1.81736	0	2.00216	1.03048	2.69504	4.16441	29.6189	45.5647	54.6539	60.6675	57.1871	60.1193	47.983	55.1246
ENSMUSG00000030341.18	42.62	2.80613	0.304799	9.20647	3.37034e-20	7.35813e-18	Tnfrsf1a	Up	chr6:125326325-125339447	protein_coding	+	7.03916	1.83604	5.45209	9.30371	13.014	3.09145	9.43266	12.4932	43.9507	54.3836	66.2618	54.7487	62.386	53.0465	49.2626	55.7809
ENSMUSG00000025648.19	44.5928	2.2176	0.240961	9.20312	3.47698e-20	7.44209e-18	Pfkfb4	Up	chr9:108820846-108861296	protein_coding	+	8.79895	16.5244	9.08682	11.1645	12.0129	16.4877	13.4752	19.4339	58.7601	46.5446	64.3271	72.505	69.3177	60.1193	67.1762	54.4684
ENSMUSG00000024164.16	78.8515	4.49466	0.49046	9.16417	4.99289e-20	1.04812e-17	C3	Up	chr17:57510970-57535136	protein_coding	-	3.51958	1.83604	3.63473	2.79111	3.00323	4.12193	5.39009	5.55254	111.788	107.787	65.7781	70.0389	88.3801	99.0201	60.7785	70.8745
ENSMUSG00000031441.16	66.2082	2.40646	0.263385	9.13663	6.44272e-20	1.32696e-17	Atp11a	Up	chr8:12807014-12918728	protein_coding	+	7.03916	14.6883	14.5389	19.5378	9.0097	7.21337	17.5178	24.9865	49.6834	48.0144	88.0266	79.4102	110.908	102.557	75.4933	62.3433
ENSMUSG00000003283.16	80.5403	2.94958	0.323611	9.11459	7.8971e-20	1.56736e-17	Hck	Up	chr2:152950388-152993361	protein_coding	+	5.27937	11.0163	11.8129	5.58223	16.0173	8.24386	16.1703	16.6576	87.4236	94.5589	82.2226	86.3155	100.511	104.325	76.7728	72.187
ENSMUSG00000021281.16	88.5884	2.41329	0.264739	9.11573	7.81417e-20	1.56736e-17	Tnfaip2	Up	chr12:111408903-111421452	protein_coding	+	15.8381	29.3767	13.6302	16.7467	17.0183	16.4877	35.0356	33.3153	143.795	121.996	122.367	130.213	91.846	84.8744	104.283	123.374
ENSMUSG00000033777.5	57.1563	3.70188	0.406553	9.10553	8.58456e-20	1.67338e-17	Tlr13	Up	chrX:105186810-105204099	protein_coding	+	3.51958	5.50813	5.45209	3.72148	3.00323	2.06096	9.43266	5.55254	62.1042	60.7529	57.0722	57.7081	72.7836	83.1061	48.6228	48.5622
ENSMUSG00000075705.14	86.0579	2.74807	0.302147	9.09514	9.44623e-20	1.80904e-17	Msrb1	Up	chr17:24955616-24961752	protein_coding	+	8.79895	20.1965	16.3563	18.6074	18.0194	21.6401	5.39009	16.6576	119.431	116.116	100.602	101.606	126.505	109.629	79.9717	101.718
ENSMUSG00000025877.15	28.8818	4.48002	0.494382	9.06185	1.28258e-19	2.373e-17	Hk3	Up	chr13:55153798-55169198	protein_coding	-	1.75979	1.83604	1.81736	1.86074	1.00108	1.03048	4.04257	1.38814	37.2625	43.6049	34.8237	41.9247	51.9883	31.8279	41.5853	38.0622
ENSMUSG00000043740.16	25.7043	3.79268	0.418465	9.06331	1.26545e-19	2.373e-17	B430306N03Rik	Up	chr17:48623169-48634052	protein_coding	+	5.27937	3.67209	0	2.79111	0	3.09145	4.04257	2.77627	25.3194	32.8262	46.9153	40.445	34.6589	28.2915	26.2307	32.156
ENSMUSG00000029322.13	117.507	3.43809	0.380961	9.02477	1.8007e-19	3.27608e-17	Plac8	Up	chr5:100701591-100720111	protein_coding	-	5.27937	12.8523	9.9955	9.30371	16.0173	18.5487	10.7802	15.2695	175.803	193.527	92.3796	92.7275	128.238	150.298	115.799	122.718
ENSMUSG00000035004.4	51.9091	3.88043	0.431649	8.98977	2.47748e-19	4.43348e-17	Igsf6	Up	chr7:120663290-120673795	protein_coding	-	1.75979	0	1.81736	3.72148	6.00647	2.06096	4.04257	9.71695	63.5374	60.7529	60.9415	59.681	58.9201	42.4372	47.3432	42.656
ENSMUSG00000042265.14	39.6984	2.95015	0.328859	8.97085	2.94229e-19	5.18033e-17	Trem1	Up	chr17:48539796-48553952	protein_coding	+	1.75979	1.83604	2.72605	4.65186	5.00539	7.21337	16.1703	11.1051	43.4729	43.6049	59.0068	62.1472	34.6589	44.2054	55.6603	43.9685
ENSMUSG00000069662.6	71.9263	3.35259	0.375525	8.92773	4.34825e-19	7.53421e-17	Marcks	Up	chr10:37009371-37014916	protein_coding	-	8.79895	5.50813	9.08682	2.79111	7.00755	6.18289	14.8227	16.6576	72.6141	71.0417	88.9939	110.484	102.244	106.093	79.3319	83.9994
ENSMUSG00000025491.15	36.4484	5.28661	0.594227	8.89663	5.75694e-19	9.81917e-17	Ifitm1	Up	chr7:140547134-140549738	protein_coding	+	0	0	0	1.86074	1.00108	1.03048	6.73761	0	26.7526	23.0273	67.7128	70.0389	103.977	83.1061	30.7091	21.6561
ENSMUSG00000022892.12	57.1622	2.30902	0.260563	8.86168	7.88154e-19	1.32361e-16	App	Up	chr16:84746573-84970654	protein_coding	-	12.3185	11.0163	15.4476	13.9556	15.0162	9.27434	8.08513	8.32882	45.3838	55.3635	47.3989	53.7622	88.3801	100.788	51.1819	43.3122
ENSMUSG00000032690.17	33.7773	4.88276	0.55282	8.83245	1.02411e-18	1.69381e-16	Oas2	Up	chr5:120868398-120887918	protein_coding	-	0	0	0.908682	2.79111	3.00323	2.06096	1.34752	0	32.4853	28.9066	50.3009	55.2419	65.8519	54.8147	28.15	32.156
ENSMUSG00000054676.18	54.7945	2.35259	0.268342	8.76715	1.8325e-18	2.98561e-16	1600014C10Rik	Up	chr7:37882642-37896992	protein_coding	+	7.03916	16.5244	17.265	13.9556	12.0129	6.18289	17.5178	15.2695	50.1611	54.8736	76.4187	87.302	81.4484	95.4837	46.7035	54.4684
ENSMUSG00000022651.7	109.597	5.88975	0.67544	8.71987	2.78518e-18	4.47103e-16	Retnlg	Up	chr16:48692984-48694859	protein_coding	+	7.03916	0	2.72605	0.930371	0	0	5.39009	0	23.4085	34.7859	104.955	90.2613	270.339	297.06	42.225	36.0935
ENSMUSG00000033192.6	26.38	3.21706	0.369147	8.71483	2.91191e-18	4.60672e-16	Lpcat2	Up	chr8:93581967-93645907	protein_coding	+	5.27937	1.83604	0.908682	2.79111	3.00323	5.15241	5.39009	2.77627	21.4976	24.0072	35.791	36.0059	36.3918	40.669	27.5103	28.2186
ENSMUSG00000037095.9	56.8427	6.08072	0.700015	8.68655	3.73601e-18	5.82605e-16	Lrg1	Up	chr17:56426678-56429001	protein_coding	-	0	1.83604	0	0	0	0	2.69504	4.16441	20.0644	23.5172	78.3533	73.9847	112.641	118.47	35.8273	47.2497
ENSMUSG00000024011.18	24.3552	3.22558	0.37152	8.68213	3.88426e-18	5.97192e-16	Pi16	Up	chr17:29536654-29549567	protein_coding	+	8.79895	1.83604	0.908682	3.72148	2.00216	3.09145	6.73761	8.32882	29.6189	23.0273	46.9153	37.9788	48.5224	30.0597	51.8216	41.9997
ENSMUSG00000027506.16	84.4896	2.82015	0.325438	8.66572	4.48685e-18	6.80256e-16	Tpd52	Up	chr3:8990653-9069783	protein_coding	-	5.27937	12.8523	17.265	11.1645	14.0151	17.5182	18.8653	26.3746	100.322	104.848	112.693	114.923	131.704	122.007	101.724	91.2181
ENSMUSG00000064246.11	64.0091	5.91052	0.68368	8.64515	5.37366e-18	8.03547e-16	Chil1	Up	chr1:134109914-134117919	protein_coding	+	0	0	0	0	0	0	2.69504	5.55254	47.2947	42.625	54.6539	51.2961	107.443	79.5697	33.908	31.4998
ENSMUSG00000037731.6	70.6053	1.82878	0.212118	8.62152	6.60686e-18	9.74601e-16	Themis2	Up	chr4:132509154-132523698	protein_coding	-	17.5979	27.5407	13.6302	18.6074	21.0226	25.7621	37.7306	37.4797	79.78	91.6193	91.4122	89.2749	69.3177	63.6558	98.5251	106.312
ENSMUSG00000045636.17	56.8976	4.03199	0.467855	8.61802	6.81222e-18	9.91496e-16	Mtus1	Up	chr8:41443951-41586763	protein_coding	-	3.51958	1.83604	5.45209	4.65186	1.00108	2.06096	12.1277	9.71695	56.3715	71.5316	89.4776	101.606	103.977	120.239	63.9773	50.5309
ENSMUSG00000026177.12	27.3012	3.20626	0.374274	8.56662	1.06571e-17	1.5307e-15	Slc11a1	Up	chr1:74414354-74425221	protein_coding	+	1.75979	0	2.72605	2.79111	4.00431	3.09145	4.04257	11.1051	34.3962	25.967	35.791	36.9924	22.5283	44.2054	31.9887	43.3122
ENSMUSG00000033720.13	25.1668	3.30336	0.38686	8.5389	1.35506e-17	1.92102e-15	Sfxn5	Up	chr6:85190031-85310404	protein_coding	-	5.27937	7.34417	2.72605	3.72148	3.00323	2.06096	6.73761	5.55254	33.9184	28.4167	45.4643	48.3367	45.0565	49.51	40.9455	48.5622
ENSMUSG00000028268.15	34.429	3.06205	0.359181	8.52508	1.527e-17	2.13702e-15	Gbp3	Up	chr3:142265787-142278970	protein_coding	+	3.51958	5.50813	2.72605	3.72148	10.0108	7.21337	4.04257	5.55254	63.5374	62.2227	32.8891	41.9247	27.7271	45.9736	38.3864	41.3435
ENSMUSG00000053158.11	55.1782	2.78002	0.326801	8.50677	1.78849e-17	2.47129e-15	Fes	Up	chr7:80027504-80037694	protein_coding	-	10.5587	9.18022	14.5389	6.5126	5.00539	9.27434	18.8653	19.4339	70.7032	59.2831	74.484	81.3832	83.1813	84.8744	93.4069	87.9369
ENSMUSG00000024451.10	28.7553	3.40014	0.401092	8.47721	2.30653e-17	3.14726e-15	Arap3	Up	chr18:38105681-38132022	protein_coding	-	0	1.83604	6.36077	4.65186	2.00216	4.12193	10.7802	2.77627	28.1857	38.7055	55.1375	45.8705	50.2554	56.5829	42.225	43.9685
ENSMUSG00000029528.20	59.8405	2.43525	0.287334	8.47532	2.34432e-17	3.15933e-15	Pxn	Up	chr5:115644735-115694046	protein_coding	+	12.3185	7.34417	9.9955	14.8859	7.00755	20.6096	21.5604	24.9865	65.926	65.6523	82.2226	93.2207	74.5166	99.0201	76.133	87.2807
ENSMUSG00000025993.11	44.9525	2.62659	0.311625	8.42869	3.49568e-17	4.6259e-15	Slc40a1	Up	chr1:45947228-45965683	protein_coding	-	14.0783	16.5244	8.17814	4.65186	11.0119	12.3658	8.08513	11.1051	56.3715	51.444	89.9612	85.329	58.9201	70.7286	57.5796	43.9685
ENSMUSG00000026483.14	41.3611	2.81243	0.333702	8.42796	3.51731e-17	4.6259e-15	Niban1	Up	chr1:151446937-151597690	protein_coding	+	14.0783	9.18022	7.26946	4.65186	10.0108	2.06096	12.1277	8.32882	52.072	55.8535	64.8108	55.7351	65.8519	56.5829	50.5421	57.0934
ENSMUSG00000022508.6	26.9742	2.22947	0.266458	8.36708	5.90648e-17	7.67561e-15	Bcl6	Up	chr16:23783802-23807602	protein_coding	-	8.79895	3.67209	6.36077	10.2341	3.00323	9.27434	9.43266	12.4932	30.5744	37.7256	41.595	34.5262	38.1248	45.9736	31.9887	39.3747
ENSMUSG00000049130.7	34.4274	3.29871	0.396138	8.32717	8.2799e-17	1.06333e-14	C5ar1	Up	chr7:15980668-15993465	protein_coding	-	0	3.67209	3.63473	5.58223	1.00108	1.03048	8.08513	6.94068	24.8417	32.8262	40.144	41.4314	55.4542	47.7418	31.9887	24.9373
ENSMUSG00000018927.4	41.7839	3.49995	0.421255	8.30838	9.7017e-17	1.23144e-14	Ccl6	Up	chr11:83478708-83483913	protein_coding	-	0	1.83604	9.08682	6.5126	3.00323	9.27434	5.39009	0	55.8938	42.625	53.6865	48.3367	58.9201	67.1922	66.5364	40.6872
ENSMUSG00000027068.7	39.7847	5.44573	0.657139	8.28703	1.16116e-16	1.45692e-14	Dhrs9	Up	chr2:69210789-69234877	protein_coding	+	1.75979	0	0.908682	0	2.00216	1.03048	0	2.77627	25.3194	33.806	59.4905	55.2419	58.9201	81.3379	24.9512	30.1873
ENSMUSG00000022788.17	36.1329	3.98136	0.482372	8.25372	1.53543e-16	1.90463e-14	Fgd4	Up	chr16:16234781-16418413	protein_coding	-	1.75979	1.83604	0	3.72148	4.00431	3.09145	6.73761	1.38814	45.8616	40.1753	36.2747	36.9924	55.4542	40.669	52.4614	51.1872
ENSMUSG00000027514.15	40.1589	2.54868	0.309081	8.24599	1.63797e-16	2.009e-14	Zbp1	Up	chr2:173048405-173060716	protein_coding	-	10.5587	1.83604	9.08682	11.1645	9.0097	7.21337	6.73761	6.94068	51.1165	48.9943	51.2682	41.9247	55.4542	67.1922	31.9887	33.4685
ENSMUSG00000020841.6	62.6743	2.56012	0.310911	8.23425	1.8069e-16	2.19157e-14	Cpd	Up	chr11:76669250-76737844	protein_coding	-	19.3577	9.18022	8.17814	5.58223	10.0108	8.24386	14.8227	22.2102	35.3516	36.7457	82.2226	97.6598	105.71	88.4108	65.8967	51.1872
ENSMUSG00000032508.9	35.5223	2.36852	0.288388	8.21295	2.15821e-16	2.57252e-14	Myd88	Up	chr9:119165000-119170477	protein_coding	-	12.3185	7.34417	8.17814	11.1645	6.00647	6.18289	6.73761	11.1051	43.9507	40.1753	49.8172	52.2825	39.8577	60.1193	26.8705	41.3435
ENSMUSG00000059498.14	29.2752	3.75107	0.456756	8.2124	2.16812e-16	2.57252e-14	Fcgr3	Up	chr1:170878743-170892504	protein_coding	-	1.75979	1.83604	1.81736	0	3.00323	2.06096	4.04257	8.32882	36.3071	32.3362	32.4054	32.5533	53.7213	61.8876	25.5909	26.2498
ENSMUSG00000030786.19	19.2551	3.36505	0.412187	8.16389	3.24416e-16	3.80787e-14	Itgam	Up	chr7:127661812-127717663	protein_coding	+	1.75979	3.67209	1.81736	1.86074	1.00108	2.06096	2.69504	6.94068	22.4531	22.5374	18.8628	26.6345	29.46	42.4372	26.8705	28.2186
ENSMUSG00000046245.14	26.3219	3.99219	0.489917	8.14871	3.67813e-16	4.27133e-14	Pilra	Up	chr5:137820214-137834543	protein_coding	-	0	0	0.908682	0.930371	0	1.03048	4.04257	6.94068	20.5422	24.9871	31.4381	26.6345	31.193	22.9868	30.0694	22.9686
ENSMUSG00000005800.4	134.535	6.23086	0.767689	8.11638	4.80281e-16	5.51868e-14	Mmp8	Up	chr9:7558457-7568486	protein_coding	+	0	1.83604	0.908682	1.86074	1.00108	0	5.39009	0	23.8862	25.967	66.7454	67.5727	311.93	281.146	22.3921	22.9686
ENSMUSG00000046879.8	56.841	2.50241	0.308565	8.10984	5.06875e-16	5.76359e-14	Irgm1	Up	chr11:48752795-48762510	protein_coding	-	15.8381	18.3604	16.3563	9.30371	13.014	8.24386	12.1277	4.16441	90.2899	89.6595	66.2618	76.4509	77.9825	47.7418	40.9455	53.1559
ENSMUSG00000024621.17	119.182	2.96636	0.366522	8.09325	5.80947e-16	6.53775e-14	Csf1r	Up	chr18:61233670-61265221	protein_coding	+	24.6371	20.1965	16.3563	10.2341	13.014	6.18289	28.298	24.9865	139.973	143.063	121.399	121.335	105.71	144.994	168.9	158.155
ENSMUSG00000024053.12	93.7376	2.0908	0.259471	8.05796	7.7579e-16	8.64135e-14	Emilin2	Up	chr17:71559167-71618973	protein_coding	-	45.7546	29.3767	20.8997	20.4682	26.028	25.7621	25.6029	30.539	94.5895	88.6796	111.242	121.828	152.499	146.762	122.197	108.281
ENSMUSG00000042759.13	24.2558	3.63303	0.451149	8.05284	8.08964e-16	8.91985e-14	Apobr	Up	chr7:126184114-126188284	protein_coding	+	1.75979	1.83604	1.81736	0.930371	2.00216	1.03048	6.73761	4.16441	26.2749	27.9267	40.144	30.0871	25.9942	24.755	31.3489	31.4998
ENSMUSG00000002111.9	43.3736	2.59344	0.323379	8.01983	1.05893e-15	1.15124e-13	Spi1	Up	chr2:90912735-90946101	protein_coding	+	7.03916	3.67209	9.08682	8.37334	13.014	9.27434	9.43266	12.4932	48.2502	55.8535	48.3663	53.269	81.4484	65.424	51.1819	47.2497
ENSMUSG00000049103.15	65.5014	3.71064	0.462725	8.0191	1.06519e-15	1.15124e-13	Ccr2	Up	chr9:123901987-123913594	protein_coding	+	8.79895	9.18022	4.54341	5.58223	4.00431	8.24386	5.39009	9.71695	104.622	117.096	83.19	85.329	69.3177	33.5961	109.401	104.999
ENSMUSG00000022534.15	27.2142	4.75945	0.594873	8.00078	1.23629e-15	1.32307e-13	Mefv	Up	chr16:3525082-3535961	protein_coding	-	0	1.83604	0	0	1.00108	0	2.69504	5.55254	31.5298	24.4971	35.3074	39.9517	32.9259	44.2054	28.7898	29.531
ENSMUSG00000049999.5	25.2739	4.52567	0.567708	7.97183	1.56342e-15	1.65692e-13	Ppp1r3d	Up	chr2:178052999-178056265	protein_coding	-	1.75979	1.83604	0.908682	0	0	1.03048	6.73761	2.77627	23.4085	24.9871	47.8826	39.9517	51.9883	65.424	37.1069	27.5623
ENSMUSG00000022514.15	42.7564	2.49042	0.313153	7.95272	1.82459e-15	1.91511e-13	Il1rap	Up	chr16:26400454-26548867	protein_coding	+	3.51958	1.83604	10.9042	10.2341	7.00755	6.18289	9.43266	13.8814	23.4085	18.1279	60.4578	54.2555	74.5166	68.9604	33.908	43.3122
ENSMUSG00000004040.17	105.064	1.16528	0.146806	7.93751	2.0628e-15	2.14453e-13	Stat3	Up	chr11:100775924-100830366	protein_coding	-	49.2741	49.5732	63.6077	53.0312	39.0421	59.768	76.8088	66.6305	117.52	119.546	133.491	138.105	123.039	118.47	140.75	133.218
ENSMUSG00000059326.8	29.5978	2.56064	0.324796	7.88383	3.175e-15	3.26965e-13	Csf2ra	Up	chr19:61212395-61216867	protein_coding	-	3.51958	5.50813	4.54341	3.72148	7.00755	6.18289	18.8653	9.71695	42.5175	37.7256	44.497	42.9111	27.7271	24.755	54.3807	62.9996
ENSMUSG00000030921.18	108.847	2.1063	0.267769	7.86613	3.65788e-15	3.73173e-13	Trim30a	Up	chr7:104058232-104114400	protein_coding	-	17.5979	27.5407	38.1646	37.2148	41.0442	22.6706	22.9079	29.1509	114.654	118.076	132.04	131.2	195.823	194.504	72.2944	81.3744
ENSMUSG00000056515.10	26.9094	2.88174	0.368633	7.81736	5.3941e-15	5.45204e-13	Rab31	Up	chr17:65958724-66079747	protein_coding	-	5.27937	7.34417	1.81736	1.86074	8.00863	8.24386	4.04257	2.77627	34.8739	38.7055	46.4316	36.0059	36.3918	35.3643	28.7898	26.9061
ENSMUSG00000030474.10	23.8816	4.4219	0.571066	7.74323	9.69204e-15	9.70627e-13	Siglece	Up	chr7:43300494-43309585	protein_coding	-	0	0	2.72605	0.930371	1.00108	0	4.04257	1.38814	19.5867	10.7787	32.4054	34.5262	55.4542	33.5961	24.3114	23.6248
ENSMUSG00000025492.7	83.8376	2.58499	0.334807	7.72086	1.15548e-14	1.14666e-12	Ifitm3	Up	chr7:140589499-140590683	protein_coding	-	15.8381	16.5244	10.9042	13.0252	23.0248	24.7316	9.43266	15.2695	57.3269	52.4239	74.484	67.0795	227.016	213.954	49.2626	49.2184
ENSMUSG00000078817.5	39.5584	4.48926	0.584326	7.68281	1.55641e-14	1.53061e-12	Nlrp12	Up	chr7:3267458-3298370	protein_coding	-	1.75979	0	4.54341	0.930371	0	3.09145	8.08513	2.77627	32.963	30.8664	73.033	64.6133	77.9825	77.8015	60.7785	64.9683
ENSMUSG00000026480.13	95.876	2.08732	0.271775	7.68034	1.58662e-14	1.54638e-12	Ncf2	Up	chr1:152675945-152712742	protein_coding	+	19.3577	25.7046	31.8039	20.4682	24.0259	25.7621	47.1633	37.4797	116.565	120.036	118.497	113.443	129.971	127.312	143.309	116.155
ENSMUSG00000037992.17	45.0301	1.65396	0.216718	7.63186	2.31386e-14	2.23523e-12	Rara	Up	chr11:98818644-98865768	protein_coding	+	19.3577	14.6883	18.1736	20.4682	19.0205	20.6096	18.8653	22.2102	57.8047	63.2026	59.9742	59.681	57.1871	53.0465	63.9773	68.2495
ENSMUSG00000030187.16	22.028	5.14872	0.675037	7.62732	2.39685e-14	2.29509e-12	Klra2	Up	chr6:131196186-131224325	protein_coding	-	0	0	0.908682	0.930371	3.00323	0	1.34752	0	29.6189	32.3362	21.2812	20.2225	39.8577	28.2915	36.4671	43.3122
ENSMUSG00000027639.17	348.568	1.43759	0.188544	7.62469	2.44614e-14	2.32191e-12	Samhd1	Up	chr2:156939453-156977185	protein_coding	-	109.107	135.867	172.65	165.606	153.165	130.871	181.916	202.668	441.418	445.848	370.969	345.755	488.69	488.028	403.697	418.685
ENSMUSG00000060445.12	20.6653	4.94818	0.653444	7.57246	3.6623e-14	3.44635e-12	Sycp2	Up	chr2:177987086-178049478	protein_coding	-	1.75979	1.83604	0.908682	0	0	1.03048	4.04257	0	21.4976	15.1882	48.3663	37.9788	34.6589	40.669	32.6284	34.1248
ENSMUSG00000005142.11	101.61	1.47408	0.195288	7.54825	4.41158e-14	4.11597e-12	Man2b1	Up	chr8:85809899-85824911	protein_coding	+	28.1566	38.5569	44.5254	49.3097	39.0421	39.1583	60.6385	59.6899	107.488	99.9483	130.589	139.584	135.17	104.325	142.669	141.093
ENSMUSG00000043940.16	38.2562	2.28105	0.303063	7.52665	5.20601e-14	4.816e-12	Wdfy3	Up	chr5:101980822-102217787	protein_coding	-	10.5587	9.18022	3.63473	8.37334	11.0119	18.5487	4.04257	9.71695	35.3516	38.2155	52.2356	42.9111	60.653	45.9736	45.4239	47.2497
ENSMUSG00000054008.10	45.1602	1.49739	0.199954	7.48866	6.95828e-14	6.3829e-12	Ndst1	Up	chr18:60817566-60881722	protein_coding	-	15.8381	14.6883	23.6257	18.6074	17.0183	18.5487	37.7306	23.5983	50.1611	47.0345	65.7781	79.9035	48.5224	77.8015	56.9398	56.4371
ENSMUSG00000048234.14	52.6573	2.30398	0.308206	7.47543	7.69512e-14	6.99999e-12	Rnf149	Up	chr1:39590377-39616486	protein_coding	-	5.27937	12.8523	9.9955	7.44297	15.0162	11.3353	21.5604	13.8814	49.2056	53.4037	77.8697	69.5456	46.7895	56.5829	60.1387	64.3121
ENSMUSG00000017002.15	27.0094	2.43786	0.326416	7.46857	8.10728e-14	7.31397e-12	Slpi	Up	chr2:164195990-164231015	protein_coding	-	7.03916	1.83604	2.72605	2.79111	12.0129	12.3658	10.7802	5.55254	42.9952	31.8463	44.9806	47.3502	34.6589	40.669	27.5103	32.156
ENSMUSG00000044103.5	32.2445	5.16229	0.692418	7.45545	8.95584e-14	8.01327e-12	Il1f9	Up	chr2:24076488-24083580	protein_coding	+	1.75979	0	0	0.930371	1.00108	1.03048	2.69504	0	22.4531	28.9066	25.1505	22.1954	55.4542	56.5829	26.8705	26.2498
ENSMUSG00000026822.15	77.1705	6.7457	0.908829	7.4224	1.15014e-13	1.01249e-11	Lcn2	Up	chr2:32274645-32278264	protein_coding	-	1.75979	0	0	0	1.00108	1.03048	0	0	10.9877	10.2888	40.6277	36.4991	166.363	134.384	12.7955	7.87495
ENSMUSG00000069792.6	59.7392	6.6135	0.890977	7.42275	1.14711e-13	1.01249e-11	Wfdc17	Up	chr11:83594817-83597094	protein_coding	+	1.75979	1.83604	0	0	0	0	1.34752	0	12.4208	11.2687	56.1049	42.4179	114.374	93.7154	27.5103	23.6248
ENSMUSG00000013974.4	28.6574	4.60162	0.620146	7.42022	1.16926e-13	1.02109e-11	Mcemp1	Up	chr8:3715754-3719259	protein_coding	+	1.75979	1.83604	1.81736	0	0	1.03048	2.69504	1.38814	21.0199	22.5374	35.3074	41.4314	50.2554	35.3643	18.5534	14.4374
ENSMUSG00000026068.12	50.9025	2.37184	0.320345	7.40401	1.32132e-13	1.14472e-11	Il18rap	Up	chr1:40554522-40590865	protein_coding	+	12.3185	1.83604	17.265	12.0948	9.0097	9.27434	20.2128	12.4932	50.6388	47.0345	65.2944	66.5862	88.3801	81.3379	45.4239	57.7496
ENSMUSG00000032038.8	33.9852	1.95398	0.264398	7.39029	1.4651e-13	1.25929e-11	St3gal4	Up	chr9:34957872-35030564	protein_coding	-	8.79895	16.5244	9.08682	9.30371	8.00863	11.3353	12.1277	12.4932	31.5298	39.1954	44.9806	40.9382	55.4542	53.0465	33.2682	40.031
ENSMUSG00000039005.14	25.355	2.92951	0.397543	7.36903	1.71872e-13	1.46575e-11	Tlr4	Up	chr4:66745821-66848521	protein_coding	+	0	1.83604	5.45209	3.72148	3.00323	1.03048	8.08513	6.94068	25.3194	22.0474	22.7321	27.621	31.193	65.424	24.9512	23.6248
ENSMUSG00000029063.17	114.225	2.00291	0.272427	7.35209	1.95138e-13	1.63856e-11	Nadk	Up	chr4:155646835-155675458	protein_coding	+	33.436	33.0488	31.8039	22.3289	29.0313	19.5792	47.1633	45.8085	156.216	144.533	134.942	126.76	112.641	116.702	112.6	135.187
ENSMUSG00000031400.11	55.1159	1.8989	0.258272	7.35235	1.94756e-13	1.63856e-11	G6pdx	Up	chrX:73453089-73472800	protein_coding	-	22.8773	31.2127	17.265	12.0948	16.0173	13.3963	12.1277	11.1051	65.926	62.2227	62.8761	54.2555	67.5848	79.5697	51.8216	51.8434
ENSMUSG00000029082.18	21.7201	5.62415	0.766672	7.3358	2.20402e-13	1.83657e-11	Bst1	Up	chr5:43976227-44001328	protein_coding	+	1.75979	0	0.908682	0	0	0	0	1.38814	14.3317	14.6983	16.4445	34.033	45.0565	38.9008	17.2739	17.7186
ENSMUSG00000048534.8	30.2317	2.96853	0.405049	7.32881	2.32212e-13	1.92033e-11	Jaml	Up	chr9:44990481-45019832	protein_coding	+	7.03916	5.50813	5.45209	9.30371	5.00539	1.03048	6.73761	8.32882	42.0398	52.4239	52.7192	68.5592	36.3918	42.4372	37.7466	41.3435
ENSMUSG00000055994.16	20.0262	2.83971	0.389665	7.28757	3.15601e-13	2.5903e-11	Nod2	Up	chr8:89373943-89415102	protein_coding	+	1.75979	1.83604	2.72605	5.58223	1.00108	2.06096	8.08513	1.38814	23.4085	26.9468	23.6995	25.1548	15.5965	22.9868	21.1125	17.0624
ENSMUSG00000029713.16	64.1306	1.39113	0.190958	7.285	3.21674e-13	2.62044e-11	Gnb2	Up	chr5:137526389-137531772	protein_coding	-	22.8773	31.2127	29.9865	20.4682	37.0399	35.0364	30.993	24.9865	80.7355	72.5115	69.1637	65.5998	97.0448	86.6426	65.8967	82.6869
ENSMUSG00000057191.14	38.8659	2.16806	0.29871	7.25805	3.92697e-13	3.17532e-11	AB124611	Up	chr9:21437472-21456629	protein_coding	+	5.27937	7.34417	18.1736	13.9556	14.0151	20.6096	9.43266	11.1051	34.8739	35.7658	40.144	57.2148	129.971	102.557	46.7035	36.0935
ENSMUSG00000050931.8	17.0426	4.14403	0.571674	7.24894	4.20056e-13	3.37157e-11	Sgms2	Up	chr3:131112634-131197172	protein_coding	-	1.75979	0	0.908682	0.930371	1.00108	1.03048	2.69504	1.38814	21.4976	19.1078	23.6995	24.1683	27.7271	15.9139	19.833	17.0624
ENSMUSG00000056529.8	25.7924	3.13051	0.432543	7.23745	4.57199e-13	3.64291e-11	Ptafr	Up	chr4:132291378-132309994	protein_coding	+	1.75979	1.83604	3.63473	1.86074	1.00108	1.03048	9.43266	5.55254	23.4085	24.0072	33.3727	29.1007	41.5906	35.3643	18.5534	20.9999
ENSMUSG00000079481.12	20.6943	2.7034	0.374025	7.22786	4.90657e-13	3.88117e-11	Nhsl2	Up	chrX:100892991-101135661	protein_coding	+	0	1.83604	6.36077	1.86074	0	5.15241	9.43266	8.32882	29.6189	32.3362	23.6995	23.1819	25.9942	21.2186	26.8705	32.8123
ENSMUSG00000021125.7	18.3384	3.79687	0.525653	7.22315	5.07971e-13	3.96072e-11	Arg2	Up	chr12:79177551-79203075	protein_coding	+	1.75979	1.83604	0	0	4.00431	1.03048	0	5.55254	13.3763	13.7184	29.9871	32.5533	32.9259	35.3643	16.6341	15.0936
ENSMUSG00000039934.13	43.0291	2.3083	0.319535	7.22392	5.05095e-13	3.96072e-11	Gsap	Up	chr5:21391253-21520130	protein_coding	+	14.0783	11.0163	8.17814	5.58223	13.014	6.18289	14.8227	8.32882	49.6834	49.9742	37.242	49.8164	45.0565	45.9736	55.0205	59.0621
ENSMUSG00000034652.13	33.9436	2.56318	0.358737	7.14501	8.99889e-13	6.9668e-11	Cd300a	Up	chr11:114780867-114795480	protein_coding	+	7.03916	5.50813	3.63473	9.30371	3.00323	8.24386	13.4752	11.1051	47.7725	41.1552	41.1113	47.8434	41.5906	42.4372	44.1444	51.1872
ENSMUSG00000024737.3	17.1699	2.53862	0.355891	7.13314	9.81059e-13	7.54172e-11	Slc15a3	Up	chr19:10817091-10836726	protein_coding	+	1.75979	0	0.908682	1.86074	4.00431	4.12193	9.43266	4.16441	18.6313	17.6379	19.8302	21.2089	20.7953	14.1457	21.1125	17.7186
ENSMUSG00000002227.16	23.9407	1.76303	0.247922	7.11124	1.15009e-12	8.77926e-11	Mov10	Up	chr3:104702152-104725879	protein_coding	-	12.3185	7.34417	14.5389	7.44297	8.00863	7.21337	6.73761	12.4932	23.4085	22.5374	43.046	41.9247	36.3918	30.0597	32.6284	28.8748
ENSMUSG00000038612.17	409.423	1.21229	0.17061	7.10563	1.19773e-12	9.07944e-11	Mcl1	Up	chr3:95566099-95570487	protein_coding	+	190.057	141.375	225.353	229.802	196.211	187.548	303.193	266.522	525.497	479.164	493.336	487.806	454.031	521.624	525.254	550.59
ENSMUSG00000050335.18	63.5323	3.29736	0.465527	7.08305	1.41011e-12	1.06157e-10	Lgals3	Up	chr14:47605208-47623617	protein_coding	+	1.75979	9.18022	7.26946	5.58223	8.00863	5.15241	8.08513	9.71695	51.1165	60.7529	120.432	133.666	41.5906	45.9736	33.2682	49.2184
ENSMUSG00000031488.15	57.0466	1.76686	0.249533	7.08066	1.43475e-12	1.07272e-10	Rab11fip1	Up	chr8:27628801-27664674	protein_coding	-	10.5587	34.8848	17.265	24.1896	15.0162	15.4572	36.3831	31.9271	60.1933	61.2428	91.8959	95.1937	67.5848	72.4969	83.1705	89.2494
ENSMUSG00000030427.18	19.1695	2.90221	0.410646	7.06743	1.57835e-12	1.17206e-10	Lilra6	Up	chr7:3911279-3918502	protein_coding	-	1.75979	1.83604	6.36077	5.58223	2.00216	0	1.34752	2.77627	21.0199	24.4971	24.6668	22.1954	19.0624	19.4504	23.6716	18.3749
ENSMUSG00000028961.16	48.4189	2.17815	0.30936	7.04083	1.91096e-12	1.40946e-10	Pgd	Up	chr4:149234448-149251228	protein_coding	-	17.5979	11.0163	9.9955	6.5126	10.0108	18.5487	22.9079	12.4932	62.5819	70.5517	39.1767	55.2419	53.7213	91.9472	49.9023	66.2808
ENSMUSG00000058715.12	38.0696	2.4305	0.345877	7.02706	2.10937e-12	1.54536e-10	Fcer1g	Up	chr1:171057141-171061934	protein_coding	-	7.03916	12.8523	2.72605	1.86074	14.0151	6.18289	8.08513	12.4932	37.2625	39.1954	44.497	32.5533	29.46	65.424	49.9023	42.656
ENSMUSG00000057143.16	58.0898	1.73933	0.247984	7.01387	2.3181e-12	1.68696e-10	Trim12c	Up	chr7:103987961-104002569	protein_coding	-	31.6762	20.1965	29.0778	26.9808	18.0194	17.5182	14.8227	16.6576	50.6388	56.3434	80.7716	64.1201	123.039	152.067	32.6284	43.9685
ENSMUSG00000105504.5	49.2245	3.36935	0.480697	7.00931	2.39501e-12	1.73138e-10	Gbp5	Up	chr3:142199739-142228105	protein_coding	+	1.75979	1.83604	3.63473	6.5126	5.00539	3.09145	4.04257	5.55254	55.8938	50.4641	47.3989	40.9382	24.2612	47.7418	35.8273	32.156
ENSMUSG00000041695.3	18.3216	3.99308	0.570683	6.99703	2.61448e-12	1.87761e-10	Kcnj2	Up	chr11:110956990-110967647	protein_coding	+	0	1.83604	0	0	2.00216	2.06096	2.69504	1.38814	14.3317	12.7385	25.1505	21.7022	29.46	21.2186	13.4352	18.3749
ENSMUSG00000052270.8	37.2951	4.42096	0.632257	6.99235	2.70326e-12	1.92868e-10	Fpr2	Up	chr17:18108086-18114214	protein_coding	+	0	0	1.81736	0	0	3.09145	2.69504	4.16441	25.7971	22.5374	31.4381	35.5127	62.386	56.5829	14.075	12.4687
ENSMUSG00000018899.18	150.404	1.58741	0.227147	6.98847	2.77907e-12	1.96989e-10	Irf1	Up	chr11:53660841-53669200	protein_coding	+	36.9556	38.5569	57.247	57.683	58.0625	55.646	70.0712	97.1695	211.632	220.964	177.504	172.631	149.033	107.861	206.647	169.311
ENSMUSG00000033538.14	19.8821	2.74214	0.392505	6.98625	2.82322e-12	1.98827e-10	Casp4	Up	chr9:5308828-5336783	protein_coding	+	0	1.83604	1.81736	4.65186	5.00539	3.09145	6.73761	1.38814	18.1535	24.9871	13.0589	20.2225	31.193	22.9868	17.2739	29.531
ENSMUSG00000014543.15	16.0191	4.33432	0.620549	6.98465	2.85575e-12	1.99829e-10	Klra17	Up	chr6:129808117-129853635	protein_coding	-	1.75979	1.83604	1.81736	0	1.00108	0	0	4.16441	30.5744	18.1279	24.6668	22.1954	51.9883	28.2915	11.5159	13.1249
ENSMUSG00000008540.12	17.6733	5.22751	0.749885	6.97107	3.14529e-12	2.17304e-10	Mgst1	Up	chr6:138117314-138133753	protein_coding	+	3.51958	0	0	0	1.00108	1.03048	0	0	29.6189	17.148	21.7648	17.2631	36.3918	15.9139	26.8705	19.0311
ENSMUSG00000024236.19	125.889	1.62544	0.233165	6.9712	3.14244e-12	2.17304e-10	Svil	Up	chr18:4920540-5119299	protein_coding	+	42.235	49.5732	49.9775	40.006	41.0442	36.0669	79.5038	81.9	129.941	124.935	166.864	160.3	192.357	171.517	193.212	154.874
ENSMUSG00000052212.7	39.9985	5.2459	0.754553	6.95233	3.59311e-12	2.46682e-10	Cd177	Up	chr7:24443408-24459736	protein_coding	-	0	0	0.908682	0.930371	1.00108	2.06096	1.34752	0	11.9431	10.2888	22.2485	21.7022	81.4484	70.7286	27.5103	26.2498
ENSMUSG00000005087.18	215.055	1.93934	0.279477	6.93916	3.94433e-12	2.69102e-10	Cd44	Up	chr2:102641486-102732010	protein_coding	-	59.8329	84.458	22.717	26.0504	90.097	94.8044	92.9791	94.3933	255.583	278.777	288.747	307.283	247.811	201.577	276.382	299.248
ENSMUSG00000071714.8	23.3689	4.04782	0.585476	6.91372	4.72096e-12	3.20087e-10	Csf2rb2	Up	chr15:78166707-78189921	protein_coding	-	3.51958	0	0	0.930371	1.00108	2.06096	2.69504	1.38814	18.1535	16.6581	24.6668	11.8376	36.3918	45.9736	19.1932	14.4374
ENSMUSG00000038679.17	45.7285	1.96913	0.284911	6.9114	4.79886e-12	3.2336e-10	Trps1	Up	chr15:50518148-50753859	protein_coding	-	12.3185	16.5244	9.08682	14.8859	8.00863	16.4877	24.2554	24.9865	67.3592	62.2227	73.5167	61.1607	53.7213	31.8279	63.9773	68.9058
ENSMUSG00000040659.4	26.7788	2.12087	0.307091	6.90633	4.97354e-12	3.33075e-10	Efhd2	Up	chr4:141585453-141602231	protein_coding	-	8.79895	1.83604	6.36077	6.5126	7.00755	8.24386	12.1277	9.71695	32.963	34.296	35.3074	30.5803	31.193	44.2054	30.7091	27.5623
ENSMUSG00000022237.18	21.0019	2.89274	0.419449	6.89651	5.32956e-12	3.5474e-10	Ankrd33b	Up	chr15:31291624-31367872	protein_coding	-	7.03916	9.18022	3.63473	0	2.00216	3.09145	4.04257	5.55254	17.6758	19.1078	27.0851	37.4856	41.5906	22.9868	37.1069	30.8435
ENSMUSG00000026600.13	42.1189	1.76669	0.256693	6.88249	5.88151e-12	3.89107e-10	Soat1	Up	chr1:156252095-156301901	protein_coding	-	7.03916	12.8523	16.3563	17.6771	12.0129	7.21337	21.5604	26.3746	59.2378	52.9138	45.9479	46.857	45.0565	44.2054	57.5796	59.0621
ENSMUSG00000017631.20	69.2891	1.73082	0.251823	6.87314	6.28056e-12	4.13003e-10	Abr	Up	chr11:76307560-76514384	protein_coding	-	28.1566	18.3604	23.6257	27.9111	19.0205	24.7316	47.1633	45.8085	101.755	96.0288	99.6345	96.6733	103.977	95.4837	90.2081	92.5306
ENSMUSG00000027995.11	27.2639	2.58318	0.376017	6.86986	6.42658e-12	4.20075e-10	Tlr2	Up	chr3:83743579-83749074	protein_coding	-	1.75979	1.83604	2.72605	0.930371	2.00216	4.12193	12.1277	11.1051	20.5422	23.0273	29.0198	36.4991	34.6589	40.669	16.6341	15.7499
ENSMUSG00000030681.19	30.0708	1.89776	0.276712	6.85823	6.97208e-12	4.53019e-10	Mvp	Up	chr7:126586032-126613793	protein_coding	-	8.79895	11.0163	8.17814	6.5126	9.0097	5.15241	13.4752	13.8814	34.3962	36.7457	26.6014	36.0059	38.1248	35.3643	35.1875	34.1248
ENSMUSG00000063193.10	20.6993	3.2474	0.473601	6.85681	7.04149e-12	4.54822e-10	Cd300lb	Up	chr11:114813607-114825212	protein_coding	-	1.75979	1.83604	7.26946	1.86074	1.00108	2.06096	1.34752	6.94068	25.3194	38.7055	29.5034	37.4856	20.7953	35.3643	23.0318	23.6248
ENSMUSG00000022663.4	32.3849	2.20811	0.322087	6.85564	7.0995e-12	4.55872e-10	Atg3	Up	chr16:44979148-45008901	protein_coding	+	1.75979	0	14.5389	18.6074	9.0097	7.21337	8.08513	9.71695	37.7402	40.1753	49.3336	52.7758	58.9201	42.4372	31.3489	32.156
ENSMUSG00000026193.16	69.4335	3.75815	0.549505	6.83915	7.96665e-12	5.08561e-10	Fn1	Up	chr1:71624679-71692359	protein_coding	-	0	11.0163	1.81736	1.86074	5.00539	11.3353	6.73761	11.1051	86.4681	82.8003	56.5885	73.9847	32.9259	44.2054	134.992	138.468
ENSMUSG00000053101.4	32.6494	4.31288	0.630727	6.83795	8.03353e-12	5.09849e-10	Gpr141	Up	chr13:19933852-20008427	protein_coding	-	1.75979	0	1.81736	0	1.00108	0	2.69504	5.55254	48.2502	43.115	21.2812	27.621	15.5965	33.5961	23.6716	28.8748
ENSMUSG00000048120.17	19.8064	3.19669	0.467758	6.83407	8.25379e-12	5.17807e-10	Entpd1	Up	chr19:40600810-40730046	protein_coding	+	0	3.67209	1.81736	0.930371	2.00216	0	8.08513	5.55254	19.109	20.0876	34.34	30.0871	22.5283	22.9868	22.3921	18.3749
ENSMUSG00000069874.8	38.7197	1.80195	0.263652	6.83458	8.22482e-12	5.17807e-10	Irgm2	Up	chr11:58090444-58113608	protein_coding	+	3.51958	14.6883	17.265	15.8163	16.0173	17.5182	8.08513	9.71695	62.5819	57.8132	49.3336	45.3773	57.1871	44.2054	27.5103	27.5623
ENSMUSG00000030142.11	49.8132	2.5863	0.378689	6.8296	8.5154e-12	5.31166e-10	Clec4e	Up	chr6:123258748-123266829	protein_coding	-	8.79895	1.83604	4.54341	0.930371	6.00647	8.24386	10.7802	15.2695	28.1857	26.9468	42.5623	46.3637	86.6472	49.51	28.15	30.1873
ENSMUSG00000036362.3	10.7126	5.5804	0.818831	6.81509	9.42067e-12	5.84295e-10	P2ry13	Up	chr3:59115313-59118303	protein_coding	-	0	0	0	0	0	0	0	0	5.25497	6.8592	20.3138	17.7563	15.5965	12.3775	4.47841	5.24996
ENSMUSG00000059108.5	40.1682	4.61384	0.678094	6.80413	1.01663e-11	6.26977e-10	Ifitm6	Up	chr7:140595612-140597837	protein_coding	-	3.51958	0	0.908682	0.930371	0	1.03048	5.39009	0	12.4208	22.0474	15.9609	18.2496	86.6472	97.2519	11.5159	15.7499
ENSMUSG00000020806.16	28.7514	1.47175	0.216366	6.8021	1.03103e-11	6.3078e-10	Rhbdf2	Up	chr11:116488991-116517845	protein_coding	-	7.03916	9.18022	14.5389	12.0948	9.0097	9.27434	12.1277	19.4339	30.0966	24.0072	36.2747	36.0059	27.7271	31.8279	38.3864	34.1248
ENSMUSG00000079419.5	50.2125	2.39191	0.351667	6.80164	1.03435e-11	6.3078e-10	Ms4a6c	Up	chr19:11446730-11459556	protein_coding	+	5.27937	11.0163	12.7215	13.0252	6.00647	7.21337	8.08513	13.8814	63.0596	58.7931	47.3989	36.4991	41.5906	51.2783	60.7785	47.9059
ENSMUSG00000021614.17	41.2523	5.98806	0.880551	6.80035	1.04364e-11	6.3291e-10	Vcan	Up	chr13:89803431-89890628	protein_coding	-	0	0	0	0	0	0	2.69504	2.77627	35.8293	29.3966	41.595	51.7893	45.0565	44.2054	37.7466	34.781
ENSMUSG00000025701.13	13.0516	3.2693	0.482421	6.77687	1.2281e-11	7.40661e-10	Alox5	Up	chr6:116387038-116438139	protein_coding	-	0	0	1.81736	1.86074	3.00323	2.06096	1.34752	4.16441	13.3763	19.1078	19.8302	21.2089	8.66472	30.0597	18.5534	17.7186
ENSMUSG00000070390.13	6.92093	5.39418	0.798341	6.75674	1.41127e-11	8.46451e-10	Nlrp1b	Up	chr11:71043928-71121559	protein_coding	-	0	0	0	0	1.00108	0	0	0	10.0322	8.81897	12.5752	8.87816	22.5283	26.5232	8.31705	7.2187
ENSMUSG00000011256.17	90.7956	1.69156	0.250549	6.75141	1.46416e-11	8.73374e-10	Adam19	Up	chr11:45946819-46038170	protein_coding	+	28.1566	27.5407	22.717	26.0504	21.0226	34.0059	64.6811	62.4661	70.7032	72.5115	115.112	132.186	145.567	148.53	126.035	114.187
ENSMUSG00000035621.14	36.8311	1.55279	0.230141	6.74714	1.50788e-11	8.94566e-10	Midn	Up	chr10:79984106-79994202	protein_coding	+	17.5979	7.34417	20.8997	13.9556	15.0162	13.3963	25.6029	18.0458	37.7402	39.6854	64.3271	55.2419	46.7895	47.7418	56.3001	41.3435
ENSMUSG00000049988.6	14.7549	5.03103	0.748264	6.72359	1.77295e-11	1.04614e-09	Lrrc25	Up	chr8:71068805-71074133	protein_coding	+	0	0	0	0	1.00108	0	1.34752	2.77627	12.8986	15.6782	16.4445	22.6886	31.193	24.755	22.3921	17.7186
ENSMUSG00000044447.6	43.9124	2.22911	0.332505	6.70398	2.02813e-11	1.19027e-09	Dock5	Up	chr14:67989584-68170891	protein_coding	-	8.79895	9.18022	9.08682	3.72148	11.0119	7.21337	16.1703	20.822	41.562	56.8333	53.6865	52.2825	45.0565	45.9736	51.8216	47.9059
ENSMUSG00000046794.10	18.0754	3.19307	0.478425	6.67413	2.48703e-11	1.45178e-09	Ppp1r3b	Up	chr8:35842893-35855293	protein_coding	+	0	0	1.81736	1.86074	2.00216	5.15241	6.73761	5.55254	12.4208	22.5374	29.5034	21.7022	36.3918	68.9604	18.5534	15.0936
ENSMUSG00000037921.16	39.8879	1.89016	0.283443	6.66859	2.58281e-11	1.49968e-09	Ddx60	Up	chr8:62381121-62491278	protein_coding	+	15.8381	5.50813	17.265	11.1645	8.00863	11.3353	13.4752	11.1051	37.7402	41.1552	55.1375	56.2284	55.4542	54.8147	31.9887	21.6561
ENSMUSG00000078920.4	36.0415	2.47294	0.371377	6.65885	2.75982e-11	1.59398e-09	Ifi47	Up	chr11:48967414-48987801	protein_coding	+	10.5587	5.50813	2.72605	15.8163	7.00755	14.4267	8.08513	2.77627	63.5374	80.8405	42.0786	44.3908	38.1248	40.669	29.4296	35.4373
ENSMUSG00000022126.7	25.7141	4.96996	0.748444	6.64039	3.12851e-11	1.79741e-09	Acod1	Up	chr14:103284413-103294009	protein_coding	+	0	0	0	0.930371	1.00108	0	2.69504	0	15.2872	15.6782	21.2812	15.2902	29.46	31.8279	17.2739	11.8124
ENSMUSG00000001227.13	11.0281	5.43519	0.826161	6.57885	4.741e-11	2.70957e-09	Sema6b	Up	chr17:56430085-56447343	protein_coding	-	0	1.83604	0.908682	0	0	0	0	0	1.9109	7.34914	20.3138	18.7428	25.9942	19.4504	18.5534	19.6874
ENSMUSG00000020642.14	25.5447	1.87807	0.286092	6.56458	5.21807e-11	2.96669e-09	Rnf144a	Up	chr12:26350963-26465253	protein_coding	-	8.79895	5.50813	6.36077	10.2341	9.0097	13.3963	10.7802	13.8814	39.6511	32.3362	41.595	42.4179	34.6589	37.1325	30.0694	30.1873
ENSMUSG00000060591.10	16.6494	2.97178	0.454132	6.54387	5.99456e-11	3.3905e-09	Ifitm2	Up	chr7:140534750-140535900	protein_coding	-	5.27937	1.83604	0.908682	1.86074	6.00647	1.03048	2.69504	2.77627	18.6313	18.6178	28.0524	16.7699	22.5283	31.8279	15.3546	20.9999
ENSMUSG00000032202.12	33.1052	1.93994	0.296855	6.53498	6.36179e-11	3.57966e-09	Rab27a	Up	chr9:72952136-73004911	protein_coding	+	5.27937	0	12.7215	14.8859	7.00755	19.5792	16.1703	6.94068	34.8739	36.2558	40.144	38.9653	48.5224	70.7286	40.9455	30.8435
ENSMUSG00000049313.9	380.468	1.35042	0.20725	6.5159	7.22555e-11	4.04482e-09	Sorl1	Up	chr9:41876016-42035593	protein_coding	-	105.587	106.491	170.832	168.397	166.179	171.06	316.668	317.883	397.945	343.45	582.813	575.108	514.684	429.676	526.534	518.434
ENSMUSG00000041571.11	64.6981	-1.0715	0.165368	-6.47949	9.20335e-11	5.11735e-09	Selenow	Down	chr7:15651133-15656327	protein_coding	-	103.828	77.1138	79.0553	79.0815	111.12	98.9263	67.3761	80.5119	34.8739	42.1351	49.8172	49.8164	45.0565	42.4372	38.3864	30.1873
ENSMUSG00000050989.11	9.43036	3.40794	0.526	6.47897	9.23523e-11	5.11735e-09	Selenon	Up	chr4:134265203-134279477	protein_coding	-	1.75979	3.67209	0	0	1.00108	3.09145	2.69504	0	12.8986	13.7184	12.0916	16.2766	15.5965	12.3775	15.3546	16.4061
ENSMUSG00000015340.11	137.112	2.12366	0.327878	6.47697	9.35825e-11	5.15932e-09	Cybb	Up	chrX:9301491-9354010	protein_coding	-	31.6762	23.8686	17.265	15.8163	39.0421	41.2193	36.3831	34.7034	184.879	184.708	102.053	114.43	69.3177	83.1061	144.589	155.53
ENSMUSG00000000290.14	224.923	1.23988	0.191812	6.46404	1.01945e-10	5.59212e-09	Itgb2	Up	chr10:77366086-77401542	protein_coding	+	86.2297	104.654	79.964	80.0119	140.151	120.566	111.844	126.32	243.64	253.3	297.936	264.865	207.953	221.027	246.313	267.092
ENSMUSG00000033355.7	20.4892	3.76895	0.583586	6.45826	1.05916e-10	5.78092e-09	Rtp4	Up	chr16:23339041-23432972	protein_coding	+	0	0	4.54341	1.86074	1.00108	2.06096	0	1.38814	18.6313	18.1279	28.5361	18.2496	51.9883	24.755	6.39773	9.84368
ENSMUSG00000031652.12	53.5225	1.72692	0.267511	6.45553	1.07844e-10	5.85685e-09	N4bp1	Up	chr8:87534788-87611886	protein_coding	-	26.3969	7.34417	16.3563	18.6074	15.0162	13.3963	20.2128	13.8814	72.6141	53.4037	53.2029	67.5727	41.5906	35.3643	55.6603	48.5622
ENSMUSG00000074896.4	11.4472	4.0514	0.628099	6.45025	1.11667e-10	6.03442e-09	Ifit3	Up	chr19:34560931-34566131	protein_coding	+	3.51958	0	2.72605	0.930371	0	2.06096	0	0	14.8095	13.7184	38.693	33.0465	25.9942	22.9868	5.11819	3.28123
ENSMUSG00000054843.10	46.7552	1.34054	0.208329	6.43472	1.23698e-10	6.65168e-09	Atrnl1	Up	chr19:57599466-58121775	protein_coding	+	26.3969	20.1965	18.1736	16.7467	29.0313	25.7621	20.2128	18.0458	40.6066	44.5848	54.1702	57.2148	60.653	63.6558	63.9773	61.0308
ENSMUSG00000026928.15	16.0368	2.83294	0.440652	6.42897	1.28469e-10	6.85209e-09	Card9	Up	chr2:26242188-26250930	protein_coding	-	0	3.67209	0.908682	4.65186	1.00108	3.09145	6.73761	5.55254	15.7649	18.1279	20.7975	16.7699	17.3294	22.9868	35.1875	32.8123
ENSMUSG00000073386.6	5.79926	4.91736	0.764905	6.42872	1.28681e-10	6.85209e-09	9830107B12Rik	Up	chr17:48436215-48453439	protein_coding	-	0	0	0	0	0	0	0	0	4.77725	5.87931	10.1569	8.87816	10.3977	7.07286	5.75796	3.28123
ENSMUSG00000046207.15	12.5286	3.14301	0.489563	6.42002	1.36252e-10	7.22006e-09	Pik3r6	Up	chr11:68393845-68443524	protein_coding	+	1.75979	1.83604	0.908682	0.930371	2.00216	2.06096	1.34752	4.16441	13.3763	13.2285	15.4772	14.3037	13.8635	14.1457	23.0318	19.0311
ENSMUSG00000022026.8	20.6443	5.05122	0.787045	6.41796	1.38116e-10	7.28347e-09	Olfm4	Up	chr14:80221521-80260579	protein_coding	+	0	0	0	0	1.00108	0	0	0	5.25497	5.87931	10.1569	8.87816	24.2612	19.4504	6.39773	5.90621
ENSMUSG00000040907.16	21.805	2.88706	0.450155	6.41346	1.42251e-10	7.46543e-09	Atp1a3	Up	chr7:24677592-24705383	protein_coding	-	1.75979	0	2.72605	0.930371	1.00108	3.09145	9.43266	16.6576	30.0966	32.8262	24.6668	35.0194	39.8577	30.0597	38.3864	26.2498
ENSMUSG00000030830.19	220.58	1.38729	0.216769	6.39986	1.55517e-10	8.12262e-09	Itgal	Up	chr7:126895432-126934310	protein_coding	+	68.6318	66.0976	80.8727	95.8282	100.108	86.5605	156.313	129.097	287.59	264.569	247.152	255.987	214.885	176.822	293.656	306.467
ENSMUSG00000041926.16	12.5637	3.13564	0.490277	6.39565	1.5987e-10	8.31018e-09	Rnpep	Up	chr1:135190450-135211822	protein_coding	-	1.75979	1.83604	1.81736	2.79111	1.00108	1.03048	2.69504	4.16441	17.1981	27.4368	21.2812	16.2766	22.5283	21.2186	11.5159	11.1562
ENSMUSG00000035596.15	32.4244	1.29236	0.20211	6.39437	1.61211e-10	8.34019e-09	Mboat7	Up	chr7:3680788-3696522	protein_coding	-	17.5979	20.1965	10.9042	12.0948	10.0108	14.4267	21.5604	19.4339	31.0521	34.7859	42.0786	36.0059	22.5283	53.0465	38.3864	39.3747
ENSMUSG00000039270.10	16.047	2.07573	0.324959	6.38767	1.68431e-10	8.67259e-09	Megf9	Up	chr4:70345302-70453232	protein_coding	-	1.75979	1.83604	2.72605	6.5126	6.00647	5.15241	4.04257	4.16441	18.6313	20.0876	19.8302	14.3037	25.9942	14.1457	14.075	19.0311
ENSMUSG00000040026.9	21.3278	5.71444	0.895694	6.3799	1.77199e-10	9.08126e-09	Saa3	Up	chr7:46361422-46365124	protein_coding	-	0	0	0	0	0	0	0	0	1.9109	4.40948	12.5752	12.3308	36.3918	19.4504	6.39773	6.56246
ENSMUSG00000038212.17	48.6128	1.24246	0.195157	6.36644	1.93465e-10	9.86852e-09	Mfsd14b	Up	chr13:65212477-65260789	protein_coding	-	24.6371	20.1965	15.4476	26.0504	27.0291	19.5792	33.6881	23.5983	46.817	48.5043	55.1375	60.6675	64.1189	65.424	59.4989	53.1559
ENSMUSG00000029135.11	60.6003	2.41442	0.379692	6.35891	2.03194e-10	1.03166e-08	Fosl2	Up	chr5:32293145-32315186	protein_coding	+	3.51958	3.67209	4.54341	5.58223	16.0173	16.4877	40.4257	38.8678	61.6265	55.8535	79.8043	86.8087	131.704	109.629	76.7728	89.2494
ENSMUSG00000022584.15	24.4199	3.0388	0.478093	6.35608	2.06971e-10	1.04597e-08	Ly6c2	Up	chr15:74980007-74983819	protein_coding	-	3.51958	3.67209	0.908682	2.79111	4.00431	5.15241	4.04257	1.38814	28.6635	38.7055	29.5034	33.5397	25.9942	22.9868	12.7955	13.7812
ENSMUSG00000041754.6	12.42	3.8441	0.605714	6.3464	2.20406e-10	1.10365e-08	Trem3	Up	chr17:48554805-48565869	protein_coding	+	0	0	1.81736	1.86074	2.00216	0	1.34752	0	16.2426	12.7385	17.4119	20.7157	15.5965	21.2186	5.75796	10.4999
ENSMUSG00000045551.8	22.165	4.94181	0.778625	6.34684	2.19788e-10	1.10365e-08	Fpr1	Up	chr17:18096733-18104202	protein_coding	-	0	0	0.908682	0	1.00108	1.03048	1.34752	0	6.68814	8.32903	19.8302	15.7834	53.7213	33.5961	8.95683	11.1562
ENSMUSG00000030413.8	22.6365	3.14336	0.496065	6.3366	2.34891e-10	1.17081e-08	Pglyrp1	Up	chr7:18605256-18624384	protein_coding	+	0	0	3.63473	6.5126	2.00216	1.03048	0	5.55254	16.7204	10.2888	31.9217	30.5803	39.8577	31.8279	8.31705	17.0624
ENSMUSG00000019832.6	11.9051	3.79273	0.599272	6.32888	2.4694e-10	1.22527e-08	Rab32	Up	chr10:10420746-10434009	protein_coding	-	1.75979	1.83604	0	0	1.00108	2.06096	2.69504	1.38814	20.5422	12.7385	19.3465	11.8376	20.7953	10.6093	19.1932	19.0311
ENSMUSG00000024953.18	64.9299	1.88824	0.298985	6.31551	2.69269e-10	1.33002e-08	Prdx5	Up	chr19:6884065-6887474	protein_coding	-	15.8381	27.5407	6.36077	23.2593	21.0226	19.5792	13.4752	15.2695	92.2008	104.358	61.4251	59.681	39.8577	31.8279	65.2569	60.3746
ENSMUSG00000071715.13	61.7645	1.59302	0.252433	6.31067	2.77834e-10	1.36614e-08	Ncf4	Up	chr15:78129001-78146780	protein_coding	+	28.1566	14.6883	23.6257	26.0504	24.0259	20.6096	21.5604	12.4932	61.1487	77.9009	62.8761	67.5727	67.5848	54.8147	67.1762	60.3746
ENSMUSG00000074417.10	15.1517	3.26082	0.518403	6.29013	3.17203e-10	1.55273e-08	Gm14548	Up	chr7:3887241-3901119	protein_coding	-	0	1.83604	0.908682	1.86074	0	1.03048	2.69504	4.16441	10.9877	9.30891	13.5426	15.2902	25.9942	28.2915	8.95683	12.4687
ENSMUSG00000031825.17	16.5467	5.57559	0.888324	6.27653	3.4622e-10	1.6872e-08	Crispld2	Up	chr8:120719177-120779532	protein_coding	+	1.75979	0	0	0	0	0	0	0	2.86635	3.4296	15.9609	10.3579	31.193	38.9008	8.31705	5.90621
ENSMUSG00000040522.6	14.2335	3.98359	0.635011	6.27325	3.5358e-10	1.71542e-08	Tlr8	Up	chrX:166025692-166047325	protein_coding	-	0	3.67209	0.908682	1.86074	0	0	1.34752	2.77627	20.0644	19.1078	17.4119	15.7834	22.5283	30.0597	13.4352	17.7186
ENSMUSG00000022664.12	18.7589	2.22339	0.354538	6.27121	3.58245e-10	1.73036e-08	Slc35a5	Up	chr16:44959936-44979069	protein_coding	-	12.3185	9.18022	8.17814	2.79111	2.00216	6.18289	1.34752	4.16441	23.4085	22.5374	33.8564	36.4991	36.3918	22.9868	14.7148	15.0936
ENSMUSG00000031303.9	10.3016	2.4799	0.396684	6.25158	4.06329e-10	1.95396e-08	Map3k15	Up	chrX:158771429-158906347	protein_coding	+	1.75979	0	0.908682	1.86074	3.00323	4.12193	4.04257	5.55254	13.3763	13.7184	14.9935	13.3172	15.5965	21.2186	20.4727	10.4999
ENSMUSG00000024679.11	21.614	3.46332	0.554264	6.24849	4.14437e-10	1.98421e-08	Ms4a6d	Up	chr19:11563968-11582213	protein_coding	-	3.51958	1.83604	4.54341	2.79111	2.00216	0	0	0	28.6635	29.8865	15.4772	10.8511	19.0624	19.4504	21.1125	22.3123
ENSMUSG00000031824.16	37.5545	2.34045	0.374763	6.24515	4.23383e-10	2.01819e-08	6430548M08Rik	Up	chr8:120840891-120892045	protein_coding	+	8.79895	9.18022	0.908682	6.5126	16.0173	15.4572	10.7802	9.71695	34.3962	41.1552	51.2682	53.269	51.9883	30.0597	62.058	64.9683
ENSMUSG00000039959.14	39.1576	2.21087	0.354959	6.22851	4.70895e-10	2.23491e-08	Hip1	Up	chr5:135435385-135573974	protein_coding	-	8.79895	7.34417	9.08682	5.58223	6.00647	10.3048	20.2128	24.9865	37.2625	45.0747	40.144	51.7893	57.1871	70.7286	68.4558	53.8121
ENSMUSG00000043832.14	19.6864	3.53323	0.56766	6.22419	4.84037e-10	2.28734e-08	Clec4a3	Up	chr6:122929474-122946834	protein_coding	+	1.75979	5.50813	1.81736	0.930371	0	1.03048	1.34752	4.16441	26.2749	26.9468	20.3138	13.8105	10.3977	24.755	19.1932	29.531
ENSMUSG00000026981.16	18.4134	3.12468	0.502171	6.22234	4.89801e-10	2.3046e-08	Il1rn	Up	chr2:24226865-24241506	protein_coding	+	0	0	0.908682	4.65186	0	2.06096	6.73761	5.55254	16.2426	28.9066	22.2485	24.6616	32.9259	37.1325	9.5966	9.18744
ENSMUSG00000027199.15	7.58052	5.11264	0.823099	6.21145	5.24968e-10	2.45947e-08	Gatm	Up	chr2:122424948-122441784	protein_coding	-	0	0	0	0	0	0	1.34752	0	11.4654	14.6983	9.67325	4.43908	19.0624	3.53643	8.31705	9.84368
ENSMUSG00000032041.16	11.7005	2.47429	0.398483	6.20929	5.3226e-10	2.48297e-08	Tirap	Up	chr9:35095847-35111587	protein_coding	-	0	0	2.72605	0	5.00539	2.06096	1.34752	9.71695	9.55449	14.6983	14.9935	17.7563	22.5283	21.2186	13.4352	11.1562
ENSMUSG00000036908.18	60.548	1.27506	0.205709	6.19836	5.70554e-10	2.64447e-08	Unc93b1	Up	chr19:3985186-3999340	protein_coding	+	19.3577	31.2127	32.7126	34.4237	28.0302	23.7011	25.6029	30.539	67.3592	84.2701	68.6801	69.5456	38.1248	37.1325	95.3262	76.7807
ENSMUSG00000078763.3	64.7828	1.45983	0.235532	6.19803	5.71726e-10	2.64447e-08	Slfn1	Up	chr11:83007675-83013496	protein_coding	+	28.1566	42.229	45.4341	37.2148	24.0259	32.9754	21.5604	36.0915	96.0226	103.868	116.563	125.774	105.71	91.9472	49.9023	47.9059
ENSMUSG00000040249.16	123.264	2.28595	0.369046	6.19421	5.85785e-10	2.69807e-08	Lrp1	Up	chr10:127374030-127457017	protein_coding	-	33.436	40.393	13.6302	21.3985	31.0334	22.6706	48.5108	40.2559	158.605	168.54	96.2489	114.923	90.1131	102.557	232.878	247.405
ENSMUSG00000026535.10	13.0909	5.77649	0.933828	6.18582	6.17822e-10	2.83367e-08	Ifi202b	Up	chr1:173790134-173810310	protein_coding	-	1.75979	0	0	0	0	0	0	0	26.2749	21.5575	6.77128	10.3579	12.1306	17.6822	11.5159	20.9999
ENSMUSG00000070780.12	13.9119	2.9373	0.47496	6.18431	6.23744e-10	2.84887e-08	Rbm47	Up	chr5:66173892-66330461	protein_coding	-	3.51958	0	0.908682	0.930371	2.00216	4.12193	5.39009	1.38814	15.7649	10.7787	17.8955	21.2089	24.2612	17.6822	17.2739	15.0936
ENSMUSG00000052609.10	15.3266	2.20134	0.356256	6.17912	6.44614e-10	2.93192e-08	Plekhg3	Up	chr12:76577665-76627262	protein_coding	+	1.75979	7.34417	4.54341	5.58223	1.00108	6.18289	9.43266	1.38814	19.5867	17.148	15.9609	16.7699	20.7953	24.755	29.4296	27.5623
ENSMUSG00000049091.8	23.6726	1.90119	0.30787	6.17531	6.60336e-10	2.99096e-08	Sephs2	Up	chr7:126871051-126873227	protein_coding	-	10.5587	9.18022	5.45209	5.58223	7.00755	14.4267	12.1277	16.6576	36.3071	38.2155	29.0198	40.9382	32.9259	35.3643	43.5046	38.7185
ENSMUSG00000028041.18	9.48281	3.17316	0.514053	6.17283	6.70798e-10	3.0258e-08	Adam15	Up	chr3:89245849-89257303	protein_coding	-	0	0	1.81736	2.79111	3.00323	0	1.34752	1.38814	18.6313	8.81897	11.1242	13.3172	8.66472	15.9139	12.7955	16.4061
ENSMUSG00000028367.6	46.9621	1.53496	0.249916	6.14192	8.15277e-10	3.66237e-08	Txn1	Up	chr4:57943373-57956411	protein_coding	-	22.8773	16.5244	13.6302	17.6771	29.0313	22.6706	17.5178	11.1051	45.8616	58.7931	54.1702	43.8976	77.9825	104.325	31.9887	36.0935
ENSMUSG00000030144.5	43.5654	2.32477	0.378812	6.137	8.4092e-10	3.74673e-08	Clec4d	Up	chr6:123239070-123252224	protein_coding	+	17.5979	11.0163	0	2.79111	7.00755	6.18289	22.9079	16.6576	41.0843	43.115	63.8435	61.1607	57.1871	68.9604	37.7466	29.531
ENSMUSG00000043939.17	6.48037	4.7597	0.77553	6.13735	8.39093e-10	3.74673e-08	A530064D06Rik	Up	chr17:48456296-48474443	protein_coding	-	1.75979	0	0	0	0	0	0	0	7.16587	11.2687	7.25494	9.86463	15.5965	10.6093	3.19887	1.96874
ENSMUSG00000096472.3	23.1753	1.57529	0.257012	6.12922	8.83116e-10	3.91874e-08	Cdkn2d	Up	chr9:21199706-21202703	protein_coding	-	5.27937	5.50813	11.8129	6.5126	11.0119	9.27434	6.73761	16.6576	25.3194	21.5575	32.4054	26.1413	48.5224	21.2186	29.4296	22.9686
ENSMUSG00000025429.10	14.7227	2.93833	0.479656	6.12591	9.01658e-10	3.98482e-08	Pstpip2	Up	chr18:77877614-77970579	protein_coding	+	3.51958	0	2.72605	0	0	3.09145	5.39009	4.16441	20.0644	22.5374	13.5426	19.236	12.1306	12.3775	17.9137	18.3749
ENSMUSG00000004508.7	17.1022	2.72186	0.445819	6.1053	1.02607e-09	4.51635e-08	Gab2	Up	chr7:96730793-96958153	protein_coding	+	0	0	1.81736	0	9.0097	7.21337	4.04257	2.77627	17.1981	18.1279	14.9935	21.7022	31.193	17.6822	29.4296	27.5623
ENSMUSG00000023903.9	15.523	4.44278	0.728246	6.10066	1.0563e-09	4.63073e-08	Mmp25	Up	chr17:23847285-23864251	protein_coding	-	0	0	0.908682	0.930371	0	0	1.34752	1.38814	9.07677	4.89943	16.9282	15.7834	25.9942	21.2186	6.39773	13.1249
ENSMUSG00000028480.15	56.9381	1.73827	0.284975	6.09974	1.0624e-09	4.63888e-08	Glipr2	Up	chr4:43957401-43979118	protein_coding	+	22.8773	25.7046	19.991	14.8859	21.0226	20.6096	25.6029	29.1509	71.181	90.1494	70.1311	74.4779	65.8519	91.9472	63.3376	67.5933
ENSMUSG00000024885.10	10.4895	3.32673	0.547013	6.08163	1.1897e-09	5.174e-08	Aldh3b1	Up	chr19:3963491-3979808	protein_coding	-	0	0	0	1.86074	2.00216	1.03048	2.69504	2.77627	16.7204	18.6178	13.0589	9.86463	15.5965	14.1457	12.1557	7.87495
ENSMUSG00000051748.3	18.5243	5.36274	0.883842	6.06753	1.29894e-09	5.62669e-08	Wfdc21	Up	chr11:83637766-83643468	protein_coding	+	0	0	0	0	0	1.03048	1.34752	0	7.16587	10.7787	10.6406	13.8105	36.3918	30.0597	9.5966	9.18744
ENSMUSG00000002325.16	39.9384	1.30851	0.216195	6.05244	1.4267e-09	6.15567e-08	Irf9	Up	chr14:55841028-55847487	protein_coding	+	5.27937	16.5244	30.8952	22.3289	14.0151	21.6401	18.8653	12.4932	58.2824	53.4037	46.4316	43.8976	43.3236	54.8147	31.9887	35.4373
ENSMUSG00000001729.15	41.4219	1.30932	0.216647	6.04356	1.50753e-09	6.47881e-08	Akt1	Up	chr12:112620255-112641318	protein_coding	-	17.5979	16.5244	17.265	21.3985	22.0237	13.3963	25.6029	30.539	46.3393	44.5848	60.4578	49.8164	38.1248	49.51	54.3807	59.7183
ENSMUSG00000031377.12	10.1293	4.17906	0.693553	6.02559	1.68495e-09	7.21291e-08	Bmx	Up	chrX:162975838-163041189	protein_coding	-	0	1.83604	0	1.86074	0	0	1.34752	1.38814	11.4654	9.79885	15.9609	13.3172	27.7271	17.6822	9.5966	9.18744
ENSMUSG00000029915.15	11.724	4.76426	0.792687	6.01027	1.85214e-09	7.89764e-08	Clec5a	Up	chr6:40551828-40562755	protein_coding	-	1.75979	0	0	0	0	0	0	1.38814	9.07677	10.7787	13.0589	12.3308	15.5965	7.07286	5.11819	8.53119
ENSMUSG00000016496.8	51.9952	1.91649	0.319155	6.0049	1.9145e-09	8.13179e-08	Cd274	Up	chr19:29344855-29365495	protein_coding	+	15.8381	3.67209	9.9955	10.2341	18.0194	11.3353	26.9504	20.822	75.9582	75.9411	46.4316	52.7758	48.5224	35.3643	51.8216	50.5309
ENSMUSG00000041836.11	44.0317	1.76125	0.293568	5.99947	1.97968e-09	8.37606e-08	Ptpre	Up	chr7:135139210-135288022	protein_coding	+	14.0783	9.18022	8.17814	13.0252	16.0173	13.3963	13.4752	30.539	49.2056	43.115	48.3663	47.3502	34.6589	44.2054	64.6171	62.9996
ENSMUSG00000056692.14	500.593	-1.38185	0.230564	-5.99337	2.05532e-09	8.66252e-08	Ilrun	Down	chr17:27970209-28039622	protein_coding	-	1263.53	1285.23	644.256	648.469	706.761	740.917	645.463	702.397	483.457	464.466	227.321	264.372	336.191	289.987	234.797	242.155
ENSMUSG00000030403.10	110.116	1.05448	0.176078	5.98869	2.11538e-09	8.88133e-08	Vasp	Up	chr7:18990854-19005742	protein_coding	-	40.4752	44.065	69.0598	58.6134	57.0615	54.6156	71.4187	80.5119	136.629	126.895	118.497	129.72	131.704	113.166	112.6	125.343
ENSMUSG00000066682.12	8.8265	4.53954	0.758483	5.98503	2.16348e-09	9.04848e-08	Pilrb2	Up	chr5:137864089-137870077	protein_coding	-	0	0	0.908682	0	0	1.03048	1.34752	0	10.9877	6.36925	14.5099	14.3037	13.8635	12.3775	7.03751	11.1562
ENSMUSG00000030536.11	322.742	1.01095	0.169496	5.96448	2.45408e-09	1.02247e-07	Iqgap1	Up	chr7:80361331-80475722	protein_coding	-	110.867	135.867	181.736	188.865	194.209	210.218	198.086	224.878	362.115	358.148	409.179	409.382	315.396	323.584	374.267	366.185
ENSMUSG00000086564.10	10.0664	2.58401	0.43467	5.94475	2.7688e-09	1.14921e-07	Cd101	Up	chr3:100900845-100936872	protein_coding	-	0	0	3.63473	2.79111	3.00323	2.06096	5.39009	6.94068	20.5422	12.2486	24.6668	25.1548	10.3977	8.84108	23.6716	18.3749
ENSMUSG00000026728.10	168.861	1.65994	0.279445	5.94013	2.8479e-09	1.17756e-07	Vim	Up	chr2:13578738-13587637	protein_coding	+	52.7937	66.0976	48.1601	49.3097	84.0906	90.6824	67.3761	69.4068	232.174	233.703	179.439	178.057	183.692	176.822	230.958	252.655
ENSMUSG00000030096.9	58.4236	1.18422	0.199789	5.92733	3.07904e-09	1.26833e-07	Slc6a6	Up	chr6:91661034-91736047	protein_coding	+	17.5979	33.0488	22.717	22.3289	24.0259	26.7925	45.8158	44.4204	67.8369	61.7328	80.7716	71.5185	62.386	30.0597	70.3751	77.437
ENSMUSG00000025044.17	12.9984	5.15374	0.870847	5.91808	3.25723e-09	1.33669e-07	Msr1	Up	chr8:40034726-40095714	protein_coding	-	0	0	0	0.930371	0	1.03048	0	0	13.854	13.2285	8.22226	8.87816	15.5965	14.1457	14.7148	18.3749
ENSMUSG00000020432.13	15.4145	2.15132	0.364056	5.90932	3.43514e-09	1.40442e-07	Tcn2	Up	chr11:3867192-3882159	protein_coding	-	1.75979	9.18022	2.72605	4.65186	5.00539	3.09145	4.04257	1.38814	10.5099	12.7385	20.7975	22.1954	24.2612	14.1457	15.9943	19.0311
ENSMUSG00000027540.14	101.476	1.32105	0.223613	5.90777	3.46764e-09	1.41242e-07	Ptpn1	Up	chr2:167773977-167821305	protein_coding	+	29.9164	51.4092	48.1601	37.2148	48.0518	66.9813	43.1207	54.1373	112.265	123.955	127.687	122.815	88.3801	97.2519	138.191	134.53
ENSMUSG00000004709.15	22.7316	2.30888	0.39314	5.87291	4.28216e-09	1.7377e-07	Cd244a	Up	chr1:171386761-171437314	protein_coding	+	15.8381	3.67209	3.63473	3.72148	2.00216	2.06096	18.8653	9.71695	32.963	24.4971	34.34	30.0871	29.46	42.4372	47.983	37.406
ENSMUSG00000019528.19	20.3909	2.0077	0.342024	5.87007	4.35618e-09	1.76119e-07	Gyg	Up	chr3:20176248-20209481	protein_coding	-	5.27937	7.34417	5.45209	3.72148	5.00539	3.09145	0	11.1051	32.963	24.0072	15.4772	14.3037	20.7953	24.755	16.6341	11.8124
ENSMUSG00000042129.9	43.5205	2.3308	0.397836	5.8587	4.6651e-09	1.87912e-07	Rassf4	Up	chr6:116609969-116650913	protein_coding	-	7.03916	7.34417	9.08682	5.58223	6.00647	13.3963	12.1277	9.71695	55.8938	50.954	28.5361	26.6345	29.46	14.1457	69.0955	75.4682
ENSMUSG00000059089.5	22.5831	3.27877	0.561549	5.83879	5.25806e-09	2.11018e-07	Fcgr4	Up	chr1:170846489-170857330	protein_coding	+	7.03916	5.50813	0.908682	0	0	0	5.39009	4.16441	18.6313	14.6983	24.6668	22.6886	46.7895	31.8279	15.3546	21.6561
ENSMUSG00000004207.15	329.15	1.40003	0.23996	5.83445	5.39687e-09	2.15796e-07	Psap	Up	chr10:60113449-60138376	protein_coding	+	156.621	146.883	110.859	122.809	142.153	121.597	167.093	152.695	472.47	478.674	310.995	336.384	277.271	245.782	427.369	396.372
ENSMUSG00000030339.8	9.4349	3.12765	0.536674	5.82784	5.61492e-09	2.23695e-07	Ltbr	Up	chr6:125283534-125290848	protein_coding	-	1.75979	0	0.908682	0	0	2.06096	6.73761	0	12.8986	7.83908	15.9609	13.8105	10.3977	10.6093	10.2364	11.1562
ENSMUSG00000034987.5	12.9552	2.81295	0.48282	5.82607	5.67468e-09	2.25254e-07	Hrh2	Up	chr13:54346148-54390199	protein_coding	+	0	3.67209	1.81736	3.72148	4.00431	3.09145	1.34752	1.38814	10.9877	18.1279	18.3792	11.8376	19.0624	33.5961	13.4352	19.0311
ENSMUSG00000004864.14	6.75336	4.4121	0.758145	5.81959	5.89917e-09	2.32474e-07	Mapk13	Up	chr17:28988271-28999207	protein_coding	+	0	0	0	0.930371	1.00108	0	0	0	4.29952	5.38937	11.6079	5.91878	12.1306	12.3775	6.39773	10.4999
ENSMUSG00000078921.4	21.0232	2.67103	0.458934	5.82008	5.88201e-09	2.32474e-07	Tgtp2	Up	chr11:48948021-48955033	protein_coding	-	1.75979	5.50813	4.54341	8.37334	8.00863	3.09145	1.34752	0	21.4976	28.4167	23.2158	24.6616	50.2554	68.9604	4.47841	5.24996
ENSMUSG00000030214.8	23.4051	2.26997	0.39027	5.81639	6.01306e-09	2.3611e-07	Plbd1	Up	chr6:136589068-136638926	protein_coding	-	8.79895	5.50813	7.26946	2.79111	3.00323	7.21337	2.69504	6.94068	38.218	28.4167	15.4772	24.1683	19.0624	22.9868	34.5478	24.2811
ENSMUSG00000098557.2	80.1393	1.30893	0.22593	5.79355	6.89157e-09	2.69636e-07	Kctd12	Up	chr14:103214017-103220073	protein_coding	-	24.6371	31.2127	28.1691	23.2593	68.0733	50.4936	51.2059	61.078	100.322	100.928	94.3142	84.3426	98.7778	88.4108	134.352	138.468
ENSMUSG00000020376.18	19.6929	1.81429	0.313269	5.79149	6.97666e-09	2.7199e-07	Rnf130	Up	chr11:49916173-50016546	protein_coding	+	12.3185	3.67209	7.26946	5.58223	5.00539	6.18289	4.04257	8.32882	30.0966	22.5374	19.8302	17.7563	22.5283	22.9868	19.1932	26.2498
ENSMUSG00000029413.15	14.6123	2.5818	0.44584	5.79086	7.00261e-09	2.7203e-07	Naaa	Up	chr5:92405518-92426029	protein_coding	-	1.75979	1.83604	9.08682	2.79111	2.00216	4.12193	4.04257	0	24.8417	27.9267	19.3465	14.3037	13.8635	22.9868	23.6716	17.0624
ENSMUSG00000022906.16	42.5826	1.2633	0.218358	5.78547	7.2311e-09	2.7991e-07	Parp9	Up	chr16:35758840-35792975	protein_coding	+	8.79895	18.3604	16.3563	21.3985	15.0162	24.7316	30.993	23.5983	49.6834	50.4641	46.9153	48.8299	69.3177	65.424	30.7091	33.4685
ENSMUSG00000025059.17	28.6783	2.17919	0.377502	5.77267	7.80256e-09	3.00964e-07	Gk	Up	chrX:84745543-84820425	protein_coding	-	15.8381	3.67209	1.81736	0	6.00647	7.21337	5.39009	11.1051	25.7971	27.9267	21.2812	20.2225	36.3918	31.8279	25.5909	30.1873
ENSMUSG00000042659.16	9.08401	2.71295	0.470098	5.77103	7.87878e-09	3.02834e-07	Arrdc4	Up	chr7:68386743-68398989	protein_coding	-	3.51958	0	1.81736	0.930371	6.00647	0	2.69504	1.38814	20.0644	21.0675	10.6406	12.824	6.93177	17.6822	8.31705	9.84368
ENSMUSG00000095115.3	12.6298	2.75185	0.4769	5.77028	7.9141e-09	3.03124e-07	Itpripl2	Up	chr7:118084334-118091198	protein_coding	-	1.75979	1.83604	3.63473	3.72148	1.00108	2.06096	2.69504	2.77627	16.7204	15.6782	20.7975	17.2631	17.3294	10.6093	12.7955	22.3123
ENSMUSG00000001156.10	318.553	1.35645	0.235266	5.76561	8.13643e-09	3.1055e-07	Mxd1	Up	chr6:86624024-86646143	protein_coding	-	177.739	189.112	65.4251	77.2208	158.17	132.932	103.759	120.768	264.182	259.18	260.21	301.364	511.218	498.637	252.711	274.311
ENSMUSG00000051682.16	23.874	2.83884	0.492529	5.76381	8.22379e-09	3.11704e-07	Treml4	Up	chr17:48571323-48582388	protein_coding	+	1.75979	1.83604	2.72605	2.79111	5.00539	2.06096	4.04257	2.77627	24.8417	19.5977	18.3792	15.2902	29.46	14.1457	24.3114	22.9686
ENSMUSG00000029622.17	117.435	1.05744	0.183496	5.76272	8.27704e-09	3.12637e-07	Arpc1b	Up	chr5:145051025-145067515	protein_coding	+	61.5927	64.2615	64.5164	47.4489	79.0852	87.591	63.3336	70.7949	161.471	158.251	134.942	149.449	123.039	118.47	133.713	137.812
ENSMUSG00000026313.17	56.4476	1.56285	0.271308	5.76044	8.38937e-09	3.15787e-07	Hdac4	Up	chr1:91856501-92123421	protein_coding	-	22.8773	18.3604	24.5344	27.9111	18.0194	13.3963	35.0356	40.2559	50.1611	47.0345	87.5429	94.7004	98.7778	97.2519	59.4989	61.0308
ENSMUSG00000020407.14	16.1697	4.69862	0.815868	5.75905	8.45899e-09	3.17314e-07	Upp1	Up	chr11:9068103-9086170	protein_coding	+	0	0	0.908682	0	2.00216	0	0	0	4.29952	11.7586	10.6406	7.8917	34.6589	30.0597	4.47841	5.24996
ENSMUSG00000048612.17	18.062	4.40404	0.765938	5.74987	8.93133e-09	3.33885e-07	Myof	Up	chr19:37887484-38032025	protein_coding	-	1.75979	0	0	0	1.00108	1.03048	4.04257	1.38814	36.3071	46.5446	12.5752	15.2902	12.1306	8.84108	28.7898	20.9999
ENSMUSG00000028599.11	76.0859	1.9676	0.342288	5.74836	9.01129e-09	3.35724e-07	Tnfrsf1b	Up	chr4:144940033-144973440	protein_coding	-	7.03916	38.5569	12.7215	11.1645	24.0259	20.6096	28.298	30.539	104.144	96.5187	78.837	68.0659	58.9201	42.4372	112.6	103.031
ENSMUSG00000005413.9	11.6741	3.65011	0.635339	5.74515	9.18419e-09	3.39846e-07	Hmox1	Up	chr8:75820249-75827217	protein_coding	+	3.51958	0	0	0.930371	0	0	1.34752	2.77627	9.07677	9.79885	10.1569	10.3579	20.7953	14.1457	10.2364	11.8124
ENSMUSG00000030203.18	42.3119	1.84393	0.320923	5.74571	9.1537e-09	3.39846e-07	Dusp16	Up	chr6:134692431-134769588	protein_coding	-	10.5587	7.34417	9.08682	4.65186	13.014	20.6096	17.5178	20.822	32.4853	44.0948	43.046	42.9111	62.386	42.4372	49.9023	56.4371
ENSMUSG00000020638.9	31.2542	2.05932	0.358875	5.73827	9.56505e-09	3.52743e-07	Cmpk2	Up	chr12:26519203-26529836	protein_coding	+	7.03916	9.18022	5.45209	11.1645	7.00755	9.27434	4.04257	8.32882	35.8293	27.9267	23.6995	26.1413	57.1871	74.2651	8.95683	14.4374
ENSMUSG00000030509.18	16.6884	1.83127	0.319393	5.73359	9.83287e-09	3.61399e-07	Asb7	Up	chr7:66294313-66339344	protein_coding	-	3.51958	5.50813	6.36077	11.1645	3.00323	1.03048	9.43266	2.77627	13.854	17.148	28.0524	24.6616	29.46	17.6822	13.4352	13.7812
ENSMUSG00000017760.17	51.7154	1.11823	0.195213	5.72822	1.01489e-08	3.71763e-07	Ctsa	Up	chr2:164674793-164682952	protein_coding	+	22.8773	9.18022	21.8084	37.2148	31.0334	36.0669	25.6029	26.3746	52.072	55.3635	61.4251	56.7216	55.4542	56.5829	72.2944	59.0621
ENSMUSG00000018008.9	50.4765	1.58124	0.276972	5.70903	1.13624e-08	4.14823e-07	Cyth4	Up	chr15:78481247-78506219	protein_coding	+	15.8381	20.1965	23.6257	23.2593	17.0183	10.3048	17.5178	34.7034	55.4161	54.3836	59.0068	54.7487	48.5224	35.3643	82.5308	91.2181
ENSMUSG00000005533.11	57.7698	1.36529	0.239187	5.70805	1.14275e-08	4.1581e-07	Igf1r	Up	chr7:67602575-67883416	protein_coding	+	31.6762	23.8686	33.6212	25.12	24.0259	22.6706	41.7732	38.8678	38.218	63.6925	87.0593	97.6598	90.1131	97.2519	74.8535	76.1245
ENSMUSG00000028042.16	31.3862	1.32337	0.232203	5.69919	1.20379e-08	4.35406e-07	Zbtb7b	Up	chr3:89284951-89302083	protein_coding	-	8.79895	7.34417	19.991	26.9808	11.0119	9.27434	13.4752	20.822	39.6511	43.115	38.693	30.5803	50.2554	24.755	40.3057	38.0622
ENSMUSG00000041308.7	23.3272	2.2627	0.397043	5.69887	1.20602e-08	4.35406e-07	Sntb2	Up	chr8:107662382-107746346	protein_coding	+	7.03916	11.0163	3.63473	10.2341	6.00647	3.09145	13.4752	2.77627	38.218	42.625	56.5885	54.7487	13.8635	15.9139	21.7523	19.0311
ENSMUSG00000060703.13	4.09971	4.49458	0.788728	5.69851	1.20858e-08	4.35406e-07	Cd302	Up	chr2:60082337-60114832	protein_coding	-	0	0	0	0	0	0	0	0	6.21042	5.87931	4.83663	1.47969	5.19883	5.30465	5.75796	6.56246
ENSMUSG00000048897.16	27.6022	1.47319	0.258787	5.69269	1.25052e-08	4.49035e-07	Zfp710	Up	chr7:79674562-79743921	protein_coding	+	10.5587	18.3604	3.63473	10.2341	13.014	9.27434	17.5178	22.2102	46.817	42.1351	26.6014	30.5803	22.5283	30.0597	35.1875	40.6872
ENSMUSG00000056413.17	9.1431	2.38878	0.420647	5.67882	1.35626e-08	4.85406e-07	Adap1	Up	chr5:139257631-139311377	protein_coding	-	3.51958	3.67209	2.72605	1.86074	3.00323	1.03048	0	4.16441	18.6313	11.7586	8.70593	9.3714	6.93177	7.07286	21.1125	11.8124
ENSMUSG00000025498.16	210.844	2.60531	0.459541	5.66936	1.4333e-08	5.0964e-07	Irf7	Up	chr7:140842619-140846394	protein_coding	-	29.9164	31.2127	55.4296	46.5186	65.0701	55.646	21.5604	13.8814	72.1364	65.1624	162.511	165.233	693.177	721.432	41.5853	44.6247
ENSMUSG00000053338.10	6.27515	4.40685	0.778828	5.65831	1.52871e-08	5.41799e-07	Tarm1	Up	chr7:3535016-3551140	protein_coding	-	0	0	0	0	0	0	1.34752	0	1.9109	3.91954	9.18959	6.41201	8.66472	14.1457	5.11819	5.24996
ENSMUSG00000062488.10	6.56574	4.664	0.824561	5.65634	1.54632e-08	5.46267e-07	Ifit3b	Up	chr19:34585370-34590801	protein_coding	+	0	0	0.908682	0	0	1.03048	0	0	10.5099	8.81897	10.6406	13.3172	19.0624	15.9139	0.639773	0.656246
ENSMUSG00000034708.13	23.6563	1.8293	0.323623	5.65257	1.58067e-08	5.56598e-07	Grn	Up	chr11:102321141-102327874	protein_coding	+	10.5587	7.34417	5.45209	3.72148	4.00431	6.18289	16.1703	11.1051	32.963	25.477	19.8302	26.1413	27.7271	33.5961	30.0694	24.9373
ENSMUSG00000001128.8	15.4611	2.48758	0.440284	5.64993	1.60511e-08	5.6339e-07	Cfp	Up	chrX:20791693-20797794	protein_coding	-	1.75979	5.50813	1.81736	3.72148	3.00323	1.03048	4.04257	0	10.9877	6.8592	11.1242	10.8511	29.46	33.5961	12.1557	11.8124
ENSMUSG00000004668.15	18.7603	4.91921	0.872412	5.63863	1.71412e-08	5.99722e-07	Abca13	Up	chr11:9141942-9634259	protein_coding	+	0	1.83604	0	0	1.00108	1.03048	0	0	3.34407	3.4296	12.5752	9.3714	36.3918	51.2783	4.47841	3.93747
ENSMUSG00000074677.12	11.8677	4.31622	0.765961	5.63504	1.75021e-08	6.10391e-07	Sirpb1c	Up	chr3:15849309-15902692	protein_coding	-	1.75979	0	0	0.930371	2.00216	2.06096	0	0	18.1535	15.1882	12.5752	14.7969	10.3977	14.1457	27.5103	26.9061
ENSMUSG00000032776.10	43.2826	1.41326	0.25116	5.62691	1.83466e-08	6.37806e-07	Mctp2	Up	chr7:71727578-71956356	protein_coding	-	21.1175	12.8523	17.265	10.2341	29.0313	23.7011	22.9079	23.5983	48.2502	46.0546	52.7192	43.8976	51.9883	76.0333	64.6171	49.8747
ENSMUSG00000028657.15	30.3579	1.58868	0.28306	5.61252	1.99403e-08	6.9101e-07	Ppt1	Up	chr4:122730035-122752968	protein_coding	+	14.0783	12.8523	8.17814	7.44297	19.0205	28.8535	13.4752	4.16441	44.9061	37.7256	55.1375	52.2825	34.6589	30.0597	39.0262	29.531
ENSMUSG00000032294.18	258.711	1.16069	0.207047	5.60592	2.07154e-08	7.156e-07	Pkm	Up	chr9:59563651-59586658	protein_coding	+	107.347	108.327	90.8682	98.6193	191.206	185.487	144.185	158.248	324.375	316.013	287.779	287.554	261.674	231.636	370.429	343.873
ENSMUSG00000042726.15	78.55	1.51432	0.270384	5.60064	2.13558e-08	7.35393e-07	Trafd1	Up	chr5:121509788-121523695	protein_coding	-	31.6762	34.8848	24.5344	21.3985	40.0431	40.1888	32.3405	23.5983	67.8369	66.6322	57.5558	64.1201	180.226	185.663	54.3807	51.1872
ENSMUSG00000071637.6	17.4987	3.29828	0.589043	5.59939	2.15111e-08	7.38411e-07	Cebpd	Up	chr16:15705150-15708895	protein_coding	+	3.51958	1.83604	0.908682	3.72148	0	2.06096	4.04257	4.16441	23.4085	20.0876	29.9871	16.7699	34.6589	30.0597	19.833	19.6874
ENSMUSG00000005514.15	21.0009	1.81207	0.323717	5.59768	2.17239e-08	7.43379e-07	Por	Up	chr5:135698887-135764180	protein_coding	+	1.75979	7.34417	7.26946	5.58223	12.0129	7.21337	14.8227	9.71695	13.854	20.0876	37.7257	32.06	45.0565	42.4372	28.7898	20.3436
ENSMUSG00000064147.8	14.4379	3.79383	0.678252	5.59355	2.22478e-08	7.58929e-07	Rab44	Up	chr17:29333119-29367954	protein_coding	+	0	1.83604	0	2.79111	1.00108	3.09145	0	1.38814	13.3763	11.7586	13.5426	13.8105	27.7271	35.3643	17.9137	16.4061
ENSMUSG00000049625.7	14.8358	3.88581	0.695733	5.58521	2.33422e-08	7.9378e-07	Tifab	Up	chr13:56321517-56326698	protein_coding	-	0	0	0.908682	0.930371	1.00108	1.03048	1.34752	4.16441	18.1535	23.5172	7.7386	9.86463	17.3294	15.9139	26.8705	21.6561
ENSMUSG00000018381.16	28.1335	1.70742	0.306118	5.57766	2.4378e-08	8.2643e-07	Abi3	Up	chr11:95720900-95733302	protein_coding	-	15.8381	3.67209	16.3563	9.30371	6.00647	9.27434	6.73761	11.1051	29.6189	34.296	21.7648	25.648	32.9259	30.0597	43.5046	40.6872
ENSMUSG00000026923.16	90.8006	1.03224	0.185342	5.56937	2.55663e-08	8.58772e-07	Notch1	Up	chr2:26347915-26406675	protein_coding	-	36.9556	62.4255	38.1646	50.24	50.0539	41.2193	68.7236	86.0644	79.78	84.2701	151.386	128.733	119.573	111.398	99.8047	106.968
ENSMUSG00000055782.10	10.9157	4.06566	0.730006	5.56936	2.55681e-08	8.58772e-07	Abcd2	Up	chr15:91030074-91076002	protein_coding	-	0	0	0	1.86074	2.00216	0	1.34752	0	11.9431	9.30891	11.6079	15.7834	15.5965	14.1457	10.8761	11.1562
ENSMUSG00000021866.16	37.2264	1.22167	0.219451	5.56695	2.59234e-08	8.68037e-07	Anxa11	Up	chr14:25842580-25887228	protein_coding	+	15.8381	11.0163	17.265	14.8859	22.0237	16.4877	22.9079	27.7627	47.7725	36.7457	35.3074	44.8841	48.5224	47.7418	42.8648	46.5934
ENSMUSG00000003123.16	17.1649	1.67201	0.300414	5.56568	2.61137e-08	8.71733e-07	Lipe	Up	chr7:25078952-25098135	protein_coding	-	7.03916	5.50813	2.72605	7.44297	9.0097	5.15241	12.1277	5.55254	14.8095	16.6581	15.9609	20.7157	22.5283	21.2186	22.3921	39.3747
ENSMUSG00000078780.8	11.005	4.42115	0.79617	5.55303	2.80767e-08	9.34407e-07	Gm5150	Up	chr3:16001034-16060601	protein_coding	-	0	0	0.908682	1.86074	0	0	0	2.77627	8.12132	9.30891	22.7321	18.2496	17.3294	17.6822	17.2739	17.0624
ENSMUSG00000031605.9	27.2002	1.48269	0.267212	5.54873	2.87755e-08	9.5475e-07	Klhl2	Up	chr8:65192709-65302669	protein_coding	-	12.3185	5.50813	12.7215	12.0948	6.00647	9.27434	14.8227	22.2102	25.7971	17.148	36.7584	36.9924	50.2554	30.0597	34.5478	37.406
ENSMUSG00000036067.13	25.838	1.94948	0.352558	5.52953	3.21097e-08	1.05894e-06	Slc2a6	Up	chr2:26911375-26918010	protein_coding	-	1.75979	0	8.17814	0.930371	8.00863	8.24386	17.5178	15.2695	24.8417	18.6178	35.791	30.5803	31.193	35.3643	33.2682	26.9061
ENSMUSG00000056724.16	76.1797	1.17736	0.212986	5.52788	3.2413e-08	1.06572e-06	Nbeal2	Up	chr9:110453857-110483229	protein_coding	-	35.1958	36.7209	38.1646	34.4237	34.0367	29.884	80.8513	65.2424	93.1563	82.3104	99.1508	94.2072	116.107	109.629	104.283	101.718
ENSMUSG00000022582.5	9.54954	4.90897	0.889152	5.52096	3.37152e-08	1.1019e-06	Ly6g	Up	chr15:75027089-75030975	protein_coding	+	0	0	0	0	0	0	0	0	4.29952	1.46983	4.35296	3.45262	15.5965	24.755	2.55909	4.59372
ENSMUSG00000025375.16	6.18152	4.37339	0.792103	5.52125	3.36604e-08	1.1019e-06	Aatk	Up	chr11:119898139-119937993	protein_coding	-	0	0	0.908682	0	1.00108	0	0	1.38814	10.5099	7.34914	9.18959	11.8376	15.5965	7.07286	8.95683	9.84368
ENSMUSG00000062157.7	5.95211	4.18067	0.760511	5.49719	3.85897e-08	1.25371e-06	Ifnlr1	Up	chr4:135413598-135435492	protein_coding	+	1.75979	0	0	0	0	0	0	0	4.29952	4.89943	6.28761	5.42555	8.66472	7.07286	3.19887	5.24996
ENSMUSG00000042364.12	39.1168	1.47392	0.268624	5.48692	4.08999e-08	1.32482e-06	Snx18	Up	chr13:113728715-113755100	protein_coding	-	15.8381	14.6883	8.17814	13.0252	16.0173	16.4877	33.6881	16.6576	35.8293	40.1753	48.8499	44.8841	58.9201	74.2651	37.1069	36.7497
ENSMUSG00000033508.9	11.4711	4.20423	0.76836	5.47169	4.45765e-08	1.43964e-06	Asprv1	Up	chr6:86605146-86606692	protein_coding	+	0	1.83604	2.72605	0	0	0	0	0	12.4208	14.6983	5.32029	3.94585	20.7953	22.9868	5.75796	9.18744
ENSMUSG00000051439.8	51.3065	2.2902	0.419034	5.46542	4.61802e-08	1.48703e-06	Cd14	Up	chr18:36858120-36859851	protein_coding	-	3.51958	1.83604	1.81736	0.930371	8.00863	6.18289	13.4752	33.3153	38.218	32.8262	49.3336	37.9788	24.2612	24.755	64.6171	57.0934
ENSMUSG00000026271.16	13.5895	3.10574	0.568918	5.45902	4.78771e-08	1.53714e-06	Gpr35	Up	chr1:92878587-92914113	protein_coding	+	1.75979	3.67209	0.908682	0.930371	0	2.06096	4.04257	2.77627	14.8095	15.1882	18.3792	18.2496	8.66472	7.07286	18.5534	23.6248
ENSMUSG00000048163.14	97.546	1.14475	0.209958	5.4523	4.97233e-08	1.59173e-06	Selplg	Up	chr5:113956597-113970705	protein_coding	-	47.5143	45.9011	59.973	55.8223	38.041	65.9509	37.7306	48.5848	89.8122	95.5388	148.001	151.422	135.17	137.921	77.4126	58.4059
ENSMUSG00000049502.18	153.773	1.83217	0.336501	5.44477	5.18716e-08	1.65565e-06	Dtx3l	Up	chr16:35746881-35759521	protein_coding	-	63.3525	55.0813	32.7126	61.4045	64.069	59.768	18.8653	38.8678	96.9781	115.626	127.687	108.018	481.758	364.252	65.2569	59.0621
ENSMUSG00000047735.15	194.25	1.06838	0.19656	5.43541	5.46721e-08	1.73488e-06	Samd9l	Up	chr6:3372257-3399572	protein_coding	-	93.2689	78.9499	107.224	132.113	92.0992	91.7129	61.986	98.5577	190.612	196.467	227.805	233.792	204.487	224.563	154.825	162.093
ENSMUSG00000070476.11	10.4499	3.18193	0.586103	5.42896	5.66845e-08	1.79353e-06	Fam217b	Up	chr2:178056317-178066221	protein_coding	+	0	5.50813	0	0	2.00216	1.03048	1.34752	2.77627	7.64359	6.36925	24.6668	12.824	12.1306	12.3775	12.7955	11.1562
ENSMUSG00000030560.18	86.197	1.71728	0.31648	5.42619	5.75686e-08	1.81624e-06	Ctsc	Up	chr7:87927293-87960096	protein_coding	+	15.8381	16.5244	32.7126	39.0756	27.0291	27.823	24.2554	30.539	117.52	120.526	75.4514	85.329	71.0507	45.9736	101.084	91.2181
ENSMUSG00000074519.12	15.8388	2.19289	0.405153	5.4125	6.21525e-08	1.95521e-06	Zfp971	Up	chr2:177665077-177675815	protein_coding	+	3.51958	1.83604	7.26946	4.65186	2.00216	3.09145	9.43266	2.77627	19.5867	22.5374	16.9282	16.2766	17.3294	15.9139	30.0694	21.6561
ENSMUSG00000019564.13	30.7058	1.69731	0.313851	5.40802	6.37262e-08	1.99323e-06	Arid3a	Up	chr10:79762877-79790852	protein_coding	+	7.03916	7.34417	7.26946	9.30371	14.0151	8.24386	2.69504	16.6576	26.7526	25.477	28.5361	26.6345	36.3918	30.0597	33.908	32.156
ENSMUSG00000038058.15	28.9883	1.53327	0.283517	5.40805	6.37138e-08	1.99323e-06	Nod1	Up	chr6:54900934-54949597	protein_coding	-	8.79895	9.18022	11.8129	13.9556	7.00755	11.3353	12.1277	13.8814	33.4407	32.3362	29.0198	22.6886	32.9259	51.2783	32.6284	28.2186
ENSMUSG00000035863.15	6.37275	2.4438	0.452294	5.40312	6.54904e-08	2.03095e-06	Palm	Up	chr10:79629406-79656730	protein_coding	+	0	3.67209	1.81736	4.65186	0	3.09145	2.69504	1.38814	10.5099	17.148	11.1242	10.3579	3.46589	7.07286	16.6341	15.0936
ENSMUSG00000044583.14	18.407	2.67058	0.494262	5.40317	6.54735e-08	2.03095e-06	Tlr7	Up	chrX:166087925-166113554	protein_coding	-	5.27937	0	1.81736	0.930371	2.00216	5.15241	5.39009	4.16441	23.4085	24.9871	11.6079	12.3308	20.7953	14.1457	24.3114	22.3123
ENSMUSG00000045730.5	41.4358	1.22527	0.226732	5.40405	6.51539e-08	2.03095e-06	Adrb2	Up	chr18:62310887-62313030	protein_coding	-	21.1175	12.8523	19.991	37.2148	18.0194	11.3353	33.6881	23.5983	48.2502	38.7055	60.4578	64.6133	36.3918	38.9008	55.0205	70.8745
ENSMUSG00000027878.12	241.784	1.14398	0.211893	5.39886	6.7065e-08	2.07389e-06	Notch2	Up	chr3:97920843-98057677	protein_coding	+	77.4308	84.458	102.681	93.9675	139.15	124.688	187.306	165.188	248.417	225.374	294.551	287.554	240.879	247.55	303.253	308.435
ENSMUSG00000020057.3	8.85672	4.46846	0.828101	5.39603	6.81332e-08	2.10097e-06	Dram1	Up	chr10:88158666-88214942	protein_coding	-	0	0	0	0.930371	0	1.03048	0	0	12.4208	13.2285	9.67325	5.91878	10.3977	3.53643	5.75796	3.93747
ENSMUSG00000014599.11	12.4241	1.99105	0.369351	5.39067	7.01969e-08	2.15851e-06	Csf1	Up	chr3:107648364-107667785	protein_coding	-	3.51958	0	1.81736	1.86074	6.00647	4.12193	17.5178	8.32882	23.8862	22.5374	21.7648	26.6345	13.8635	19.4504	21.7523	16.4061
ENSMUSG00000055541.19	27.442	2.48033	0.46065	5.38442	7.26778e-08	2.22851e-06	Lair1	Up	chr7:4006401-4066203	protein_coding	-	7.03916	1.83604	3.63473	5.58223	4.00431	0	12.1277	6.94068	17.1981	25.967	16.9282	20.7157	41.5906	47.7418	27.5103	32.156
ENSMUSG00000030126.18	41.2825	1.09341	0.203088	5.38391	7.28859e-08	2.22863e-06	Tmcc1	Up	chr6:115995572-116170447	protein_coding	-	21.1175	38.5569	18.1736	23.2593	20.0216	24.7316	16.1703	36.0915	45.8616	57.3233	53.2029	57.2148	62.386	61.8876	37.7466	43.3122
ENSMUSG00000006344.18	14.1965	1.79199	0.333217	5.37785	7.53826e-08	2.29854e-06	Ggt5	Up	chr10:75425174-75453034	protein_coding	+	3.51958	3.67209	4.54341	4.65186	4.00431	4.12193	12.1277	5.55254	9.55449	12.2486	27.5688	22.1954	19.0624	31.8279	12.7955	15.0936
ENSMUSG00000056498.14	21.7971	1.71537	0.319024	5.37693	7.57665e-08	2.30381e-06	Tmem154	Up	chr3:84573499-84611882	protein_coding	+	8.79895	1.83604	10.9042	8.37334	5.00539	11.3353	6.73761	8.32882	23.8862	21.5575	24.6668	27.621	43.3236	26.5232	23.0318	21.6561
ENSMUSG00000052459.14	26.9697	1.37622	0.256557	5.36418	8.13167e-08	2.4657e-06	Atp6v1a	Up	chr16:43905765-43960068	protein_coding	-	8.79895	14.6883	9.08682	8.37334	15.0162	17.5182	6.73761	8.32882	31.5298	36.2558	26.1178	29.5939	25.9942	21.2186	26.2307	30.1873
ENSMUSG00000056749.8	10.3361	2.83064	0.527898	5.36209	8.2264e-08	2.48752e-06	Nfil3	Up	chr13:53121245-53135109	protein_coding	-	0	0	0.908682	2.79111	2.00216	2.06096	2.69504	4.16441	7.64359	9.79885	7.7386	10.3579	13.8635	19.4504	14.7148	28.2186
ENSMUSG00000034459.9	78.171	2.33984	0.436741	5.3575	8.43791e-08	2.54443e-06	Ifit1	Up	chr19:34618271-34627409	protein_coding	+	15.8381	20.1965	19.0823	17.6771	32.0345	16.4877	4.04257	1.38814	26.7526	35.7658	70.1311	67.0795	207.953	221.027	16.6341	13.1249
ENSMUSG00000044456.17	52.2042	1.06938	0.200535	5.3326	9.68161e-08	2.90342e-06	Rin3	Up	chr12:102249307-102357114	protein_coding	+	29.9164	29.3767	31.8039	34.4237	28.0302	35.0364	53.9009	23.5983	58.7601	65.1624	68.1964	68.0659	88.3801	65.424	75.4933	73.4995
ENSMUSG00000039384.9	32.1385	-1.94085	0.364305	-5.32755	9.95455e-08	2.97709e-06	Dusp10	Down	chr1:183745499-183807833	protein_coding	+	19.3577	27.5407	25.4431	24.1896	129.139	98.9263	123.972	138.814	21.4976	24.9871	21.2812	17.7563	6.93177	5.30465	23.6716	26.9061
ENSMUSG00000029821.16	9.12161	3.4888	0.655004	5.32638	1.00189e-07	2.98816e-06	Gsdme	Up	chr6:50165868-50240842	protein_coding	-	0	1.83604	1.81736	2.79111	0	0	1.34752	0	9.07677	8.81897	13.0589	17.2631	19.0624	7.07286	10.2364	8.53119
ENSMUSG00000034422.15	114.499	1.33684	0.252158	5.30158	1.14806e-07	3.41477e-06	Parp14	Up	chr16:35653244-35691914	protein_coding	-	40.4752	42.229	48.1601	36.2845	39.0421	46.3717	52.5534	44.4204	121.342	118.566	131.556	107.524	121.306	97.2519	95.3262	89.2494
ENSMUSG00000028885.9	14.3258	3.87869	0.732571	5.29463	1.19259e-07	3.53758e-06	Smpdl3b	Up	chr4:132460277-132484563	protein_coding	-	0	1.83604	0	0.930371	1.00108	1.03048	0	1.38814	16.7204	15.1882	10.1569	8.87816	12.1306	7.07286	8.31705	8.53119
ENSMUSG00000025888.7	17.6303	1.90771	0.360943	5.28536	1.25458e-07	3.71139e-06	Casp1	Up	chr9:5298508-5307290	protein_coding	+	1.75979	5.50813	5.45209	4.65186	6.00647	7.21337	5.39009	6.94068	22.9308	25.477	16.9282	13.8105	24.2612	15.9139	23.0318	21.6561
ENSMUSG00000015950.14	68.9015	1.27467	0.241364	5.28111	1.28404e-07	3.78827e-06	Ncf1	Up	chr5:134248907-134258479	protein_coding	-	12.3185	12.8523	21.8084	25.12	29.0313	29.884	44.4682	56.9136	82.6464	79.8607	63.8435	55.2419	67.5848	74.2651	72.2944	70.8745
ENSMUSG00000005824.8	9.93218	2.82365	0.534832	5.2795	1.29535e-07	3.81132e-06	Tnfsf14	Up	chr17:57496492-57501177	protein_coding	-	3.51958	3.67209	0	0.930371	1.00108	3.09145	2.69504	4.16441	9.55449	14.6983	15.4772	19.7293	25.9942	15.9139	10.2364	13.7812
ENSMUSG00000006273.15	47.1304	1.32711	0.251503	5.27672	1.31518e-07	3.85928e-06	Atp6v1b2	Up	chr8:69541298-69566363	protein_coding	+	21.1175	18.3604	20.8997	19.5378	23.0248	20.6096	32.3405	20.822	57.3269	64.1825	53.2029	46.3637	60.653	49.51	59.4989	52.4996
ENSMUSG00000008318.11	27.1924	1.2962	0.24572	5.2751	1.32684e-07	3.88304e-06	Relt	Up	chr7:100495054-100512653	protein_coding	-	21.1175	11.0163	15.4476	14.8859	14.0151	8.24386	14.8227	9.71695	35.3516	24.0072	31.9217	32.06	39.8577	42.4372	26.2307	40.031
ENSMUSG00000036606.18	37.4524	2.52199	0.478467	5.27098	1.35697e-07	3.9606e-06	Plxnb2	Up	chr15:89039752-89064991	protein_coding	-	10.5587	7.34417	1.81736	2.79111	6.00647	8.24386	14.8227	9.71695	51.5943	48.0144	28.0524	34.033	20.7953	31.8279	65.2569	61.0308
ENSMUSG00000028341.10	3.49482	-3.46494	0.657566	-5.26934	1.36914e-07	3.98547e-06	Nr4a3	Down	chr4:48045153-48086447	protein_coding	+	1.75979	1.83604	2.72605	1.86074	14.0151	8.24386	25.6029	23.5983	0.477725	0.979885	0.483663	0.493231	1.73294	0	2.55909	0.656246
ENSMUSG00000060923.6	23.0856	-3.06674	0.583552	-5.2553	1.4778e-07	4.29034e-06	Acyp2	Down	chr11:30455991-30599587	protein_coding	-	10.5587	9.18022	87.2335	124.67	15.0162	20.6096	5.39009	2.77627	2.86635	1.95977	1.45099	3.45262	12.1306	7.07286	5.11819	2.62498
ENSMUSG00000046591.11	20.4269	-1.50843	0.287072	-5.25452	1.48411e-07	4.29723e-06	Ticrr	Down	chr7:79309944-79347896	protein_coding	+	36.9556	45.9011	44.5254	48.3793	34.0367	35.0364	17.5178	9.71695	10.0322	12.2486	8.70593	12.824	22.5283	22.9868	8.31705	6.56246
ENSMUSG00000028656.15	193.516	1.10353	0.210197	5.24996	1.52132e-07	4.39331e-06	Cap1	Up	chr4:122752840-122779849	protein_coding	-	105.587	130.359	75.4206	78.1512	156.168	156.633	122.625	98.5577	317.209	284.657	273.269	259.44	214.885	150.298	244.393	230.342
ENSMUSG00000036918.17	75.8624	1.05185	0.200975	5.23371	1.66142e-07	4.78525e-06	Ttc7	Up	chr17:87590314-87689197	protein_coding	+	47.5143	47.7371	49.0688	56.7526	37.0399	29.884	67.3761	63.8543	105.099	99.4584	103.987	102.592	79.7154	74.2651	131.793	120.093
ENSMUSG00000073982.12	32.0189	1.16159	0.222337	5.22448	1.74649e-07	5.01701e-06	Rhog	Up	chr7:101888330-101905261	protein_coding	-	8.79895	16.5244	19.991	17.6771	15.0162	28.8535	13.4752	19.4339	41.562	40.1753	43.5296	40.445	32.9259	56.5829	33.908	33.4685
ENSMUSG00000039377.8	4.24881	4.37167	0.837381	5.22065	1.78294e-07	5.10829e-06	Hlx	Up	chr1:184459337-184464816	protein_coding	-	0	0	0	0	0	0	1.34752	0	2.86635	3.4296	5.80395	7.8917	8.66472	14.1457	2.55909	6.56246
ENSMUSG00000022555.13	30.0323	1.87378	0.358981	5.21971	1.79202e-07	5.12087e-06	Dgat1	Up	chr15:76386215-76396153	protein_coding	-	5.27937	5.50813	6.36077	4.65186	6.00647	7.21337	18.8653	18.0458	22.9308	29.3966	26.6014	33.5397	48.5224	42.4372	22.3921	38.7185
ENSMUSG00000030095.11	24.1442	1.03717	0.199533	5.198	2.01448e-07	5.74154e-06	Tmem43	Up	chr6:91450685-91465445	protein_coding	+	17.5979	5.50813	11.8129	11.1645	20.0216	18.5487	25.6029	16.6576	34.8739	27.9267	36.2747	35.5127	22.5283	24.755	35.1875	36.7497
ENSMUSG00000044811.14	11.9087	3.15013	0.606287	5.19577	2.03878e-07	5.79564e-06	Cd300c2	Up	chr11:114887547-114892706	protein_coding	-	5.27937	3.67209	0	0.930371	1.00108	0	0	4.16441	12.4208	12.2486	16.9282	15.7834	10.3977	17.6822	14.7148	12.4687
ENSMUSG00000040964.17	16.8824	2.69317	0.518999	5.18917	2.11239e-07	5.98931e-06	Arhgef10l	Up	chr4:140241796-140393323	protein_coding	-	5.27937	1.83604	1.81736	1.86074	0	1.03048	9.43266	2.77627	18.6313	19.5977	9.67325	16.2766	8.66472	21.2186	27.5103	22.9686
ENSMUSG00000052776.11	9.41862	3.33697	0.643789	5.18333	2.17956e-07	6.15204e-06	Oas1a	Up	chr5:121034319-121045584	protein_coding	-	0	0	0	0.930371	2.00216	1.03048	1.34752	1.38814	12.8986	6.8592	6.77128	6.90524	17.3294	12.3775	8.31705	5.90621
ENSMUSG00000038642.11	115.118	1.54418	0.298612	5.17119	2.32614e-07	6.54435e-06	Ctss	Up	chr3:95434097-95463714	protein_coding	+	38.7154	20.1965	41.7994	38.1452	68.0733	42.2498	41.7732	31.9271	138.062	134.734	114.628	105.552	79.7154	106.093	128.594	139.124
ENSMUSG00000059657.6	8.49135	4.17067	0.806881	5.16887	2.35508e-07	6.60877e-06	Stfa2l1	Up	chr16:35977181-35982323	protein_coding	+	0	0	0	0.930371	0	0	1.34752	1.38814	4.77725	3.4296	6.77128	11.3443	8.66472	24.755	9.5966	5.24996
ENSMUSG00000066684.11	8.45384	3.62851	0.703339	5.15898	2.48305e-07	6.95e-06	Pilrb1	Up	chr5:137850409-137856368	protein_coding	-	0	0	0	1.86074	0	0	1.34752	2.77627	7.16587	8.81897	8.22226	9.86463	15.5965	15.9139	8.95683	4.59372
ENSMUSG00000030340.17	5.17856	4.30824	0.835307	5.15768	2.50033e-07	6.98047e-06	Scnn1a	Up	chr6:125297622-125321906	protein_coding	+	0	1.83604	0	0	0	0	0	0	8.59904	5.38937	4.35296	6.90524	0	0	8.31705	8.53119
ENSMUSG00000069516.9	727.386	2.19066	0.424861	5.15618	2.52037e-07	7.01846e-06	Lyz2	Up	chr10:117113236-117118226	protein_coding	-	235.812	216.653	39.982	27.9111	236.254	244.224	210.214	217.937	1127.43	1125.89	722.108	724.064	450.565	415.531	1007.64	937.775
ENSMUSG00000045917.18	26.0613	1.51667	0.29458	5.1486	2.62436e-07	7.28946e-06	Tmem268	Up	chr4:63477018-63504594	protein_coding	+	8.79895	9.18022	8.17814	11.1645	7.00755	8.24386	16.1703	12.4932	17.1981	20.0876	35.791	36.4991	32.9259	24.755	36.4671	26.9061
ENSMUSG00000070327.15	266.706	1.20167	0.233898	5.13759	2.78288e-07	7.71013e-06	Rnf213	Up	chr11:119283926-119378244	protein_coding	+	77.4308	100.982	125.398	131.182	146.157	134.993	115.887	131.873	301.444	295.925	306.158	321.587	218.351	203.345	269.345	303.185
ENSMUSG00000039208.16	15.2135	2.42238	0.472606	5.12558	2.96624e-07	8.19732e-06	Metrnl	Up	chr11:121592370-121607132	protein_coding	+	1.75979	1.83604	1.81736	4.65186	4.00431	1.03048	5.39009	5.55254	14.8095	17.6379	13.0589	19.7293	12.1306	7.07286	24.3114	28.8748
ENSMUSG00000040613.15	25.4866	1.7774	0.347012	5.12201	3.02295e-07	8.33296e-06	Apobec1	Up	chr6:122554751-122579403	protein_coding	-	7.03916	0	6.36077	5.58223	9.0097	11.3353	16.1703	15.2695	21.0199	28.4167	29.5034	27.621	31.193	38.9008	37.7466	32.8123
ENSMUSG00000001768.17	10.1189	2.89284	0.565869	5.11221	3.18406e-07	8.73295e-06	Rin2	Up	chr2:145517135-145729536	protein_coding	+	1.75979	0	0	3.72148	1.00108	0	4.04257	2.77627	19.5867	14.2083	12.5752	12.3308	1.73294	7.07286	10.8761	15.0936
ENSMUSG00000040809.11	61.5942	4.92834	0.964828	5.108	3.25591e-07	8.90765e-06	Chil3	Up	chr3:106054870-106074880	protein_coding	-	1.75979	0	0	0	0	2.06096	2.69504	1.38814	28.6635	24.9871	6.28761	3.94585	53.7213	53.0465	35.8273	24.9373
ENSMUSG00000068566.14	30.1718	1.5332	0.300798	5.09711	3.44877e-07	9.41168e-06	Myadm	Up	chr7:3337605-3348958	protein_coding	+	14.0783	9.18022	10.9042	14.8859	16.0173	12.3658	21.5604	15.2695	43.4729	42.625	51.7519	41.4314	25.9942	22.9868	48.6228	48.5622
ENSMUSG00000032531.16	4.26286	3.88314	0.761909	5.09659	3.45819e-07	9.41387e-06	Amotl2	Up	chr9:102593871-102610617	protein_coding	+	0	0	0	0.930371	0	0	1.34752	1.38814	7.16587	6.36925	6.28761	3.94585	8.66472	14.1457	10.2364	4.59372
ENSMUSG00000078945.11	18.8291	2.04279	0.400863	5.09597	3.46966e-07	9.4216e-06	Naip2	Up	chr13:100280571-100338600	protein_coding	-	3.51958	3.67209	1.81736	7.44297	4.00431	3.09145	1.34752	11.1051	17.6758	18.1279	10.6406	18.2496	19.0624	24.755	23.6716	17.7186
ENSMUSG00000016541.11	29.8212	1.3451	0.264465	5.08611	3.65487e-07	9.87539e-06	Atxn10	Up	chr15:85220446-85347413	protein_coding	+	12.3185	16.5244	16.3563	10.2341	11.0119	13.3963	8.08513	20.822	32.4853	24.9871	35.3074	22.1954	58.9201	49.51	30.7091	30.8435
ENSMUSG00000038712.17	26.9652	1.12156	0.220848	5.07842	3.80581e-07	1.02578e-05	Mindy1	Up	chr3:95188656-95203477	protein_coding	+	17.5979	18.3604	2.72605	14.8859	16.0173	11.3353	21.5604	16.6576	29.6189	34.7859	22.7321	23.6751	29.46	35.3643	39.666	35.4373
ENSMUSG00000032841.16	25.5968	2.15486	0.425159	5.06837	4.01237e-07	1.07614e-05	Prr5l	Up	chr2:101544630-101713372	protein_coding	-	10.5587	5.50813	1.81736	2.79111	14.0151	11.3353	9.43266	13.8814	37.2625	29.3966	48.8499	48.3367	32.9259	26.5232	36.4671	43.9685
ENSMUSG00000022586.12	9.03722	4.86165	0.959723	5.06568	4.06943e-07	1.08877e-05	Ly6i	Up	chr15:74851383-74855279	protein_coding	-	0	0	0	0	0	0	0	0	11.4654	10.2888	7.25494	9.86463	3.46589	5.30465	2.55909	1.31249
ENSMUSG00000041936.19	17.8975	1.22759	0.242544	5.06132	4.1637e-07	1.11127e-05	Agrn	Up	chr4:156249747-156281945	protein_coding	-	8.79895	9.18022	8.17814	12.0948	9.0097	11.3353	5.39009	16.6576	20.0644	22.5374	28.0524	26.6345	22.5283	21.2186	21.1125	25.5936
ENSMUSG00000022575.6	34.6909	1.19098	0.235404	5.05931	4.20778e-07	1.1203e-05	Gsdmd	Up	chr15:75734176-75739257	protein_coding	+	10.5587	12.8523	23.6257	19.5378	17.0183	14.4267	26.9504	27.7627	32.963	40.1753	42.5623	42.4179	39.8577	22.9868	61.4182	65.6246
ENSMUSG00000020163.13	47.7048	-1.28615	0.254261	-5.05839	4.22809e-07	1.12296e-05	Uqcr11	Down	chr10:80238831-80242664	protein_coding	-	137.264	139.539	69.9685	87.4549	64.069	63.8899	51.2059	44.4204	28.6635	31.3563	35.791	36.4991	38.1248	45.9736	25.5909	28.8748
ENSMUSG00000025283.16	51.4855	1.30195	0.257676	5.05265	4.3573e-07	1.15447e-05	Sat1	Up	chrX:153996128-153999445	protein_coding	-	15.8381	23.8686	22.717	18.6074	36.0388	21.6401	26.9504	34.7034	61.6265	65.1624	71.5821	55.7351	45.0565	60.1193	67.816	65.6246
ENSMUSG00000024835.16	39.0128	1.28916	0.255837	5.03898	4.68024e-07	1.23704e-05	Coro1b	Up	chr19:4198618-4204034	protein_coding	+	22.8773	20.1965	14.5389	26.9808	15.0162	18.5487	13.4752	20.822	62.1042	62.2227	38.2093	41.4314	45.0565	40.669	37.7466	41.3435
ENSMUSG00000026365.16	13.2706	3.94544	0.783089	5.0383	4.69676e-07	1.2384e-05	Cfh	Up	chr1:140012446-140111502	protein_coding	-	1.75979	0	0	1.86074	0	1.03048	0	5.55254	16.7204	23.5172	13.0589	16.7699	6.93177	1.76822	38.3864	32.156
ENSMUSG00000019122.9	12.1782	2.73334	0.543046	5.03334	4.82011e-07	1.26786e-05	Ccl9	Up	chr11:83463745-83469462	protein_coding	-	0	0	2.72605	0.930371	2.00216	4.12193	4.04257	2.77627	13.854	16.1681	12.0916	10.3579	5.19883	12.3775	23.0318	21.6561
ENSMUSG00000038807.20	43.6777	1.88356	0.374866	5.02461	5.04453e-07	1.3237e-05	Rap1gap2	Up	chr11:74274182-74501741	protein_coding	-	10.5587	12.8523	7.26946	9.30371	13.014	8.24386	33.6881	23.5983	59.2378	50.954	34.8237	47.3502	41.5906	58.3511	74.2137	64.9683
ENSMUSG00000028893.9	7.92228	1.98998	0.396291	5.02151	5.12664e-07	1.34202e-05	Sesn2	Up	chr4:132219343-132237812	protein_coding	-	3.51958	0	4.54341	4.65186	1.00108	2.06096	1.34752	4.16441	7.16587	8.32903	12.0916	11.8376	6.93177	24.755	11.5159	11.8124
ENSMUSG00000054072.13	14.2628	3.55532	0.712193	4.99207	5.97343e-07	1.55252e-05	Iigp1	Up	chr18:60509099-60525706	protein_coding	+	0	1.83604	0.908682	2.79111	2.00216	0	0	1.38814	30.0966	23.5172	10.6406	16.2766	13.8635	3.53643	5.11819	4.59372
ENSMUSG00000045302.14	36.6267	1.20703	0.241896	4.98989	6.04146e-07	1.56276e-05	Preb	Up	chr5:31108197-31117705	protein_coding	-	17.5979	14.6883	12.7215	33.4934	10.0108	17.5182	45.8158	29.1509	41.562	48.5043	75.4514	48.3367	34.6589	33.5961	69.0955	58.4059
ENSMUSG00000051498.8	14.2351	1.78939	0.358982	4.98462	6.20833e-07	1.60213e-05	Tlr6	Up	chr5:65109374-65117440	protein_coding	-	5.27937	5.50813	3.63473	4.65186	1.00108	5.15241	5.39009	5.55254	17.6758	20.5776	13.5426	16.2766	10.3977	14.1457	14.7148	10.4999
ENSMUSG00000030789.10	16.6623	1.43851	0.289008	4.9774	6.44429e-07	1.6552e-05	Itgax	Up	chr7:127728719-127749829	protein_coding	+	10.5587	18.3604	9.9955	4.65186	4.00431	4.12193	9.43266	11.1051	19.5867	21.5575	26.6014	28.1142	10.3977	12.3775	23.6716	32.8123
ENSMUSG00000046908.6	4.34691	3.8513	0.773977	4.97598	6.49181e-07	1.66349e-05	Ltb4r1	Up	chr14:56003419-56005951	protein_coding	+	0	0	0	0	1.00108	0	0	0	3.8218	4.40948	3.38564	5.42555	5.19883	5.30465	3.19887	3.93747
ENSMUSG00000020295.2	40.6702	-6.70017	1.34807	-4.97019	6.68877e-07	1.70994e-05	Hbq1a	Down	chr11:32250069-32250873	protein_coding	+	0	1.83604	257.157	238.175	0	4.12193	0	0	0.477725	0	0	0.986463	1.73294	1.76822	0	0.656246
ENSMUSG00000017830.16	9.26055	2.41282	0.486277	4.96183	6.98329e-07	1.78106e-05	Dhx58	Up	chr11:100585710-100595097	protein_coding	-	3.51958	0	1.81736	1.86074	3.00323	2.06096	1.34752	2.77627	10.9877	12.7385	11.1242	9.86463	6.93177	17.6822	9.5966	10.4999
ENSMUSG00000026896.15	35.5978	1.45063	0.292529	4.95894	7.08785e-07	1.80352e-05	Ifih1	Up	chr2:62426142-62476599	protein_coding	-	12.3185	9.18022	7.26946	17.6771	17.0183	15.4572	5.39009	6.94068	25.3194	24.4971	32.4054	33.0465	53.7213	65.424	19.833	13.7812
ENSMUSG00000017670.17	28.6365	1.20483	0.243039	4.95734	7.14645e-07	1.8142e-05	Elmo2	Up	chr2:165129951-165168399	protein_coding	-	28.1566	9.18022	9.9955	9.30371	15.0162	10.3048	18.8653	27.7627	38.6957	41.1552	25.6341	31.0736	31.193	22.9868	42.8648	47.9059
ENSMUSG00000038872.11	8.7883	1.96496	0.397188	4.94719	7.52925e-07	1.90694e-05	Zfhx3	Up	chr8:108669276-109688262	protein_coding	+	3.51958	5.50813	0.908682	2.79111	0	2.06096	6.73761	6.94068	10.9877	11.2687	11.1242	12.824	15.5965	10.6093	12.7955	15.7499
ENSMUSG00000000594.8	61.6227	1.29852	0.26269	4.94318	7.68583e-07	1.94209e-05	Gm2a	Up	chr11:54988941-55003855	protein_coding	+	22.8773	29.3767	33.6212	24.1896	26.028	27.823	26.9504	29.1509	75.0028	64.1825	69.6474	68.0659	53.7213	58.3511	79.3319	70.8745
ENSMUSG00000030314.17	20.3967	1.08922	0.220449	4.94093	7.77506e-07	1.9601e-05	Atg7	Up	chr6:114620058-114837575	protein_coding	+	14.0783	12.8523	12.7215	5.58223	7.00755	10.3048	18.8653	18.0458	25.7971	24.0072	23.6995	29.5939	22.5283	28.2915	22.3921	26.2498
ENSMUSG00000031012.18	12.2969	1.97274	0.399484	4.93822	7.88396e-07	1.98298e-05	Cask	Up	chrX:13383319-13717606	protein_coding	-	0	1.83604	2.72605	2.79111	4.00431	1.03048	10.7802	8.32882	15.7649	13.2285	19.3465	16.7699	12.1306	14.1457	14.075	15.7499
ENSMUSG00000052336.8	13.0887	2.5954	0.525732	4.93673	7.94428e-07	1.99356e-05	Cx3cr1	Up	chr9:119730682-119898945	protein_coding	-	1.75979	3.67209	2.72605	0.930371	4.00431	2.06096	1.34752	2.77627	15.2872	15.1882	8.22226	8.38493	8.66472	3.53643	24.9512	28.2186
ENSMUSG00000015947.11	3.17854	4.17567	0.847917	4.92461	8.45268e-07	2.11627e-05	Fcgr1	Up	chr3:96190225-96201285	protein_coding	-	0	0	0	0	0	0	0	0	5.25497	6.36925	2.41831	2.95939	5.19883	3.53643	3.19887	3.93747
ENSMUSG00000059714.14	30.4583	1.44225	0.29292	4.92371	8.49205e-07	2.12126e-05	Flot1	Up	chr17:36134122-36143683	protein_coding	+	24.6371	5.50813	2.72605	8.37334	16.0173	16.4877	9.43266	18.0458	20.5422	15.6782	32.4054	28.6074	57.1871	58.3511	39.0262	28.8748
ENSMUSG00000052423.16	12.9284	1.45382	0.295791	4.91501	8.87766e-07	2.21252e-05	B4galt3	Up	chr1:171097898-171104469	protein_coding	+	1.75979	5.50813	7.26946	7.44297	8.00863	3.09145	6.73761	4.16441	13.3763	10.2888	19.3465	14.3037	17.3294	21.2186	18.5534	15.7499
ENSMUSG00000073412.7	15.6484	1.9062	0.388161	4.91085	9.06835e-07	2.2549e-05	Lst1	Up	chr17:35404071-35407415	protein_coding	-	7.03916	12.8523	1.81736	0.930371	1.00108	5.15241	16.1703	11.1051	27.2303	22.0474	25.1505	31.5668	13.8635	14.1457	26.2307	29.531
ENSMUSG00000030148.16	7.11985	3.90451	0.795991	4.90523	9.33201e-07	2.31519e-05	Clec4a2	Up	chr6:123083387-123120958	protein_coding	+	0	1.83604	0	0.930371	1.00108	0	0	0	5.25497	5.38937	8.70593	6.90524	10.3977	12.3775	3.19887	8.53119
ENSMUSG00000039633.8	7.07292	2.97108	0.605828	4.90416	9.3826e-07	2.32246e-05	Lonrf1	Up	chr8:36683218-36716670	protein_coding	-	1.75979	5.50813	0.908682	0	2.00216	0	1.34752	1.38814	6.68814	4.89943	10.6406	11.8376	15.5965	8.84108	14.075	15.7499
ENSMUSG00000054855.14	7.57928	3.74296	0.763968	4.89936	9.61487e-07	2.36921e-05	Rnd1	Up	chr15:98561302-98575342	protein_coding	-	0	0	0.908682	0	1.00108	0	0	1.38814	6.68814	5.38937	10.1569	5.91878	8.66472	7.07286	4.47841	3.93747
ENSMUSG00000023473.14	7.2071	3.86482	0.789952	4.89248	9.95739e-07	2.44808e-05	Celsr3	Up	chr9:108703519-108730168	protein_coding	+	0	1.83604	0	0	1.00108	0	1.34752	0	2.38862	4.40948	8.70593	7.8917	12.1306	15.9139	3.19887	7.2187
ENSMUSG00000058881.14	14.5966	1.53094	0.313043	4.89052	1.00569e-06	2.46699e-05	Zfp516	Up	chr18:82928788-83023439	protein_coding	+	5.27937	0	1.81736	3.72148	5.00539	5.15241	10.7802	13.8814	15.2872	12.2486	16.4445	14.3037	17.3294	19.4504	18.5534	17.7186
ENSMUSG00000078922.10	11.419	2.35497	0.481744	4.88843	1.01644e-06	2.48777e-05	Tgtp1	Up	chr11:48876154-48884999	protein_coding	-	3.51958	5.50813	5.45209	6.5126	1.00108	0	0	0	10.0322	13.2285	11.6079	14.3037	29.46	31.8279	5.75796	5.90621
ENSMUSG00000029752.13	39.0255	4.0883	0.836594	4.88684	1.02469e-06	2.50235e-05	Asns	Up	chr6:7675169-7693254	protein_coding	-	8.79895	1.83604	1.81736	2.79111	1.00108	1.03048	1.34752	1.38814	4.29952	1.46983	2.90198	5.42555	154.232	159.139	3.83864	1.31249
ENSMUSG00000027695.17	2.73727	3.84905	0.7886	4.88087	1.05619e-06	2.57352e-05	Pld1	Up	chr3:27992844-28187511	protein_coding	+	0	0	0	0	0	0	0	0	2.38862	3.4296	4.35296	2.46616	5.19883	5.30465	1.91932	3.28123
ENSMUSG00000036046.15	51.9612	1.24318	0.255256	4.87032	1.11419e-06	2.7088e-05	5031439G07Rik	Up	chr15:84828137-84872752	protein_coding	-	19.3577	25.7046	19.991	14.8859	27.0291	26.7925	36.3831	37.4797	82.6464	67.6121	64.8108	53.7622	60.653	44.2054	61.4182	49.8747
ENSMUSG00000033705.18	9.01737	2.05218	0.422375	4.85868	1.18174e-06	2.85395e-05	Stard9	Up	chr2:120459602-120562376	protein_coding	+	1.75979	3.67209	1.81736	2.79111	3.00323	2.06096	2.69504	8.32882	13.854	11.7586	11.1242	12.824	10.3977	12.3775	17.2739	14.4374
ENSMUSG00000031662.9	17.7739	1.4211	0.292819	4.85316	1.21512e-06	2.92809e-05	Snx20	Up	chr8:89353191-89362756	protein_coding	-	7.03916	3.67209	7.26946	8.37334	8.00863	7.21337	12.1277	6.94068	20.0644	19.5977	21.2812	16.7699	27.7271	21.2186	20.4727	20.9999
ENSMUSG00000020573.18	50.3783	1.07008	0.220995	4.84209	1.28481e-06	3.08921e-05	Pik3cg	Up	chr12:32223472-32258658	protein_coding	-	45.7546	25.7046	31.8039	21.3985	27.0291	22.6706	21.5604	18.0458	47.7725	61.2428	59.0068	52.2825	62.386	49.51	46.7035	65.6246
ENSMUSG00000033684.15	35.736	1.16356	0.240367	4.84075	1.2935e-06	3.10327e-05	Qsox1	Up	chr1:155651775-155688635	protein_coding	-	10.5587	12.8523	4.54341	14.8859	30.0323	22.6706	18.8653	19.4339	31.0521	25.967	45.4643	26.6345	45.0565	44.2054	42.8648	46.5934
ENSMUSG00000020572.9	40.042	1.33224	0.275456	4.83651	1.32137e-06	3.16317e-05	Nampt	Up	chr12:32869544-32903348	protein_coding	+	10.5587	14.6883	12.7215	18.6074	16.0173	19.5792	16.1703	18.0458	48.7279	49.4842	37.242	41.4314	36.3918	30.0597	38.3864	36.0935
ENSMUSG00000022218.17	5.45925	4.52086	0.935259	4.8338	1.3395e-06	3.19956e-05	Tgm1	Up	chr14:55937466-55951383	protein_coding	-	0	0	0	0	0	0	0	0	1.43317	2.44971	4.35296	1.97293	15.5965	14.1457	4.47841	1.96874
ENSMUSG00000052384.15	42.3085	1.19008	0.246273	4.83236	1.34927e-06	3.21585e-05	Nrros	Up	chr16:31961603-31984412	protein_coding	-	28.1566	9.18022	18.1736	15.8163	22.0237	16.4877	44.4682	33.3153	57.8047	49.9742	59.9742	53.269	48.5224	31.8279	51.1819	66.937
ENSMUSG00000018819.11	151.442	1.05128	0.217878	4.82511	1.39926e-06	3.32775e-05	Lsp1	Up	chr7:142014546-142048604	protein_coding	+	59.8329	60.5894	105.407	105.132	102.11	112.323	79.5038	91.617	216.887	209.695	202.171	190.387	131.704	164.444	184.895	190.967
ENSMUSG00000040264.11	7.44255	3.38533	0.701765	4.82402	1.40696e-06	3.33878e-05	Gbp2b	Up	chr3:142300608-142324940	protein_coding	+	1.75979	0	0.908682	0.930371	1.00108	1.03048	0	1.38814	16.2426	16.1681	8.22226	3.94585	13.8635	3.53643	6.39773	5.24996
ENSMUSG00000030069.16	11.054	4.74261	0.983381	4.82276	1.41588e-06	3.35265e-05	Prok2	Up	chr6:99688260-99703353	protein_coding	-	0	0	0	0	0	0	0	0	0.477725	1.46983	2.90198	3.45262	22.5283	17.6822	2.55909	2.62498
ENSMUSG00000089942.10	3.51508	3.82029	0.792367	4.82136	1.42579e-06	3.36155e-05	Pira2	Up	chr7:3839811-3848050	protein_coding	-	0	0	0.908682	0	0	0	0	0	3.34407	2.44971	2.41831	7.39847	6.93177	5.30465	2.55909	4.59372
ENSMUSG00000073418.5	2.54514	4.06009	0.842201	4.82081	1.4298e-06	3.36372e-05	C4b	Up	chr17:34947354-34962856	protein_coding	-	0	0	0	0	0	0	0	0	4.77725	2.44971	5.32029	6.90524	1.73294	1.76822	3.19887	1.96874
ENSMUSG00000034271.17	3.77301	3.85286	0.801028	4.80989	1.51013e-06	3.53746e-05	Jdp2	Up	chr12:85645801-85686652	protein_coding	+	0	0	0	0	0	1.03048	1.34752	0	2.38862	3.4296	4.35296	6.90524	10.3977	5.30465	7.03751	5.90621
ENSMUSG00000078853.9	179.549	1.45812	0.30318	4.80944	1.51356e-06	3.53791e-05	Igtp	Up	chr11:58090382-58098417	protein_coding	+	63.3525	106.491	75.4206	81.8727	97.1046	84.4995	52.5534	55.5254	128.508	134.244	127.687	130.706	495.622	526.928	88.2887	82.6869
ENSMUSG00000028228.6	32.7244	1.22312	0.254658	4.80298	1.5632e-06	3.64612e-05	Cpne3	Up	chr4:19519254-19570108	protein_coding	-	12.3185	12.8523	23.6257	19.5378	18.0194	24.7316	9.43266	13.8814	44.4284	40.6652	47.8826	41.4314	29.46	24.755	41.5853	46.5934
ENSMUSG00000074361.12	4.57672	3.90041	0.814666	4.78774	1.68669e-06	3.91742e-05	C5ar2	Up	chr7:15968510-15978079	protein_coding	-	0	1.83604	0.908682	0	0	1.03048	0	0	3.8218	6.36925	8.70593	8.87816	6.93177	8.84108	7.67728	6.56246
ENSMUSG00000031444.17	12.7219	2.56093	0.535345	4.7837	1.72094e-06	3.98004e-05	F10	Up	chr8:13087308-13106676	protein_coding	+	0	3.67209	0	0	2.00216	2.06096	4.04257	4.16441	17.1981	14.6983	10.6406	10.3579	5.19883	7.07286	10.2364	7.87495
ENSMUSG00000022964.15	20.3253	1.11254	0.232775	4.77944	1.75785e-06	4.05681e-05	Tmem50b	Up	chr16:91371391-91394688	protein_coding	-	14.0783	7.34417	8.17814	5.58223	13.014	13.3963	18.8653	13.8814	17.6758	25.967	25.1505	21.7022	19.0624	22.9868	35.8273	29.531
ENSMUSG00000000555.9	7.70544	2.09658	0.439273	4.77285	1.81639e-06	4.17426e-05	Itga5	Up	chr15:103252713-103275190	protein_coding	-	0	0	1.81736	0.930371	3.00323	3.09145	5.39009	2.77627	7.16587	10.7787	12.5752	6.41201	5.19883	3.53643	14.075	11.8124
ENSMUSG00000020681.15	80.0948	2.16369	0.453533	4.77074	1.83547e-06	4.20925e-05	Ace	Up	chr11:105858771-105880790	protein_coding	+	15.8381	23.8686	12.7215	7.44297	14.0151	15.4572	20.2128	19.4339	71.181	75.9411	44.497	53.7622	53.7213	72.4969	99.8047	99.7493
ENSMUSG00000074794.11	68.5067	1.11001	0.232758	4.76895	1.85189e-06	4.23798e-05	Arrdc3	Up	chr13:81031503-81044161	protein_coding	+	31.6762	27.5407	53.6122	47.4489	36.0388	39.1583	33.6881	51.361	67.8369	50.954	100.602	101.112	123.039	102.557	90.8478	68.9058
ENSMUSG00000031591.15	16.8334	1.57287	0.329878	4.76805	1.86018e-06	4.24806e-05	Asah1	Up	chr8:41793234-41827810	protein_coding	-	3.51958	12.8523	9.08682	5.58223	4.00431	6.18289	6.73761	6.94068	19.5867	24.9871	20.7975	17.2631	17.3294	7.07286	23.0318	25.5936
ENSMUSG00000056501.4	24.6698	2.06758	0.434461	4.75896	1.94591e-06	4.43455e-05	Cebpb	Up	chr2:167530835-167532338	protein_coding	+	0	5.50813	3.63473	2.79111	5.00539	7.21337	16.1703	12.4932	18.1535	29.8865	21.7648	17.2631	27.7271	24.755	34.5478	45.9372
ENSMUSG00000022391.17	149.18	-1.31272	0.276181	-4.75312	2.00297e-06	4.54802e-05	Rangap1	Down	chr15:81588449-81629731	protein_coding	-	304.444	337.832	227.17	225.15	180.194	177.243	144.185	129.097	68.3146	83.2903	46.9153	60.6675	168.096	150.298	63.3376	64.9683
ENSMUSG00000044092.9	5.16162	3.37292	0.709639	4.75302	2.00403e-06	4.54802e-05	C130050O18Rik	Up	chr5:139391035-139401378	protein_coding	+	3.51958	0	0	0	1.00108	1.03048	1.34752	0	7.16587	3.91954	5.80395	10.8511	19.0624	1.76822	9.5966	6.56246
ENSMUSG00000067297.6	13.8998	2.61937	0.552105	4.74433	2.09201e-06	4.73783e-05	Ifit1bl2	Up	chr19:34594449-34618143	protein_coding	-	5.27937	1.83604	1.81736	1.86074	3.00323	1.03048	0	4.16441	11.9431	9.30891	23.6995	22.1954	15.5965	22.9868	2.55909	5.24996
ENSMUSG00000031490.7	24.8711	1.68659	0.35652	4.7307	2.23752e-06	5.0569e-05	Eif4ebp1	Up	chr8:27750357-27766702	protein_coding	+	10.5587	18.3604	2.72605	1.86074	12.0129	15.4572	20.2128	13.8814	26.7526	22.5374	24.6668	27.1277	51.9883	93.7154	30.7091	29.531
ENSMUSG00000027712.14	24.7375	1.42061	0.302126	4.70206	2.57555e-06	5.77304e-05	Anxa5	Up	chr3:36503072-36530043	protein_coding	-	14.0783	9.18022	9.08682	10.2341	14.0151	13.3963	13.4752	13.8814	49.6834	48.0144	20.7975	20.2225	22.5283	30.0597	27.5103	38.0622
ENSMUSG00000035513.20	7.00801	2.2257	0.473331	4.70222	2.57352e-06	5.77304e-05	Ntng2	Up	chr2:29084553-29143017	protein_coding	-	0	0	1.81736	0	1.00108	3.09145	8.08513	2.77627	8.59904	9.30891	8.22226	9.3714	1.73294	3.53643	16.6341	15.7499
ENSMUSG00000033147.17	6.85959	2.14063	0.455313	4.70144	2.58331e-06	5.77858e-05	Slc22a15	Up	chr3:101763092-101831769	protein_coding	-	3.51958	0	0.908682	1.86074	2.00216	3.09145	2.69504	1.38814	7.16587	6.8592	9.67325	6.41201	3.46589	15.9139	11.5159	9.18744
ENSMUSG00000022861.18	9.79593	2.41946	0.515044	4.69758	2.63259e-06	5.87677e-05	Dgkg	Up	chr16:22287211-22475971	protein_coding	-	1.75979	0	0.908682	0	2.00216	4.12193	4.04257	4.16441	8.59904	7.83908	8.22226	7.8917	13.8635	5.30465	23.0318	15.0936
ENSMUSG00000026222.17	219.964	1.20962	0.258321	4.68262	2.83234e-06	6.30976e-05	Sp100	Up	chr1:85577709-85637719	protein_coding	+	72.1514	100.982	115.403	120.948	122.132	117.475	125.32	137.425	151.439	130.325	202.655	215.542	604.797	526.928	129.234	173.905
ENSMUSG00000069114.9	8.19226	-1.7595	0.376592	-4.67216	2.98053e-06	6.62636e-05	Zbtb10	Down	chr3:9315662-9350393	protein_coding	+	7.03916	7.34417	8.17814	10.2341	10.0108	27.823	40.4257	30.539	2.86635	6.36925	4.35296	4.93231	5.19883	0	7.03751	9.18744
ENSMUSG00000032554.16	23.2272	3.14028	0.672386	4.67036	3.00674e-06	6.67106e-05	Trf	Up	chr9:103081200-103107643	protein_coding	-	0	5.50813	3.63473	0	4.00431	4.12193	2.69504	8.32882	9.55449	11.2687	14.5099	11.3443	17.3294	19.4504	86.3694	76.7807
ENSMUSG00000024018.19	19.0923	-1.20237	0.257675	-4.66622	3.06798e-06	6.79312e-05	Ccdc167	Down	chr17:29906331-29936018	protein_coding	-	31.6762	55.0813	37.256	26.9808	39.0421	26.7925	18.8653	15.2695	14.8095	12.2486	15.4772	10.3579	20.7953	12.3775	13.4352	11.1562
ENSMUSG00000040033.17	52.8235	1.34916	0.289312	4.66335	3.11105e-06	6.87455e-05	Stat2	Up	chr10:128106428-128128718	protein_coding	+	19.3577	5.50813	33.6212	25.12	14.0151	16.4877	40.4257	20.822	53.0274	58.7931	47.3989	51.7893	93.579	70.7286	34.5478	49.8747
ENSMUSG00000033066.17	8.99939	2.21803	0.476097	4.65878	3.18081e-06	7.0145e-05	Gas7	Up	chr11:67345917-67579816	protein_coding	+	1.75979	0	0	0.930371	0	4.12193	5.39009	6.94068	13.3763	14.2083	4.83663	8.38493	13.8635	10.6093	11.5159	9.18744
ENSMUSG00000022489.7	19.4081	1.21669	0.261752	4.64826	3.34753e-06	7.35688e-05	Pde1b	Up	chr15:103411461-103438479	protein_coding	+	8.79895	11.0163	10.9042	14.8859	5.00539	5.15241	14.8227	13.8814	14.8095	17.148	29.9871	24.1683	20.7953	17.6822	34.5478	32.8123
ENSMUSG00000027907.5	9.02703	2.45562	0.528302	4.64813	3.34955e-06	7.35688e-05	S100a11	Up	chr3:93427795-93433594	protein_coding	+	1.75979	1.83604	0.908682	0	1.00108	5.15241	1.34752	2.77627	12.8986	7.83908	9.67325	10.8511	12.1306	15.9139	6.39773	5.90621
ENSMUSG00000001020.9	6.99226	3.93367	0.846431	4.64736	3.36211e-06	7.36147e-05	S100a4	Up	chr3:90511078-90513352	protein_coding	+	1.75979	0	0	0	1.00108	0	0	1.38814	11.4654	11.2687	6.77128	4.93231	5.19883	3.53643	4.47841	9.18744
ENSMUSG00000026073.14	30.9345	2.64159	0.568429	4.64717	3.36513e-06	7.36147e-05	Il1r2	Up	chr1:40113239-40164391	protein_coding	+	1.75979	1.83604	0.908682	3.72148	5.00539	1.03048	13.4752	6.94068	13.3763	11.7586	15.9609	16.7699	69.3177	74.2651	9.5966	11.1562
ENSMUSG00000011148.15	5.90625	2.93169	0.631298	4.64391	3.4188e-06	7.46392e-05	Adssl1	Up	chr12:112586479-112607794	protein_coding	+	0	3.67209	1.81736	0.930371	0	1.03048	1.34752	0	6.68814	10.7787	4.83663	4.93231	3.46589	8.84108	8.95683	14.4374
ENSMUSG00000054263.13	10.25	2.77518	0.598006	4.64072	3.47191e-06	7.56473e-05	Lifr	Up	chr15:7120095-7226970	protein_coding	+	1.75979	0	0	1.86074	4.00431	2.06096	0	1.38814	7.64359	10.2888	4.83663	3.45262	13.8635	8.84108	20.4727	12.4687
ENSMUSG00000050966.10	3.3773	3.96753	0.856109	4.63438	3.58014e-06	7.78501e-05	Lin28a	Up	chr4:133730641-133746152	protein_coding	-	0	0	0	0	0	0	0	0	1.43317	1.95977	0.967325	3.45262	12.1306	10.6093	1.91932	2.62498
ENSMUSG00000033170.15	5.33105	3.03962	0.656624	4.62916	3.67147e-06	7.96775e-05	Card10	Up	chr15:78659338-78687242	protein_coding	-	1.75979	0	0.908682	0	1.00108	0	2.69504	1.38814	3.8218	5.87931	4.83663	4.93231	6.93177	7.07286	10.2364	16.4061
ENSMUSG00000004730.16	15.0906	2.14006	0.462428	4.62788	3.69434e-06	8.00146e-05	Adgre1	Up	chr17:57665691-57790527	protein_coding	+	3.51958	7.34417	1.81736	3.72148	2.00216	0	5.39009	9.71695	25.3194	25.477	14.0262	20.7157	5.19883	3.53643	18.5534	19.6874
ENSMUSG00000072620.4	131.489	1.09119	0.236492	4.61406	3.94871e-06	8.50179e-05	Slfn2	Up	chr11:82955938-82961504	protein_coding	+	79.1906	45.9011	113.585	115.366	52.0561	47.4022	55.2484	59.6899	156.216	173.44	185.243	186.935	143.834	152.067	108.761	111.562
ENSMUSG00000028528.18	3.22345	-2.64322	0.574818	-4.59836	4.25839e-06	9.1505e-05	Dnajc6	Down	chr4:101353828-101499996	protein_coding	+	5.27937	7.34417	9.9955	8.37334	4.00431	3.09145	0	1.38814	0	0.489943	1.45099	0.493231	1.73294	1.76822	1.27955	0.656246
ENSMUSG00000032484.9	26.5876	4.08635	0.889725	4.59282	4.37291e-06	9.37813e-05	Ngp	Up	chr9:110248815-110252080	protein_coding	+	0	0	0	0	0	2.06096	0	1.38814	5.73269	1.95977	5.80395	3.45262	20.7953	24.755	7.67728	1.31249
ENSMUSG00000029860.17	198.097	1.47071	0.320329	4.59124	4.40613e-06	9.43085e-05	Zyx	Up	chr6:42326564-42337147	protein_coding	+	128.465	152.392	17.265	13.9556	149.161	127.78	117.234	117.992	275.169	289.066	309.544	292.486	209.686	215.722	339.08	339.279
ENSMUSG00000049307.7	2.74336	3.68043	0.801804	4.59019	4.42848e-06	9.46014e-05	Fut4	Up	chr9:14659616-14663689	protein_coding	-	0	0	0	0	0	0	0	1.38814	1.9109	2.93966	3.38564	3.94585	3.46589	7.07286	5.75796	3.28123
ENSMUSG00000006519.12	43.305	1.12386	0.244871	4.5896	4.44094e-06	9.46823e-05	Cyba	Up	chr8:123151515-123159669	protein_coding	-	21.1175	14.6883	23.6257	17.6771	30.0323	25.7621	18.8653	22.2102	54.9383	53.8937	42.0786	41.9247	55.4542	44.2054	47.3432	44.6247
ENSMUSG00000052407.18	18.6327	-1.09588	0.239316	-4.5792	4.66749e-06	9.89327e-05	Ccdc171	Down	chr4:83443782-83782907	protein_coding	+	22.8773	34.8848	28.1691	45.5882	18.0194	29.884	28.298	19.4339	12.8986	9.30891	15.9609	12.3308	15.5965	19.4504	12.1557	13.1249
ENSMUSG00000079597.3	6.83187	3.67712	0.804358	4.5715	4.84245e-06	0.000102244	Cstdc4	Up	chr16:36004582-36008481	protein_coding	+	3.51958	0	0	0	0	0	0	0	3.34407	3.91954	6.28761	4.93231	6.93177	3.53643	5.11819	4.59372
ENSMUSG00000052160.8	37.7631	1.61294	0.353123	4.56764	4.93254e-06	0.000103945	Pld4	Up	chr12:112727089-112735424	protein_coding	+	12.3185	22.0325	8.17814	9.30371	18.0194	12.3658	13.4752	18.0458	56.8492	58.3032	29.0198	31.5668	17.3294	17.6822	59.4989	66.2808
ENSMUSG00000034641.3	11.5484	2.67622	0.587004	4.55912	5.13682e-06	0.00010742	Cd300ld	Up	chr11:114873100-114880748	protein_coding	-	0	0	0.908682	1.86074	1.00108	4.12193	2.69504	4.16441	12.4208	10.7787	13.5426	15.2902	6.93177	8.84108	16.6341	11.8124
ENSMUSG00000062382.10	136.706	-1.34024	0.293961	-4.55924	5.13394e-06	0.00010742	Ftl1-ps1	Down	chr13:74547813-74555465	protein_coding	+	306.204	275.407	148.115	276.32	216.233	242.163	215.604	180.458	47.7725	39.6854	47.3989	86.8087	145.567	251.087	52.4614	79.4057
ENSMUSG00000014313.16	299.635	-1.28709	0.282505	-4.55598	5.21415e-06	0.000108622	Cox6c	Down	chr15:35926032-35938392	protein_coding	-	820.062	772.974	553.387	535.894	424.457	411.162	257.377	270.687	229.786	234.683	175.086	185.455	337.924	297.06	108.761	95.1556
ENSMUSG00000037321.18	88.4826	1.19945	0.263513	4.55177	5.31975e-06	0.00011019	Tap1	Up	chr17:34406527-34416199	protein_coding	+	31.6762	18.3604	45.4341	50.24	38.041	42.2498	47.1633	38.8678	99.3667	89.1696	107.857	104.565	65.8519	88.4108	83.8103	82.6869
ENSMUSG00000070427.5	15.015	1.53684	0.337607	4.55214	5.31022e-06	0.00011019	Il18bp	Up	chr7:101664092-101667897	protein_coding	-	1.75979	3.67209	6.36077	3.72148	3.00323	3.09145	6.73761	6.94068	16.7204	12.7385	16.4445	11.3443	19.0624	10.6093	9.5966	7.87495
ENSMUSG00000018774.14	8.75903	2.93509	0.645266	4.54864	5.39927e-06	0.000111626	Cd68	Up	chr11:69555039-69556979	protein_coding	-	3.51958	1.83604	0	1.86074	0	1.03048	0	2.77627	7.64359	16.6581	10.1569	6.90524	3.46589	8.84108	8.31705	11.1562
ENSMUSG00000028672.14	15.2034	1.32023	0.290315	4.54758	5.42664e-06	0.000111807	Hmgcl	Up	chr4:135673759-135689928	protein_coding	+	12.3185	9.18022	9.9955	5.58223	3.00323	8.24386	10.7802	8.32882	18.1535	14.6983	19.8302	16.2766	22.5283	24.755	24.3114	25.5936
ENSMUSG00000045094.9	14.1427	3.5262	0.775413	4.54751	5.42851e-06	0.000111807	Arhgef37	Up	chr18:61624728-61669665	protein_coding	-	1.75979	0	1.81736	0.930371	2.00216	1.03048	1.34752	1.38814	28.6635	22.5374	7.7386	6.41201	12.1306	8.84108	18.5534	15.7499
ENSMUSG00000026580.17	6.04926	2.13635	0.470128	4.54419	5.51463e-06	0.000113154	Selp	Up	chr1:163942833-163977595	protein_coding	+	1.75979	11.0163	0	0.930371	1.00108	2.06096	4.04257	1.38814	8.12132	15.1882	11.1242	6.90524	3.46589	8.84108	12.7955	12.4687
ENSMUSG00000039153.18	8.11356	2.56648	0.565227	4.54062	5.60897e-06	0.000114873	Runx2	Up	chr17:44806874-45125684	protein_coding	-	1.75979	1.83604	0	1.86074	3.00323	2.06096	1.34752	2.77627	6.21042	11.2687	9.67325	8.87816	5.19883	14.1457	14.7148	15.0936
ENSMUSG00000028337.15	8.17139	2.77944	0.612825	4.53545	5.74804e-06	0.000117501	Coro2a	Up	chr4:46536937-46602202	protein_coding	-	1.75979	3.67209	0	0	4.00431	3.09145	0	0	8.59904	14.6983	7.7386	9.86463	17.3294	10.6093	7.67728	7.87495
ENSMUSG00000095028.7	6.49348	3.96599	0.875044	4.53233	5.83366e-06	0.000119029	Sirpb1b	Up	chr3:15560811-15640125	protein_coding	-	3.51958	0	0.908682	0	0	0	2.69504	0	4.29952	3.4296	13.5426	16.2766	8.66472	14.1457	19.1932	18.3749
ENSMUSG00000016534.16	106.05	1.15132	0.254752	4.51937	6.20249e-06	0.000126318	Lamp2	Up	chrX:37490234-37545331	protein_coding	-	73.9112	67.9336	26.3518	23.2593	50.0539	89.6519	68.7236	54.1373	132.33	133.264	130.589	124.294	81.4484	120.239	141.39	131.905
ENSMUSG00000050721.10	50.4132	1.13116	0.250373	4.51789	6.24597e-06	0.000126967	Plekho2	Up	chr9:65459980-65487322	protein_coding	-	26.3969	20.1965	15.4476	12.0948	32.0345	28.8535	32.3405	49.9729	59.2378	66.6322	53.2029	61.6539	39.8577	51.2783	69.0955	66.2808
ENSMUSG00000008035.13	12.0057	1.42513	0.31547	4.51747	6.2584e-06	0.000126983	Mid1ip1	Up	chrX:10581252-10585929	protein_coding	+	7.03916	3.67209	1.81736	5.58223	7.00755	5.15241	8.08513	9.71695	22.4531	16.1681	15.9609	16.7699	13.8635	7.07286	14.075	14.4374
ENSMUSG00000049037.9	10.8913	2.27361	0.503673	4.51405	6.3601e-06	0.000128807	Clec4a1	Up	chr6:122898807-122911578	protein_coding	+	5.27937	1.83604	0.908682	2.79111	1.00108	1.03048	6.73761	1.38814	12.4208	16.1681	7.7386	8.38493	8.66472	8.84108	15.3546	15.7499
ENSMUSG00000006356.11	6.5491	-1.91078	0.424495	-4.50131	6.75373e-06	0.000136525	Crip2	Down	chr12:113103856-113109126	protein_coding	+	3.51958	12.8523	10.9042	9.30371	16.0173	17.5182	12.1277	5.55254	1.43317	2.93966	2.41831	1.97293	12.1306	3.53643	0	4.59372
ENSMUSG00000042228.15	206.143	1.25493	0.278904	4.4995	6.81136e-06	0.000137436	Lyn	Up	chr4:3678115-3813122	protein_coding	+	80.9504	89.9661	54.5209	54.8919	136.147	148.389	152.27	120.768	257.016	270.938	246.668	242.67	154.232	187.431	318.607	316.967
ENSMUSG00000058755.4	13.5896	1.63379	0.364681	4.48004	7.46283e-06	0.000150303	Osm	Up	chr11:4186420-4191026	protein_coding	+	0	0	5.45209	0.930371	9.0097	11.3353	5.39009	5.55254	16.7204	17.6379	14.0262	13.3172	15.5965	15.9139	17.2739	15.7499
ENSMUSG00000021123.13	8.7546	2.00729	0.44897	4.47088	7.78994e-06	0.000156602	Rdh12	Up	chr12:79255688-79269439	protein_coding	+	0	0	1.81736	0.930371	5.00539	3.09145	1.34752	2.77627	4.29952	8.81897	10.6406	9.3714	8.66472	10.6093	9.5966	5.90621
ENSMUSG00000019850.12	179.808	-2.2316	0.499195	-4.4704	7.80749e-06	0.000156666	Tnfaip3	Down	chr10:18876658-18891405	protein_coding	-	93.2689	111.999	79.964	71.6386	619.667	628.594	929.791	895.348	91.2454	84.2701	119.465	113.936	29.46	21.2186	137.551	129.937
ENSMUSG00000030223.15	19.4824	2.91118	0.652932	4.45863	8.24838e-06	0.00016521	Ptpro	Up	chr6:137229317-137440231	protein_coding	+	3.51958	3.67209	1.81736	0.930371	0	1.03048	6.73761	2.77627	23.4085	24.9871	9.67325	9.86463	15.5965	3.53643	28.7898	26.9061
ENSMUSG00000002963.18	27.5352	1.25229	0.281058	4.45561	8.36536e-06	0.00016694	Pnkp	Up	chr7:44506563-44512416	protein_coding	+	19.3577	14.6883	12.7215	17.6771	9.0097	11.3353	16.1703	11.1051	22.9308	24.0072	31.9217	44.8841	20.7953	45.9736	40.3057	33.4685
ENSMUSG00000032496.8	12.9456	3.75466	0.843942	4.44896	8.62879e-06	0.00017157	Ltf	Up	chr9:110848339-110871835	protein_coding	+	0	0	0	0	1.00108	0	0	0	2.38862	3.4296	3.38564	3.94585	5.19883	10.6093	3.19887	2.62498
ENSMUSG00000030107.11	31.3933	2.45196	0.552622	4.43695	9.12407e-06	0.000180759	Usp18	Up	chr6:121222865-121247876	protein_coding	+	7.03916	11.0163	9.08682	5.58223	6.00647	6.18289	0	2.77627	5.25497	8.81897	18.8628	18.2496	103.977	100.788	8.95683	4.59372
ENSMUSG00000078783.2	6.02492	3.36928	0.760102	4.43267	9.30742e-06	0.000183725	Gm9733	Up	chr3:15361611-15397362	protein_coding	-	3.51958	1.83604	0	0	0	2.06096	0	0	2.86635	11.2687	7.25494	4.93231	8.66472	3.53643	10.8761	13.1249
ENSMUSG00000037185.10	13.9475	2.15361	0.486369	4.42793	9.51401e-06	0.000187464	Krt80	Up	chr15:101245325-101268043	protein_coding	-	7.03916	3.67209	1.81736	2.79111	3.00323	2.06096	6.73761	8.32882	18.6313	18.6178	18.3792	9.86463	12.1306	15.9139	28.7898	26.9061
ENSMUSG00000038507.7	19.7523	1.43644	0.324874	4.42152	9.80076e-06	0.000192766	Parp12	Up	chr6:39063344-39095283	protein_coding	-	7.03916	5.50813	7.26946	9.30371	8.00863	4.12193	2.69504	8.32882	17.1981	20.0876	14.5099	20.2225	24.2612	28.2915	11.5159	13.1249
ENSMUSG00000056888.12	16.6355	1.4996	0.339207	4.42089	9.82947e-06	0.000192983	Glipr1	Up	chr10:111821353-111838536	protein_coding	-	10.5587	18.3604	2.72605	5.58223	10.0108	9.27434	2.69504	2.77627	13.3763	22.5374	19.8302	26.6345	22.5283	37.1325	12.7955	16.4061
ENSMUSG00000028266.18	12.1139	1.64408	0.37201	4.41947	9.89438e-06	0.000193908	Lmo4	Up	chr3:143894291-143910981	protein_coding	-	1.75979	3.67209	9.08682	8.37334	3.00323	6.18289	1.34752	4.16441	10.9877	19.5977	12.5752	12.3308	19.0624	30.0597	12.1557	15.0936
ENSMUSG00000096727.4	23.4319	1.40273	0.317448	4.41878	9.9258e-06	0.000194176	Psmb9	Up	chr17:34400961-34406738	protein_coding	-	3.51958	9.18022	11.8129	11.1645	12.0129	17.5182	9.43266	6.94068	45.3838	40.6652	28.5361	30.0871	8.66472	22.9868	20.4727	19.6874
ENSMUSG00000059182.9	83.0856	1.32014	0.299064	4.41423	1.01371e-05	0.000197954	Skap2	Up	chr6:51834402-51989529	protein_coding	-	56.3133	55.0813	10.9042	9.30371	50.0539	47.4022	60.6385	47.1966	112.265	108.277	101.569	106.045	76.2495	97.2519	103.004	122.718
ENSMUSG00000023045.14	6.51852	2.73161	0.618985	4.41304	1.01928e-05	0.000198686	Soat2	Up	chr15:102058961-102071904	protein_coding	+	3.51958	1.83604	1.81736	1.86074	0	0	1.34752	1.38814	4.77725	2.44971	6.28761	11.8376	29.46	15.9139	3.83864	5.90621
ENSMUSG00000019872.14	59.6501	1.27903	0.28991	4.41183	1.02499e-05	0.000199444	Smpdl3a	Up	chr10:57670431-57687926	protein_coding	+	35.1958	25.7046	29.0778	26.9808	26.028	23.7011	8.08513	16.6576	54.4606	49.9742	45.4643	36.9924	93.579	97.2519	44.1444	52.4996
ENSMUSG00000027900.16	22.6255	1.05031	0.238218	4.40902	1.03837e-05	0.000201688	Dram2	Up	chr3:106455114-106483206	protein_coding	+	12.3185	12.8523	13.6302	9.30371	19.0205	13.3963	9.43266	9.71695	24.364	29.3966	28.5361	34.033	10.3977	14.1457	31.3489	24.9373
ENSMUSG00000028645.12	22.5859	1.15603	0.262322	4.40693	1.04847e-05	0.000203288	Slc2a1	Up	chr4:118965908-118995180	protein_coding	+	3.51958	9.18022	5.45209	10.2341	12.0129	13.3963	12.1277	20.822	13.854	20.0876	32.4054	19.236	38.1248	19.4504	30.7091	24.2811
ENSMUSG00000056124.6	2.78379	3.72781	0.847825	4.39691	1.09805e-05	0.000212147	B4galt6	Up	chr18:20817656-20879461	protein_coding	-	1.75979	0	0	0	0	0	1.34752	0	2.38862	3.91954	6.28761	5.42555	6.93177	7.07286	3.83864	5.24996
ENSMUSG00000020484.20	37.0341	1.30977	0.29793	4.39623	1.10145e-05	0.000212428	Xbp1	Up	chr11:5470659-5475893	protein_coding	+	19.3577	14.6883	15.4476	8.37334	20.0216	17.5182	24.2554	11.1051	38.218	32.3362	28.0524	29.5939	60.653	77.8015	28.15	38.0622
ENSMUSG00000004846.11	19.0009	1.74902	0.398683	4.38701	1.14922e-05	0.00022086	Plod3	Up	chr5:137015873-137025502	protein_coding	+	1.75979	3.67209	11.8129	8.37334	7.00755	3.09145	18.8653	6.94068	26.7526	31.3563	14.0262	18.7428	12.1306	31.8279	37.7466	38.0622
ENSMUSG00000037260.9	10.2783	1.9527	0.445883	4.3794	1.19004e-05	0.000227504	Hgsnat	Up	chr8:26434481-26466781	protein_coding	-	1.75979	3.67209	6.36077	0	4.00431	1.03048	5.39009	5.55254	12.4208	10.2888	18.3792	16.7699	6.93177	15.9139	10.8761	13.7812
ENSMUSG00000025950.17	13.756	2.06904	0.472589	4.37809	1.19721e-05	0.000228475	Idh1	Up	chr1:65197775-65225659	protein_coding	-	3.51958	9.18022	2.72605	3.72148	6.00647	3.09145	6.73761	1.38814	30.0966	28.4167	15.9609	11.3443	8.66472	8.84108	23.0318	18.3749
ENSMUSG00000028494.13	21.6332	1.97269	0.450856	4.37542	1.212e-05	0.000230492	Plin2	Up	chr4:86566623-86588297	protein_coding	-	8.79895	7.34417	6.36077	1.86074	4.00431	4.12193	8.08513	2.77627	11.4654	10.7787	19.8302	15.2902	50.2554	33.5961	12.7955	17.7186
ENSMUSG00000003541.7	7.80536	2.3523	0.53872	4.36646	1.26279e-05	0.000238901	Ier3	Up	chr17:36132576-36133815	protein_coding	+	0	0	1.81736	0.930371	1.00108	0	4.04257	4.16441	5.73269	3.91954	9.18959	9.86463	12.1306	10.6093	5.11819	7.87495
ENSMUSG00000005686.18	26.5691	1.07514	0.246371	4.36393	1.27745e-05	0.000241256	Ampd3	Up	chr7:110367413-110411612	protein_coding	+	29.9164	16.5244	17.265	14.8859	16.0173	13.3963	6.73761	4.16441	23.4085	28.4167	33.8564	36.0059	41.5906	42.4372	24.9512	22.9686
ENSMUSG00000039286.13	13.741	1.89847	0.436195	4.35233	1.347e-05	0.000253078	Fndc3b	Up	chr3:27470311-27765456	protein_coding	-	1.75979	1.83604	1.81736	1.86074	2.00216	2.06096	12.1277	2.77627	10.5099	3.91954	12.5752	10.3579	12.1306	17.6822	18.5534	11.8124
ENSMUSG00000030309.17	5.19852	-1.86683	0.428968	-4.35192	1.34952e-05	0.000253117	Caprin2	Down	chr6:148743990-148797735	protein_coding	-	12.3185	22.0325	9.9955	4.65186	12.0129	6.18289	2.69504	2.77627	2.38862	0.489943	3.38564	2.46616	3.46589	5.30465	1.27955	2.62498
ENSMUSG00000025232.9	31.0015	1.3441	0.309401	4.3442	1.39787e-05	0.000261735	Hexa	Up	chr9:59446823-59472392	protein_coding	+	19.3577	14.6883	10.9042	7.44297	29.0313	19.5792	17.5178	15.2695	46.817	59.2831	37.7257	34.5262	31.193	15.9139	62.058	45.2809
ENSMUSG00000014778.11	17.2393	1.17893	0.271512	4.3421	1.41125e-05	0.000263177	Fhod1	Up	chr8:106055795-106074585	protein_coding	-	0	3.67209	9.9955	4.65186	11.0119	10.3048	17.5178	19.4339	26.7526	17.6379	19.8302	23.6751	22.5283	10.6093	30.0694	22.3123
ENSMUSG00000027435.9	18.774	1.80768	0.416337	4.34186	1.41281e-05	0.000263177	Cd93	Up	chr2:148278560-148285483	protein_coding	-	10.5587	7.34417	1.81736	1.86074	5.00539	12.3658	6.73761	11.1051	21.4976	25.967	18.3792	21.2089	27.7271	17.6822	33.2682	26.2498
ENSMUSG00000004451.15	12.295	1.66855	0.385049	4.33334	1.46865e-05	0.000272649	Ralb	Up	chr1:119398035-119432524	protein_coding	-	1.75979	7.34417	4.54341	2.79111	7.00755	2.06096	4.04257	6.94068	18.6313	18.6178	15.9609	13.3172	1.73294	12.3775	16.6341	11.8124
ENSMUSG00000000134.18	17.0426	1.02103	0.235968	4.32697	1.51177e-05	0.000280178	Tfe3	Up	chrX:7628799-7641441	protein_coding	+	19.3577	11.0163	7.26946	7.44297	7.00755	9.27434	4.04257	12.4932	16.7204	16.6581	18.8628	20.7157	34.6589	19.4504	15.3546	15.0936
ENSMUSG00000030747.6	5.70626	3.51657	0.813311	4.32377	1.53382e-05	0.000283302	Dgat2	Up	chr7:98802865-98831926	protein_coding	-	0	0	0.908682	0	1.00108	0	0	1.38814	1.43317	2.44971	6.77128	11.8376	5.19883	14.1457	1.27955	3.93747
ENSMUSG00000024845.20	121.384	-1.05648	0.244419	-4.32243	1.54321e-05	0.000284555	Tmem134	Down	chr19:4175934-4182306	protein_coding	+	316.762	299.275	159.928	158.163	177.191	195.792	122.625	97.1695	91.7231	86.7198	67.2291	71.5185	162.897	146.762	58.2194	59.0621
ENSMUSG00000021948.18	75.2607	1.11518	0.259069	4.30456	1.67319e-05	0.000307484	Prkcd	Up	chr14:30317311-30348167	protein_coding	-	24.6371	40.393	35.4386	29.7719	27.0291	46.3717	64.6811	48.5848	99.3667	105.338	70.1311	77.9306	67.5848	44.2054	111.321	103.031
ENSMUSG00000032754.15	10.6705	1.89157	0.439905	4.29994	1.70841e-05	0.000313428	Slc8b1	Up	chr5:120649233-120672089	protein_coding	+	5.27937	7.34417	2.72605	2.79111	2.00216	2.06096	6.73761	2.77627	14.3317	17.6379	11.1242	12.824	5.19883	8.84108	19.1932	17.0624
ENSMUSG00000016256.11	46.5707	1.36801	0.318238	4.29872	1.71786e-05	0.000314634	Ctsz	Up	chr2:174269286-174280832	protein_coding	-	22.8773	22.0325	10.9042	13.9556	21.0226	38.1278	17.5178	12.4932	57.8047	52.9138	48.3663	46.857	38.1248	38.9008	62.058	61.0308
ENSMUSG00000048440.17	9.37342	2.65788	0.619436	4.2908	1.78029e-05	0.000325521	Cyp4f16	Up	chr17:32755532-32770772	protein_coding	+	3.51958	1.83604	0.908682	0	0	1.03048	4.04257	1.38814	7.64359	7.83908	4.83663	5.91878	5.19883	17.6822	12.1557	11.1562
ENSMUSG00000022019.17	39.0295	-1.06482	0.248391	-4.28686	1.81215e-05	0.000330241	Tdrd3	Down	chr14:87654075-87782940	protein_coding	+	84.4699	89.9661	56.3383	57.683	49.0528	69.0423	40.4257	29.1509	26.7526	30.3764	29.0198	26.1413	36.3918	58.3511	14.075	14.4374
ENSMUSG00000028464.17	7.30816	2.18424	0.511444	4.27073	1.94833e-05	0.000352703	Tpm2	Up	chr4:43514711-43523765	protein_coding	-	1.75979	9.18022	0	0.930371	6.00647	6.18289	1.34752	1.38814	27.2303	18.6178	8.22226	5.91878	6.93177	3.53643	23.0318	19.6874
ENSMUSG00000101389.2	9.48925	3.00024	0.702465	4.27102	1.94584e-05	0.000352703	Ms4a4a	Up	chr19:11352887-11370154	protein_coding	+	0	1.83604	1.81736	0	1.00108	0	0	4.16441	7.16587	1.95977	5.80395	5.42555	6.93177	14.1457	15.9943	11.8124
ENSMUSG00000031683.17	34.5072	-1.15975	0.271662	-4.26911	1.96254e-05	0.000354687	Lsm6	Down	chr8:79531494-79547769	protein_coding	-	79.1906	71.6057	50.8862	46.5186	45.0485	47.4022	68.7236	47.1966	32.4853	24.0072	21.7648	26.6345	41.5906	44.2054	9.5966	10.4999
ENSMUSG00000032109.16	17.1004	1.86228	0.436415	4.26723	1.97912e-05	0.000356029	Nlrx1	Up	chr9:44164014-44179896	protein_coding	-	1.75979	5.50813	1.81736	1.86074	12.0129	9.27434	9.43266	8.32882	19.5867	13.2285	32.8891	28.1142	19.0624	14.1457	28.15	25.5936
ENSMUSG00000079164.11	1.88448	3.68951	0.864629	4.26716	1.97975e-05	0.000356029	Tlr5	Up	chr1:182782353-182804010	protein_coding	+	0	0	0	0	0	0	0	0	3.8218	4.40948	5.32029	2.95939	0	0	2.55909	1.31249
ENSMUSG00000028708.17	20.4485	1.04411	0.245134	4.25934	2.0503e-05	0.000366303	Mknk1	Up	chr4:115696395-115736447	protein_coding	+	5.27937	12.8523	8.17814	6.5126	17.0183	12.3658	16.1703	27.7627	25.3194	21.0675	34.34	25.648	19.0624	17.6822	35.1875	32.156
ENSMUSG00000071369.12	54.1269	1.02375	0.240958	4.24866	2.1505e-05	0.00038295	Map3k5	Up	chr10:19810218-20018499	protein_coding	+	26.3969	12.8523	29.0778	29.7719	17.0183	30.9145	63.3336	63.8543	59.2378	51.444	75.935	88.2884	51.9883	44.2054	95.3262	82.6869
ENSMUSG00000015396.5	16.3735	-2.04862	0.482307	-4.24755	2.16121e-05	0.000384232	Cd83	Down	chr13:43938251-43956608	protein_coding	+	5.27937	3.67209	11.8129	16.7467	64.069	45.3412	67.3761	72.1831	9.07677	6.36925	3.38564	9.3714	1.73294	5.30465	17.2739	15.0936
ENSMUSG00000024897.10	2.54727	3.47606	0.820277	4.23767	2.25851e-05	0.000400877	Apba1	Up	chr19:23736251-23926960	protein_coding	+	0	0	0	0	0	1.03048	0	0	3.34407	3.4296	2.41831	1.47969	3.46589	1.76822	5.11819	4.59372
ENSMUSG00000038301.16	30.8713	1.63731	0.386869	4.23221	2.31407e-05	0.000408745	Snx10	Up	chr6:51500881-51567659	protein_coding	+	7.03916	7.34417	0.908682	3.72148	22.0237	17.5182	17.5178	9.71695	35.3516	38.7055	27.0851	30.5803	31.193	33.5961	35.8273	35.4373
ENSMUSG00000029771.13	34.5822	1.21864	0.288267	4.22746	2.3634e-05	0.00041659	Irf5	Up	chr6:29526624-29541870	protein_coding	+	8.79895	5.50813	19.0823	22.3289	24.0259	13.3963	14.8227	23.5983	53.0274	49.9742	24.6668	36.4991	29.46	28.2915	46.0637	43.3122
ENSMUSG00000034361.11	9.69189	2.97388	0.703933	4.22466	2.39301e-05	0.000420646	Cpne2	Up	chr8:95259618-95297159	protein_coding	+	0	3.67209	0	0.930371	0	3.09145	1.34752	2.77627	4.29952	0.979885	12.5752	10.3579	29.46	24.755	5.11819	5.24996
ENSMUSG00000058290.5	36.1253	-1.08174	0.256184	-4.22251	2.41598e-05	0.000424001	Espl1	Down	chr15:102204701-102232792	protein_coding	+	68.6318	60.5894	70.8772	72.5689	63.0679	64.9204	28.298	38.8678	22.9308	24.4971	20.3138	26.6345	58.9201	58.3511	14.075	11.8124
ENSMUSG00000061815.12	3.66346	3.41713	0.810162	4.21784	2.46658e-05	0.000431205	Rufy4	Up	chr1:74164700-74187382	protein_coding	+	0	3.67209	0.908682	0	0	0	1.34752	0	1.43317	0.979885	10.1569	10.3579	13.8635	10.6093	3.83864	4.59372
ENSMUSG00000064345.1	147.805	-1.54706	0.368553	-4.19765	2.69699e-05	0.000470294	mt-Nd2	Down	chrM:3914-4951	protein_coding	+	131.984	165.244	74.5119	51.1704	130.14	138.085	451.42	495.565	53.5052	61.2428	45.4643	46.857	76.2495	83.1061	95.966	99.0931
ENSMUSG00000054640.16	24.2861	1.37614	0.328381	4.19068	2.78123e-05	0.00048421	Slc8a1	Up	chr17:81680534-82045806	protein_coding	-	17.5979	11.0163	9.08682	11.1645	8.00863	12.3658	5.39009	6.94068	25.3194	26.4569	14.9935	10.3579	31.193	22.9868	37.1069	41.9997
ENSMUSG00000053846.6	25.7948	5.75338	1.37384	4.18781	2.81665e-05	0.000489595	Lipg	Up	chr18:75072393-75094334	protein_coding	-	0	0	0	0	0	0	0	0	0	0	0.483663	0.986463	71.0507	26.5232	0.639773	0.656246
ENSMUSG00000029311.17	14.6682	1.3729	0.328126	4.18408	2.86326e-05	0.000496905	Hsd17b11	Up	chr5:104137628-104169785	protein_coding	-	0	9.18022	10.9042	3.72148	3.00323	6.18289	9.43266	5.55254	13.3763	14.6983	13.5426	15.2902	15.5965	12.3775	17.2739	22.9686
ENSMUSG00000031949.18	5.4481	-1.4116	0.337844	-4.17827	2.93739e-05	0.000506549	Adat1	Down	chr8:112693540-112718934	protein_coding	-	8.79895	18.3604	4.54341	9.30371	5.00539	11.3353	12.1277	5.55254	2.38862	2.93966	2.90198	5.91878	3.46589	1.76822	2.55909	3.93747
ENSMUSG00000048779.6	2.93319	3.41041	0.816208	4.17836	2.93623e-05	0.000506549	P2ry6	Up	chr7:100586837-100623856	protein_coding	-	0	1.83604	0.908682	0	0	0	0	0	4.77725	1.46983	3.8693	4.93231	1.73294	3.53643	5.11819	5.24996
ENSMUSG00000059883.17	17.9291	1.35618	0.324552	4.17862	2.93285e-05	0.000506549	Irak4	Up	chr15:94441524-94479696	protein_coding	+	1.75979	5.50813	1.81736	2.79111	14.0151	10.3048	12.1277	15.2695	20.5422	23.0273	19.8302	21.2089	17.3294	10.6093	23.0318	23.6248
ENSMUSG00000074570.15	10.0066	1.77733	0.42599	4.17223	3.01628e-05	0.000518514	Cass4	Up	chr2:172235714-172275677	protein_coding	+	1.75979	1.83604	0.908682	0	8.00863	11.3353	9.43266	2.77627	13.854	22.0474	15.9609	12.3308	5.19883	3.53643	24.9512	22.9686
ENSMUSG00000028772.20	38.0457	-1.14487	0.275848	-4.15035	3.31974e-05	0.000566224	Zcchc17	Down	chr4:130209176-130253736	protein_coding	-	82.7102	67.9336	59.973	54.8919	58.0625	60.7984	29.6455	23.5983	29.1412	31.3563	24.1831	20.2225	29.46	33.5961	20.4727	11.8124
ENSMUSG00000024730.8	2.52696	3.68628	0.890452	4.13978	3.47632e-05	0.000590164	Ms4a8a	Up	chr19:11044835-11058466	protein_coding	-	0	0	0	0	0	0	0	0	1.9109	2.44971	3.8693	0.986463	5.19883	1.76822	3.19887	4.59372
ENSMUSG00000017466.10	10.0658	1.49345	0.360917	4.13794	3.50434e-05	0.000593075	Timp2	Up	chr11:118191895-118246566	protein_coding	-	3.51958	7.34417	2.72605	1.86074	1.00108	3.09145	9.43266	4.16441	11.4654	7.34914	14.5099	11.8376	5.19883	14.1457	8.95683	10.4999
ENSMUSG00000049734.10	14.4945	1.70043	0.411236	4.13492	3.55077e-05	0.000600003	Trex1	Up	chr9:108887001-108888802	protein_coding	-	0	5.50813	1.81736	3.72148	6.00647	7.21337	4.04257	1.38814	16.2426	15.6782	13.0589	12.824	8.66472	10.6093	10.2364	9.84368
ENSMUSG00000054520.16	25.0883	1.02579	0.248275	4.13165	3.60176e-05	0.000607678	Sh3bp2	Up	chr5:34683182-34720985	protein_coding	+	7.03916	9.18022	15.4476	16.7467	13.014	8.24386	10.7802	11.1051	23.4085	27.4368	23.2158	20.2225	24.2612	19.4504	35.1875	18.3749
ENSMUSG00000032915.7	41.7721	1.93409	0.469781	4.11701	3.83818e-05	0.000644579	Adgre4	Up	chr17:56056984-56160662	protein_coding	+	10.5587	11.0163	4.54341	8.37334	8.00863	9.27434	17.5178	9.71695	49.2056	46.0546	32.4054	27.621	19.0624	17.6822	47.983	55.1246
ENSMUSG00000047407.18	13.1779	-1.31324	0.319012	-4.11659	3.84523e-05	0.00064477	Tgif1	Down	chr17:71151200-71160541	protein_coding	-	19.3577	12.8523	9.9955	12.0948	33.0356	35.0364	37.7306	40.2559	13.3763	13.2285	9.67325	8.38493	5.19883	1.76822	15.9943	7.87495
ENSMUSG00000015839.7	41.424	1.17703	0.286245	4.11198	3.92285e-05	0.00065594	Nfe2l2	Up	chr2:75505857-75534985	protein_coding	-	14.0783	25.7046	21.8084	17.6771	20.0216	16.4877	17.5178	6.94068	49.6834	38.7055	29.9871	34.033	29.46	63.6558	46.7035	28.2186
ENSMUSG00000025330.7	5.60098	4.01345	0.976138	4.11156	3.92987e-05	0.00065594	Padi4	Up	chr4:140473176-140501547	protein_coding	-	0	0	0	0	0	0	1.34752	2.77627	0.955449	2.44971	17.4119	11.3443	1.73294	3.53643	15.3546	7.87495
ENSMUSG00000031901.13	4.86762	-1.4126	0.343657	-4.1105	3.94805e-05	0.000657968	Dus2	Down	chr8:106717969-106780472	protein_coding	+	10.5587	9.18022	9.9955	6.5126	6.00647	7.21337	10.7802	9.71695	2.38862	6.36925	1.45099	1.97293	3.46589	1.76822	3.83864	3.93747
ENSMUSG00000042190.13	5.69039	3.4827	0.849674	4.09887	4.15178e-05	0.000688766	Cmklr1	Up	chr5:113750415-113788487	protein_coding	-	0	0	0	0	1.00108	1.03048	0	0	4.77725	6.8592	1.45099	3.45262	3.46589	7.07286	2.55909	4.59372
ENSMUSG00000058163.15	4.23818	3.26031	0.795569	4.09808	4.16583e-05	0.000689002	Gm5431	Up	chr11:48778249-48793041	protein_coding	-	1.75979	0	0	0	1.00108	1.03048	0	0	5.25497	5.87931	4.83663	4.43908	5.19883	3.53643	3.83864	3.28123
ENSMUSG00000060063.10	98.5248	1.37404	0.335582	4.09449	4.2309e-05	0.000698707	Alox5ap	Up	chr5:149201577-149224963	protein_coding	+	72.1514	67.9336	8.17814	6.5126	47.0507	57.707	44.4682	52.7492	100.322	98.9684	122.367	112.95	90.1131	109.629	148.427	127.968
ENSMUSG00000067336.7	21.7243	1.5639	0.38267	4.0868	4.37357e-05	0.000721176	Bmpr2	Up	chr1:59802559-59918173	protein_coding	+	5.27937	5.50813	7.26946	3.72148	7.00755	5.15241	9.43266	23.5983	21.0199	23.5172	22.7321	23.6751	32.9259	8.84108	33.2682	28.2186
ENSMUSG00000032691.15	33.7687	1.60778	0.394014	4.08052	4.49343e-05	0.000737597	Nlrp3	Up	chr11:59432394-59457782	protein_coding	+	7.03916	1.83604	6.36077	3.72148	13.014	14.4267	35.0356	47.1966	48.7279	50.4641	44.0133	52.7758	38.1248	37.1325	62.6978	54.4684
ENSMUSG00000046079.17	16.2937	1.14815	0.281407	4.08003	4.50303e-05	0.000738065	Lrrc8d	Up	chr5:105847835-105980302	protein_coding	+	10.5587	7.34417	9.08682	8.37334	5.00539	8.24386	13.4752	9.71695	16.2426	17.148	18.8628	13.3172	13.8635	26.5232	23.6716	28.8748
ENSMUSG00000033792.13	26.9639	1.20002	0.294499	4.0748	4.6053e-05	0.000753695	Atp7a	Up	chrX:105070882-105168532	protein_coding	+	8.79895	16.5244	17.265	6.5126	7.00755	14.4267	21.5604	5.55254	28.6635	27.9267	29.5034	25.648	25.9942	33.5961	26.8705	25.5936
ENSMUSG00000064370.1	531.859	-1.29779	0.318786	-4.07103	4.68054e-05	0.000764862	mt-Cytb	Down	chrM:14145-15288	protein_coding	+	758.47	717.893	350.751	331.212	399.43	389.522	1833.98	1911.46	312.432	329.731	248.603	255.987	249.544	259.928	523.974	538.121
ENSMUSG00000022876.19	30.4827	1.36961	0.336512	4.07	4.7013e-05	0.000767107	Samsn1	Up	chr16:75655681-75819169	protein_coding	-	10.5587	7.34417	9.08682	13.0252	17.0183	11.3353	8.08513	8.32882	28.1857	28.9066	28.0524	28.6074	34.6589	38.9008	12.7955	26.2498
ENSMUSG00000009376.16	3.5396	3.43691	0.844843	4.0681	4.73976e-05	0.000772226	Met	Up	chr6:17463799-17573979	protein_coding	+	0	0	0	0	0	1.03048	1.34752	0	5.25497	6.36925	3.8693	5.91878	1.73294	1.76822	3.83864	1.31249
ENSMUSG00000029512.12	48.1258	1.03092	0.253444	4.06764	4.74925e-05	0.000772621	Ulk1	Up	chr5:110932354-110957963	protein_coding	-	29.9164	31.2127	15.4476	13.9556	34.0367	22.6706	36.3831	33.3153	32.4853	44.5848	46.4316	49.3231	88.3801	116.702	40.3057	34.781
ENSMUSG00000040528.16	5.92406	1.92293	0.473653	4.05979	4.91162e-05	0.000797846	Milr1	Up	chr11:106642052-106659620	protein_coding	+	0	1.83604	1.81736	3.72148	0	2.06096	4.04257	0	4.29952	6.8592	7.25494	7.39847	3.46589	8.84108	8.95683	6.56246
ENSMUSG00000066278.7	36.3583	-1.88462	0.464467	-4.05759	4.95807e-05	0.000804195	Vps37b	Down	chr5:124142704-124170333	protein_coding	-	15.8381	18.3604	21.8084	20.4682	86.0927	104.079	173.83	202.668	20.5422	23.0273	27.0851	26.1413	6.93177	5.30465	26.2307	35.4373
ENSMUSG00000032860.6	3.52848	3.03141	0.747315	4.05639	4.9836e-05	0.000807021	P2ry2	Up	chr7:100645775-100662073	protein_coding	-	0	0	0	0	1.00108	0	2.69504	1.38814	3.34407	4.89943	4.83663	9.86463	3.46589	1.76822	4.47841	4.59372
ENSMUSG00000021697.13	35.5975	-1.30533	0.321912	-4.05495	5.01455e-05	0.00080855	Depdc1b	Down	chr13:108452866-108544316	protein_coding	+	51.0339	67.9336	76.3293	67.9171	75.0809	61.8289	18.8653	18.0458	16.2426	20.0876	24.6668	21.2089	45.0565	40.669	5.11819	13.1249
ENSMUSG00000032724.6	37.7118	1.01618	0.2506	4.05497	5.01407e-05	0.00080855	Abtb2	Up	chr2:103396655-103548768	protein_coding	+	19.3577	22.0325	18.1736	25.12	15.0162	17.5182	40.4257	34.7034	38.6957	40.1753	61.4251	56.7216	39.8577	38.9008	48.6228	57.7496
ENSMUSG00000031880.8	4.1422	-1.96501	0.484864	-4.05271	5.06278e-05	0.000815122	Rrad	Down	chr8:105354702-105357959	protein_coding	-	7.03916	0	2.72605	2.79111	15.0162	13.3963	10.7802	13.8814	4.77725	1.46983	0	3.45262	3.46589	0	1.91932	1.31249
ENSMUSG00000078144.5	1.82963	3.29533	0.813431	4.05115	5.09674e-05	0.000818629	Capns2	Up	chr8:93628035-93629039	protein_coding	+	0	0	0.908682	0	0	0	0	0	1.43317	1.95977	2.90198	2.46616	1.73294	3.53643	5.11819	3.93747
ENSMUSG00000095788.7	7.56552	3.59266	0.886854	4.05102	5.09956e-05	0.000818629	Sirpb1a	Up	chr3:15436713-15491580	protein_coding	-	0	1.83604	0	0	0	1.03048	2.69504	1.38814	2.86635	3.4296	13.5426	13.8105	5.19883	7.07286	15.9943	13.1249
ENSMUSG00000044465.20	21.9168	1.11048	0.274511	4.04529	5.22578e-05	0.00083766	Fam160a2	Up	chr7:105020418-105049261	protein_coding	-	15.8381	5.50813	6.36077	11.1645	12.0129	5.15241	16.1703	26.3746	24.8417	25.967	24.6668	27.1277	27.7271	26.5232	30.0694	21.6561
ENSMUSG00000019810.16	9.7594	1.48412	0.367132	4.04245	5.28952e-05	0.000846634	Fuca2	Up	chr10:13375284-13394779	protein_coding	+	5.27937	0	2.72605	8.37334	5.00539	3.09145	1.34752	2.77627	16.2426	8.81897	10.1569	9.3714	13.8635	7.07286	11.5159	7.87495
ENSMUSG00000023206.17	3.87975	2.94382	0.728714	4.03975	5.35089e-05	0.000853952	Il15ra	Up	chr2:11710101-11739128	protein_coding	+	1.75979	0	0	0	1.00108	1.03048	1.34752	0	5.25497	2.93966	5.80395	3.94585	6.93177	3.53643	7.03751	2.62498
ENSMUSG00000062825.16	572.942	1.01837	0.252129	4.03906	5.3665e-05	0.000855193	Actg1	Up	chr11:120236516-120239368	protein_coding	-	343.159	438.814	161.745	166.536	478.515	468.869	313.973	385.902	647.317	1010.26	581.846	623.938	547.61	544.611	753.653	866.9
ENSMUSG00000041362.18	3.10165	3.36207	0.832539	4.03833	5.38325e-05	0.000856612	Shtn1	Up	chr19:58961788-59064532	protein_coding	-	0	0	0	0	0	1.03048	0	0	1.43317	4.40948	3.8693	0.493231	1.73294	7.07286	3.19887	3.28123
ENSMUSG00000000628.11	6.18707	2.38714	0.591567	4.03527	5.4539e-05	0.00086659	Hk2	Up	chr6:82702006-82751435	protein_coding	-	1.75979	0	0	1.86074	1.00108	1.03048	4.04257	4.16441	10.5099	12.2486	6.28761	3.94585	5.19883	7.07286	10.8761	12.4687
ENSMUSG00000054920.13	13.4129	1.18925	0.295055	4.03062	5.56295e-05	0.000882634	Klhl5	Up	chr5:65264882-65325531	protein_coding	+	3.51958	3.67209	4.54341	10.2341	5.00539	9.27434	4.04257	15.2695	16.2426	16.1681	14.9935	12.3308	12.1306	12.3775	19.1932	23.6248
ENSMUSG00000037913.13	12.1461	1.21604	0.301908	4.02785	5.62883e-05	0.00089179	Tmem156	Up	chr5:65211689-65249475	protein_coding	-	3.51958	7.34417	7.26946	7.44297	9.0097	2.06096	4.04257	4.16441	9.07677	8.32903	14.0262	14.7969	17.3294	12.3775	17.2739	16.4061
ENSMUSG00000034612.8	19.2165	1.05959	0.263144	4.02667	5.65715e-05	0.000894977	Chst11	Up	chr10:82821332-83031734	protein_coding	+	8.79895	3.67209	4.54341	11.1645	18.0194	17.5182	13.4752	11.1051	20.0644	17.6379	19.8302	28.6074	32.9259	37.1325	21.7523	19.6874
ENSMUSG00000033940.9	133.035	-1.16898	0.290407	-4.02534	5.68941e-05	0.000898779	Brk1	Down	chr6:113581733-113593912	protein_coding	+	251.65	290.095	144.48	140.486	262.282	220.523	115.887	113.827	109.399	102.398	68.1964	69.5456	109.175	109.629	60.7785	57.7496
ENSMUSG00000031644.20	26.8047	-1.016	0.252587	-4.02238	5.76122e-05	0.000907496	Nek1	Down	chr8:61446229-61584380	protein_coding	+	51.0339	42.229	36.3473	36.2845	46.0496	45.3412	40.4257	22.2102	17.1981	20.5776	16.4445	19.236	41.5906	31.8279	8.95683	13.1249
ENSMUSG00000037820.16	19.5359	1.58799	0.395319	4.01697	5.89509e-05	0.000927245	Tgm2	Up	chr2:157958322-157988356	protein_coding	-	8.79895	7.34417	1.81736	10.2341	3.00323	2.06096	13.4752	6.94068	32.0075	34.296	10.6406	11.3443	12.1306	22.9868	14.7148	16.4061
ENSMUSG00000061577.13	7.43961	1.47149	0.366387	4.01621	5.91404e-05	0.000928888	Adgrg5	Up	chr8:95650322-95669908	protein_coding	+	1.75979	1.83604	3.63473	0.930371	3.00323	9.27434	6.73761	2.77627	16.7204	12.7385	12.5752	6.90524	3.46589	5.30465	9.5966	11.8124
ENSMUSG00000037344.15	10.9267	1.22798	0.305866	4.01477	5.95026e-05	0.000930559	Slc12a9	Up	chr5:137312820-137331859	protein_coding	-	7.03916	7.34417	3.63473	7.44297	3.00323	5.15241	12.1277	4.16441	14.3317	9.79885	17.4119	15.7834	17.3294	3.53643	18.5534	12.4687
ENSMUSG00000038811.14	17.5842	1.86774	0.465643	4.0111	6.04372e-05	0.000943823	Gngt2	Up	chr11:95728042-95736560	protein_coding	+	0	3.67209	7.26946	6.5126	8.00863	4.12193	6.73761	1.38814	27.708	26.9468	16.4445	20.2225	17.3294	7.07286	12.1557	14.4374
ENSMUSG00000024675.20	38.8555	1.47525	0.368142	4.00728	6.14226e-05	0.000957842	Ms4a4c	Up	chr19:11382134-11404610	protein_coding	+	5.27937	7.34417	17.265	14.8859	11.0119	15.4572	22.9079	11.1051	51.5943	48.9943	27.5688	36.4991	20.7953	24.755	40.3057	43.9685
ENSMUSG00000024818.16	12.97	1.25592	0.314033	3.99932	6.35246e-05	0.000987798	Slc25a45	Up	chr19:5927836-5935906	protein_coding	+	10.5587	7.34417	8.17814	2.79111	6.00647	2.06096	12.1277	5.55254	19.5867	20.5776	18.3792	17.7563	5.19883	7.07286	13.4352	13.7812
ENSMUSG00000030447.16	21.6817	1.28954	0.322495	3.99863	6.371e-05	0.000987867	Cyfip1	Up	chr7:55491493-55582350	protein_coding	+	10.5587	7.34417	3.63473	6.5126	12.0129	15.4572	12.1277	9.71695	25.3194	29.3966	18.8628	15.2902	25.9942	14.1457	31.3489	26.2498
ENSMUSG00000032193.10	16.8138	1.30178	0.325536	3.9989	6.36383e-05	0.000987867	Ldlr	Up	chr9:21634779-21661215	protein_coding	+	3.51958	14.6883	6.36077	2.79111	11.0119	6.18289	9.43266	8.32882	30.5744	25.967	12.0916	9.86463	6.93177	17.6822	20.4727	21.6561
ENSMUSG00000041697.9	137.314	-1.24809	0.312171	-3.9981	6.38531e-05	0.000988681	Cox6a1	Down	chr5:115483701-115487040	protein_coding	-	272.768	282.751	152.659	149.79	285.307	253.499	125.32	120.768	106.533	99.4584	80.288	90.2613	100.511	104.325	61.4182	49.8747
ENSMUSG00000053063.12	12.0768	2.49299	0.623842	3.99619	6.43706e-05	0.000995283	Clec12a	Up	chr6:129319654-129342266	protein_coding	+	1.75979	0	0.908682	4.65186	1.00108	1.03048	2.69504	4.16441	6.21042	14.2083	18.8628	12.3308	6.93177	0	19.1932	12.4687
ENSMUSG00000068923.15	10.1541	1.34162	0.335779	3.99554	6.45482e-05	0.000996616	Syt11	Up	chr3:88652007-88682471	protein_coding	-	5.27937	3.67209	6.36077	2.79111	4.00431	2.06096	4.04257	6.94068	10.9877	7.83908	17.4119	12.3308	3.46589	8.84108	13.4352	7.87495
ENSMUSG00000030782.18	3.94619	1.83451	0.459886	3.98905	6.63376e-05	0.0010228	Tgfb1i1	Up	chr7:127845984-127854871	protein_coding	+	3.51958	3.67209	1.81736	1.86074	2.00216	2.06096	1.34752	1.38814	8.59904	7.83908	5.32029	6.90524	1.73294	3.53643	12.1557	9.18744
ENSMUSG00000028521.18	9.042	-1.08458	0.272026	-3.98702	6.69077e-05	0.00102868	Slc35d1	Down	chr4:103027846-103072361	protein_coding	-	17.5979	12.8523	6.36077	8.37334	16.0173	9.27434	21.5604	20.822	4.77725	8.81897	5.80395	6.90524	6.93177	10.6093	3.83864	5.90621
ENSMUSG00000060470.8	4.30865	3.0329	0.760682	3.98708	6.68923e-05	0.00102868	Adgrg3	Up	chr8:95744320-95771878	protein_coding	+	0	1.83604	0	1.86074	0	1.03048	0	0	0.955449	4.40948	4.35296	3.94585	8.66472	14.1457	7.03751	2.62498
ENSMUSG00000041439.16	31.6294	1.08323	0.272082	3.98126	6.85504e-05	0.00105098	Mfsd6	Up	chr1:52695445-52766621	protein_coding	-	17.5979	12.8523	9.08682	14.8859	32.0345	28.8535	21.5604	2.77627	38.218	33.3161	32.4054	42.9111	48.5224	40.669	37.7466	29.531
ENSMUSG00000039616.11	6.22768	2.00536	0.504034	3.97861	6.93187e-05	0.00105978	Mocos	Up	chr18:24786748-24834632	protein_coding	+	3.51958	0	0	0.930371	1.00108	2.06096	4.04257	5.55254	6.68814	11.2687	3.8693	9.3714	5.19883	12.3775	9.5966	5.90621
ENSMUSG00000098188.2	11.0705	1.57967	0.39738	3.97522	7.03151e-05	0.00107351	Sowahc	Up	chr10:59057775-59062256	protein_coding	+	1.75979	1.83604	6.36077	5.58223	3.00323	4.12193	5.39009	5.55254	17.1981	15.1882	11.6079	14.3037	8.66472	8.84108	9.5966	16.4061
ENSMUSG00000002489.17	12.6052	1.58887	0.399835	3.97382	7.07281e-05	0.00107831	Tiam1	Up	chr16:89583999-89940657	protein_coding	-	10.5587	7.34417	0.908682	3.72148	4.00431	7.21337	2.69504	6.94068	21.9753	22.5374	6.28761	15.7834	6.93177	7.07286	15.9943	21.6561
ENSMUSG00000034265.9	14.9961	-1.1635	0.293067	-3.97008	7.18477e-05	0.00109385	Zdhhc14	Down	chr17:5542832-5804086	protein_coding	+	33.436	27.5407	31.8039	26.9808	22.0237	19.5792	12.1277	12.4932	11.9431	9.79885	9.18959	8.87816	15.5965	22.9868	3.83864	7.87495
ENSMUSG00000052684.5	37.3231	-1.30612	0.329044	-3.96944	7.2041e-05	0.00109526	Jun	Down	chr4:94937271-94940459	protein_coding	-	36.9556	36.7209	29.9865	43.7274	98.1057	96.8653	88.9365	101.334	31.0521	44.0948	27.5688	32.5533	22.5283	3.53643	26.2307	22.9686
ENSMUSG00000061981.15	17.6148	1.15698	0.292071	3.96131	7.4541e-05	0.00113012	Flot2	Up	chr11:77928757-77951260	protein_coding	+	7.03916	3.67209	6.36077	8.37334	4.00431	5.15241	13.4752	12.4932	22.9308	14.6983	15.4772	15.2902	19.0624	14.1457	17.2739	14.4374
ENSMUSG00000027447.7	92.7471	1.07921	0.27247	3.96083	7.46899e-05	0.00113081	Cst3	Up	chr2:148713642-148717612	protein_coding	-	42.235	58.7534	22.717	24.1896	70.0755	76.2557	53.9009	48.5848	111.788	103.378	100.118	95.1937	93.579	60.1193	134.352	133.218
ENSMUSG00000057963.10	11.3497	1.04221	0.26333	3.95782	7.56382e-05	0.00114358	Itpk1	Up	chr12:102534841-102671189	protein_coding	-	5.27937	3.67209	8.17814	6.5126	6.00647	6.18289	12.1277	11.1051	11.9431	13.2285	20.7975	17.2631	15.5965	7.07286	16.6341	15.7499
ENSMUSG00000036661.15	32.8283	1.07802	0.27248	3.95634	7.61069e-05	0.00114908	Dennd3	Up	chr15:73384409-73444091	protein_coding	+	8.79895	7.34417	15.4476	17.6771	10.0108	19.5792	30.993	38.8678	29.1412	35.7658	51.2682	35.5127	31.193	22.9868	46.0637	59.0621
ENSMUSG00000063889.17	19.8979	-1.12039	0.283437	-3.95287	7.72191e-05	0.00116426	Crem	Down	chr18:3266048-3337748	protein_coding	-	28.1566	36.7209	19.0823	14.8859	34.0367	44.3107	25.6029	41.6441	10.5099	15.6782	13.5426	18.2496	20.7953	21.2186	7.03751	9.18744
ENSMUSG00000060032.7	121.091	-1.1256	0.285038	-3.94894	7.84994e-05	0.00118193	H2aj	Down	chr6:136785242-136787072	protein_coding	+	311.483	363.537	195.367	221.428	133.143	166.938	122.625	129.097	93.634	97.4986	56.5885	65.5998	171.561	152.067	63.3376	61.0308
ENSMUSG00000040253.16	366.159	1.31026	0.332212	3.94403	8.01224e-05	0.00120267	Gbp7	Up	chr3:142236103-142255910	protein_coding	+	212.935	192.785	175.376	176.771	168.181	152.511	79.5038	83.2882	211.632	198.427	363.714	343.289	849.142	915.936	101.724	107.624
ENSMUSG00000051811.15	32.203	-1.07996	0.273839	-3.94378	8.02072e-05	0.00120267	Cox6b2	Down	chr7:4754791-4756093	protein_coding	-	68.6318	69.7697	43.6167	33.4934	47.0507	37.0974	49.8583	48.5848	16.2426	20.0876	24.6668	25.648	32.9259	40.669	14.7148	18.3749
ENSMUSG00000025880.12	39.4645	-1.03978	0.264057	-3.93769	8.22701e-05	0.00123191	Smad7	Down	chr18:75500600-75529006	protein_coding	+	29.9164	25.7046	57.247	61.4045	68.0733	51.5241	114.539	136.037	33.9184	25.967	34.8237	37.9788	17.3294	15.9139	49.9023	43.3122
ENSMUSG00000035692.8	439.758	2.24714	0.571013	3.93535	8.30756e-05	0.00124057	Isg15	Up	chr4:156283912-156285253	protein_coding	-	146.063	150.556	72.6946	64.1956	133.143	139.115	51.2059	44.4204	94.1117	108.277	168.315	189.401	1582.18	1589.63	42.225	36.0935
ENSMUSG00000074743.5	7.1119	2.13153	0.54161	3.93553	8.30121e-05	0.00124057	Thbd	Up	chr2:148246386-148250108	protein_coding	-	1.75979	3.67209	0	0.930371	1.00108	1.03048	8.08513	8.32882	9.07677	7.34914	11.1242	13.3172	6.93177	7.07286	24.3114	19.6874
ENSMUSG00000020422.15	13.4105	1.5289	0.388599	3.93439	8.34074e-05	0.00124382	Tns3	Up	chr11:8381652-8614681	protein_coding	-	3.51958	5.50813	4.54341	8.37334	5.00539	4.12193	10.7802	2.77627	18.1535	17.6379	10.1569	9.86463	5.19883	21.2186	21.7523	24.9373
ENSMUSG00000057315.15	6.76353	1.98485	0.505068	3.92987	8.49926e-05	0.00126057	Arhgap24	Up	chr5:102629257-103045803	protein_coding	+	0	3.67209	0	0.930371	3.00323	0	6.73761	2.77627	4.29952	5.38937	11.1242	12.3308	10.3977	5.30465	8.31705	5.24996
ENSMUSG00000001750.17	31.7831	1.16997	0.298331	3.9217	8.79256e-05	0.00129702	Tcirg1	Up	chr19:3946050-3957133	protein_coding	-	19.3577	11.0163	11.8129	4.65186	11.0119	13.3963	26.9504	33.3153	33.4407	42.625	34.34	23.1819	24.2612	26.5232	51.1819	49.8747
ENSMUSG00000019055.16	5.81104	1.68848	0.430918	3.91834	8.91613e-05	0.00131347	Plod1	Up	chr4:147994210-148021224	protein_coding	-	1.75979	5.50813	1.81736	2.79111	0	0	5.39009	4.16441	8.59904	7.34914	8.22226	5.91878	8.66472	5.30465	9.5966	7.87495
ENSMUSG00000020715.10	17.603	1.15224	0.294474	3.91288	9.12037e-05	0.00133995	Ern1	Up	chr11:106285476-106378678	protein_coding	-	8.79895	5.50813	10.9042	6.5126	8.00863	10.3048	13.4752	8.32882	24.364	13.7184	13.0589	14.7969	10.3977	17.6822	33.2682	30.8435
ENSMUSG00000070305.11	5.9983	1.77844	0.45463	3.91184	9.15938e-05	0.00134387	Mpzl3	Up	chr9:44966484-44988734	protein_coding	+	0	0	3.63473	2.79111	3.00323	2.06096	1.34752	6.94068	5.73269	12.2486	13.0589	12.3308	1.73294	7.07286	8.31705	7.87495
ENSMUSG00000041608.9	3.29305	3.98728	1.02023	3.90823	9.29745e-05	0.00135865	Entpd3	Up	chr9:120368884-120397393	protein_coding	+	0	0	0	0	2.00216	0	0	0	1.9109	1.46983	6.77128	5.42555	6.93177	8.84108	8.95683	7.87495
ENSMUSG00000066595.10	13.5451	1.11096	0.284955	3.89871	9.67051e-05	0.00140939	Flvcr1	Up	chr1:190738044-190758355	protein_coding	-	7.03916	3.67209	7.26946	5.58223	4.00431	7.21337	10.7802	12.4932	12.8986	16.6581	24.1831	19.236	6.93177	12.3775	12.1557	13.1249
ENSMUSG00000017144.9	5.93695	3.26081	0.836896	3.89632	9.76668e-05	0.00142151	Rnd3	Up	chr2:51020450-51039123	protein_coding	-	1.75979	1.83604	0	0	1.00108	1.03048	0	0	8.12132	7.83908	3.38564	2.46616	0	5.30465	6.39773	11.8124
ENSMUSG00000023349.15	3.59519	2.97981	0.764908	3.89564	9.79402e-05	0.00142359	Clec4n	Up	chr6:123206802-123223980	protein_coding	+	1.75979	0	0.908682	0	0	1.03048	1.34752	0	7.16587	6.36925	8.22226	3.45262	5.19883	3.53643	1.27955	1.96874
ENSMUSG00000030720.17	11.0698	1.50803	0.387974	3.88693	0.00010152	0.00146975	Cln3	Up	chr7:126170379-126184989	protein_coding	-	1.75979	9.18022	2.72605	1.86074	2.00216	1.03048	17.5178	4.16441	17.6758	11.2687	12.5752	14.3037	3.46589	7.07286	17.2739	17.0624
ENSMUSG00000031712.11	3.66508	2.88248	0.741766	3.88597	0.00010192	0.00147359	Il15	Up	chr8:83058261-83129851	protein_coding	-	0	0	0.908682	0.930371	0	0	1.34752	1.38814	5.73269	5.38937	3.38564	5.91878	3.46589	1.76822	3.19887	4.59372
ENSMUSG00000036452.19	50.9464	1.24791	0.321589	3.88045	0.000104264	0.00150349	Arhgap26	Up	chr18:39126198-39509337	protein_coding	+	24.6371	11.0163	19.0823	15.8163	17.0183	24.7316	55.2484	55.5254	61.6265	63.6925	62.3925	60.1742	57.1871	35.3643	83.1705	100.406
ENSMUSG00000054404.14	51.5849	1.50267	0.387282	3.88003	0.000104444	0.00150411	Slfn5	Up	chr11:82842175-82855666	protein_coding	+	15.8381	18.3604	22.717	21.3985	26.028	20.6096	1.34752	12.4932	44.4284	49.4842	73.033	78.917	43.3236	47.7418	31.3489	28.2186
ENSMUSG00000051397.6	3.59333	2.64328	0.684005	3.86442	0.000111355	0.0015973	Tacstd2	Up	chr6:67511046-67512780	protein_coding	-	1.75979	1.83604	0.908682	0.930371	0	1.03048	1.34752	0	4.77725	4.40948	3.8693	10.8511	1.73294	10.6093	3.19887	5.90621
ENSMUSG00000071379.3	13.8589	1.08031	0.279687	3.86258	0.000112197	0.00160727	Hpcal1	Up	chr12:17740857-17841934	protein_coding	+	8.79895	5.50813	9.08682	8.37334	6.00647	10.3048	10.7802	11.1051	20.5422	24.4971	15.4772	17.7563	5.19883	10.6093	26.2307	19.6874
ENSMUSG00000045658.17	8.95454	2.13221	0.552486	3.8593	0.000113715	0.00162688	Pid1	Up	chr1:84014017-84341901	protein_coding	-	1.75979	7.34417	0.908682	0.930371	1.00108	1.03048	4.04257	2.77627	11.4654	8.81897	5.32029	4.93231	8.66472	7.07286	15.9943	14.4374
ENSMUSG00000034266.7	6.12135	1.935	0.501501	3.85842	0.000114122	0.00163057	Batf	Up	chr12:85733443-85755861	protein_coding	+	0	0	0.908682	0.930371	3.00323	4.12193	6.73761	0	7.64359	7.34914	12.5752	11.3443	10.3977	3.53643	5.75796	3.28123
ENSMUSG00000039187.17	18.4228	-1.14749	0.298247	-3.84745	0.000119354	0.00169645	Fanci	Down	chr7:79041677-79100012	protein_coding	+	40.4752	44.065	26.3518	23.2593	33.0356	27.823	12.1277	18.0458	11.9431	8.81897	7.25494	11.3443	38.1248	21.2186	9.5966	4.59372
ENSMUSG00000059834.13	23.0078	-1.13091	0.294069	-3.84573	0.000120196	0.00170619	Sclt1	Down	chr3:41581155-41696949	protein_coding	-	21.1175	27.5407	48.1601	37.2148	27.0291	46.3717	10.7802	8.32882	13.854	15.6782	9.67325	6.90524	24.2612	17.6822	12.7955	10.4999
ENSMUSG00000026872.19	90.4202	1.12732	0.293302	3.84353	0.000121275	0.00171927	Zeb2	Up	chr2:44873644-45007407	protein_coding	-	68.6318	53.2453	22.717	13.9556	53.0571	56.6765	47.1633	65.2424	118.953	115.137	92.3796	99.1395	71.0507	67.1922	125.396	129.28
ENSMUSG00000042608.16	90.0942	1.69674	0.441671	3.84165	0.000122211	0.00172805	Stk40	Up	chr4:125997750-126034822	protein_coding	+	47.5143	38.5569	19.991	27.9111	24.0259	30.9145	30.993	33.3153	44.9061	33.806	44.9806	44.3908	275.538	311.206	33.2682	40.031
ENSMUSG00000039787.14	12.7257	-1.02034	0.26579	-3.83891	0.000123582	0.00173842	Cercam	Down	chr2:29759176-29772852	protein_coding	+	24.6371	29.3767	19.0823	21.3985	21.0226	16.4877	6.73761	12.4932	7.16587	9.30891	7.7386	6.41201	17.3294	21.2186	6.39773	8.53119
ENSMUSG00000045763.9	4.57751	3.69125	0.961492	3.83908	0.000123496	0.00173842	Basp1	Up	chr15:25363363-25413850	protein_coding	-	0	0	0	0	2.00216	0	0	1.38814	1.9109	1.95977	5.80395	5.42555	17.3294	17.6822	2.55909	1.31249
ENSMUSG00000074063.11	4.20602	2.33748	0.608755	3.83978	0.000123147	0.00173842	Osgin1	Up	chr8:120160863-120172995	protein_coding	+	1.75979	0	0.908682	2.79111	1.00108	1.03048	1.34752	1.38814	6.68814	4.89943	6.28761	7.8917	8.66472	5.30465	5.11819	9.18744
ENSMUSG00000025743.15	9.85617	2.10981	0.549978	3.83616	0.000124972	0.00175571	Sdc3	Up	chr4:130519848-130553630	protein_coding	+	1.75979	7.34417	0.908682	0	2.00216	1.03048	2.69504	5.55254	16.7204	11.7586	8.70593	5.42555	6.93177	5.30465	14.7148	10.4999
ENSMUSG00000021279.6	12.4827	1.56476	0.409138	3.82453	0.000131021	0.00183834	Cdc42bpb	Up	chr12:111259410-111344152	protein_coding	-	5.27937	5.50813	2.72605	0.930371	6.00647	9.27434	5.39009	9.71695	16.7204	18.6178	14.0262	9.86463	12.1306	5.30465	26.8705	22.9686
ENSMUSG00000046841.6	9.97076	2.03824	0.533101	3.82337	0.000131641	0.00184467	Ckap4	Up	chr10:84362169-84369926	protein_coding	-	3.51958	5.50813	0.908682	1.86074	3.00323	0	1.34752	1.38814	6.68814	8.81897	11.6079	6.41201	10.3977	1.76822	11.5159	6.56246
ENSMUSG00000064367.1	254.046	-1.3563	0.354777	-3.82296	0.000131862	0.00184539	mt-Nd5	Down	chrM:11742-13565	protein_coding	+	274.527	271.734	114.494	112.575	201.217	203.005	857.024	889.795	114.176	122.486	74.484	88.2884	138.635	162.676	205.367	236.248
ENSMUSG00000009772.16	20.5108	1.12991	0.295608	3.82231	0.000132208	0.00184787	Nuak2	Up	chr1:132243864-132261226	protein_coding	+	14.0783	12.8523	14.5389	7.44297	3.00323	8.24386	17.5178	11.1051	21.4976	20.5776	19.3465	15.7834	22.5283	21.2186	32.6284	35.4373
ENSMUSG00000067149.7	6.49093	-1.81792	0.475797	-3.82078	0.000133029	0.0018546	Jchain	Down	chr5:88667668-88675750	protein_coding	-	10.5587	14.6883	5.45209	4.65186	2.00216	5.15241	13.4752	9.71695	1.43317	2.44971	3.38564	2.95939	1.73294	1.76822	1.27955	1.96874
ENSMUSG00000095609.3	5.00815	3.14208	0.823294	3.81648	0.00013537	0.00188482	Gm21188	Up	chr13:120496141-120513730	protein_coding	-	1.75979	0	1.81736	0	0	0	0	0	4.77725	7.83908	1.93465	1.47969	6.93177	5.30465	1.91932	5.24996
ENSMUSG00000106918.4	8.85933	1.44237	0.377968	3.81611	0.000135573	0.00188524	Mrpl33	Up	chr5:31754279-31821728	protein_coding	+	5.27937	5.50813	0.908682	3.72148	6.00647	2.06096	5.39009	6.94068	11.4654	9.30891	10.6406	14.7969	10.3977	7.07286	15.3546	11.1562
ENSMUSG00000064341.1	428.177	-1.43032	0.375276	-3.81137	0.000138198	0.00191929	mt-Nd1	Down	chrM:2751-3707	protein_coding	+	450.506	444.323	222.627	246.548	302.326	298.84	1379.86	1363.15	219.753	207.736	154.772	155.368	145.567	118.47	356.354	385.216
ENSMUSG00000034563.17	8.1528	1.43258	0.376748	3.80249	0.000143246	0.00197934	Ccpg1	Up	chr9:72892711-72923622	protein_coding	+	5.27937	1.83604	1.81736	2.79111	3.00323	4.12193	2.69504	4.16441	10.9877	7.34914	8.22226	5.91878	12.1306	12.3775	9.5966	5.24996
ENSMUSG00000044702.14	11.947	-1.17566	0.309459	-3.79908	0.000145231	0.00200423	Palb2	Down	chr7:121706485-121732208	protein_coding	-	35.1958	36.7209	13.6302	14.8859	16.0173	9.27434	18.8653	12.4932	8.12132	8.32903	8.70593	8.38493	8.66472	19.4504	3.19887	6.56246
ENSMUSG00000026883.18	4.5259	2.2971	0.605408	3.79431	0.000148055	0.00203678	Dab2ip	Up	chr2:35448278-35621006	protein_coding	+	1.75979	0	0.908682	0	1.00108	1.03048	2.69504	1.38814	6.68814	5.38937	3.38564	6.41201	5.19883	7.07286	5.11819	2.62498
ENSMUSG00000048852.14	2.31133	3.13519	0.827847	3.78716	0.000152379	0.00209229	Gm12185	Up	chr11:48795483-48883053	protein_coding	-	0	0	0.908682	0.930371	0	0	0	0	4.29952	3.4296	3.8693	3.94585	3.46589	5.30465	1.27955	1.31249
ENSMUSG00000069793.13	11.1278	1.75123	0.462493	3.78649	0.000152788	0.00209264	Slfn9	Up	chr11:82869216-82882656	protein_coding	-	8.79895	7.34417	0	3.72148	3.00323	5.15241	8.08513	4.16441	15.2872	22.0474	26.1178	17.2631	6.93177	3.53643	14.075	17.7186
ENSMUSG00000090124.8	4.12811	3.20625	0.846743	3.78657	0.000152744	0.00209264	Ugt1a7c	Up	chr1:88022784-88147724	protein_coding	+	0	0	0	0	0	0	4.04257	1.38814	4.77725	4.89943	6.28761	8.87816	3.46589	3.53643	5.75796	7.2187
ENSMUSG00000026489.14	9.15246	-1.13644	0.300322	-3.78405	0.000154295	0.00211063	Coq8a	Down	chr1:179992803-180027167	protein_coding	-	3.51958	11.0163	16.3563	13.9556	15.0162	19.5792	21.5604	18.0458	7.16587	3.91954	5.32029	8.38493	0	3.53643	13.4352	9.18744
ENSMUSG00000022322.9	6.70419	-1.52593	0.403294	-3.78366	0.00015454	0.00211134	Shcbp1	Down	chr8:4785976-4829567	protein_coding	-	12.3185	20.1965	12.7215	11.1645	15.0162	4.12193	1.34752	5.55254	3.34407	0.979885	4.35296	3.94585	8.66472	5.30465	1.91932	3.28123
ENSMUSG00000068747.15	35.2291	1.50262	0.397192	3.7831	0.000154887	0.00211344	Sort1	Up	chr3:108191398-108268827	protein_coding	+	14.0783	9.18022	5.45209	1.86074	27.0291	32.9754	8.08513	8.32882	41.0843	37.7256	44.497	43.4044	22.5283	37.1325	46.0637	31.4998
ENSMUSG00000029163.10	5.66681	2.02788	0.538758	3.76398	0.000167227	0.00225922	Emilin1	Up	chr5:31070746-31078621	protein_coding	+	0	0	0.908682	0	4.00431	3.09145	1.34752	4.16441	8.12132	3.91954	8.70593	6.41201	8.66472	5.30465	12.7955	3.93747
ENSMUSG00000033450.9	54.233	-1.03627	0.275473	-3.76179	0.000168698	0.00227628	Tagap	Down	chr17:8144832-8153729	protein_coding	+	72.1514	62.4255	110.859	102.341	96.1035	86.5605	79.5038	88.8407	49.6834	49.4842	52.2356	51.7893	31.193	7.07286	47.3432	45.2809
ENSMUSG00000025747.13	7.62274	-1.22703	0.326784	-3.75487	0.000173434	0.00233154	Tyms	Down	chr5:30263200-30278615	protein_coding	-	8.79895	14.6883	5.45209	13.0252	8.00863	10.3048	8.08513	12.4932	4.77725	4.40948	1.93465	3.94585	12.1306	7.07286	2.55909	3.28123
ENSMUSG00000021298.9	29.2309	-1.01938	0.271963	-3.74822	0.000178091	0.00239119	Gpr132	Down	chr12:112814493-112831848	protein_coding	-	17.5979	25.7046	24.5344	30.7022	56.0604	58.7375	61.986	99.9458	21.0199	19.5977	28.5361	29.1007	5.19883	19.4504	24.3114	32.8123
ENSMUSG00000021846.10	3.33687	3.19084	0.852901	3.74116	0.000183169	0.00245034	Peli2	Up	chr14:48358280-48519032	protein_coding	+	0	0	0	0	0	0	1.34752	1.38814	1.43317	1.95977	3.38564	2.46616	3.46589	8.84108	3.83864	4.59372
ENSMUSG00000095891.8	2.0349	-3.49346	0.93375	-3.74132	0.000183054	0.00245034	Gm10717	Down	chr9:3025417-3033289	protein_coding	+	5.27937	1.83604	0	0	3.00323	0	10.7802	12.4932	0	0	0.483663	0.493231	1.73294	1.76822	0	0
ENSMUSG00000041827.16	7.76745	2.68224	0.717219	3.73978	0.000184178	0.00245481	Oasl1	Up	chr5:115061299-115075974	protein_coding	+	0	3.67209	0.908682	0.930371	1.00108	1.03048	0	0	4.77725	5.87931	5.80395	8.87816	8.66472	10.6093	1.27955	2.62498
ENSMUSG00000048677.10	14.0707	1.11185	0.297686	3.73499	0.000187725	0.00248992	Tpcn2	Up	chr7:144740261-144837748	protein_coding	-	1.75979	7.34417	5.45209	6.5126	4.00431	9.27434	12.1277	29.1509	13.854	16.1681	16.9282	22.6886	20.7953	17.6822	28.15	24.2811
ENSMUSG00000002250.17	8.05322	1.29245	0.34698	3.72486	0.00019542	0.0025857	Ppard	Up	chr17:28451674-28520448	protein_coding	+	1.75979	0	1.81736	0.930371	6.00647	4.12193	10.7802	8.32882	10.0322	10.7787	7.25494	9.3714	13.8635	10.6093	10.8761	11.8124
ENSMUSG00000029490.5	2.3163	3.13497	0.841937	3.72352	0.000196466	0.00259013	Mfsd7a	Up	chr5:108588920-108596966	protein_coding	-	0	0	0	0	0	0	1.34752	0	3.34407	0.979885	3.38564	0.986463	3.46589	3.53643	2.55909	3.28123
ENSMUSG00000045176.4	11.1304	1.2123	0.325575	3.72356	0.000196435	0.00259013	Borcs6	Up	chr11:68950543-68952404	protein_coding	+	3.51958	11.0163	4.54341	4.65186	3.00323	3.09145	9.43266	8.32882	10.0322	9.30891	11.1242	13.3172	24.2612	14.1457	12.7955	15.0936
ENSMUSG00000096719.2	2.79435	3.38068	0.909207	3.71827	0.000200593	0.00263817	Mrgpra2b	Up	chr7:47113554-47178610	protein_coding	-	0	0	0	0	0	0	0	0	2.38862	0.979885	5.80395	2.46616	1.73294	3.53643	1.27955	0.656246
ENSMUSG00000026162.9	9.44853	-1.06774	0.287374	-3.71552	0.000202788	0.00266382	Nhej1	Down	chr1:75006298-75101844	protein_coding	-	15.8381	20.1965	13.6302	15.8163	16.0173	10.3048	6.73761	22.2102	6.21042	10.7787	7.25494	6.90524	13.8635	5.30465	3.83864	4.59372
ENSMUSG00000041046.8	1.60743	-2.90119	0.781112	-3.71418	0.000203864	0.00267474	Ramp3	Down	chr11:6608521-6627475	protein_coding	+	1.75979	0	2.72605	1.86074	11.0119	12.3658	4.04257	5.55254	0.477725	0.489943	2.41831	0.986463	0	0	0	0
ENSMUSG00000037936.16	10.9747	1.65016	0.444496	3.71242	0.000205285	0.00269014	Scarb1	Up	chr5:125354151-125418158	protein_coding	-	3.51958	5.50813	5.45209	0.930371	6.00647	7.21337	2.69504	5.55254	17.6758	20.5776	11.1242	11.3443	8.66472	7.07286	16.6341	19.6874
ENSMUSG00000030966.14	13.9911	1.21294	0.326875	3.71071	0.000206677	0.00270513	Trim21	Up	chr7:102207128-102214693	protein_coding	-	7.03916	7.34417	6.36077	13.0252	5.00539	2.06096	9.43266	2.77627	23.4085	12.2486	15.9609	15.7834	10.3977	8.84108	20.4727	11.8124
ENSMUSG00000043415.6	8.20838	-1.12011	0.303177	-3.69458	0.000220248	0.00286558	Otud1	Down	chr2:19662563-19665394	protein_coding	+	12.3185	7.34417	14.5389	26.0504	7.00755	8.24386	14.8227	18.0458	9.55449	4.40948	7.25494	8.87816	0	0	5.11819	8.53119
ENSMUSG00000041488.17	3.19746	2.75956	0.747103	3.69368	0.00022103	0.00287233	Stx3	Up	chr19:11752482-11796767	protein_coding	-	0	1.83604	0.908682	0	0	0	2.69504	1.38814	5.25497	5.87931	3.38564	2.95939	0	5.30465	9.5966	7.2187
ENSMUSG00000046159.17	1.90777	3.31301	0.900486	3.67913	0.000234032	0.00301616	Chrm3	Up	chr13:9925522-10410883	protein_coding	-	0	0	0	0	1.00108	0	0	0	3.8218	5.87931	1.45099	5.42555	3.46589	1.76822	0.639773	0
ENSMUSG00000026826.14	1.66039	-3.40954	0.929251	-3.66912	0.000243384	0.00312195	Nr4a2	Down	chr2:56996842-57014015	protein_coding	-	1.75979	0	0	0.930371	6.00647	5.15241	17.5178	11.1051	0	0	0.483663	0.986463	0	0	0.639773	1.31249
ENSMUSG00000075704.18	153.618	-1.07061	0.291775	-3.66931	0.000243207	0.00312195	Txnrd2	Down	chr16:18245134-18297823	protein_coding	+	332.6	308.455	221.718	195.378	209.225	208.157	118.582	111.051	90.2899	90.6394	79.3207	60.1742	166.363	222.795	51.8216	61.6871
ENSMUSG00000021493.16	17.8451	1.15799	0.315808	3.66674	0.000245658	0.00314373	Pdlim7	Up	chr13:55643608-55661489	protein_coding	-	14.0783	11.0163	9.08682	0.930371	16.0173	11.3353	21.5604	9.71695	22.9308	29.3966	22.2485	21.2089	20.7953	17.6822	35.1875	32.8123
ENSMUSG00000034959.9	25.3064	1.12322	0.306482	3.66489	0.000247443	0.00316286	Rubcnl	Up	chr14:75253467-75289972	protein_coding	+	3.51958	11.0163	7.26946	15.8163	17.0183	9.27434	14.8227	20.822	23.4085	24.9871	32.4054	32.5533	24.2612	15.9139	30.0694	32.156
ENSMUSG00000051185.10	11.5935	1.23101	0.336092	3.66271	0.000249565	0.00318626	Fam174a	Up	chr1:95241348-95263009	protein_coding	+	7.03916	5.50813	4.54341	0.930371	5.00539	8.24386	8.08513	4.16441	8.12132	14.6983	12.0916	10.3579	8.66472	8.84108	20.4727	13.1249
ENSMUSG00000043421.9	1.79275	-2.24174	0.612482	-3.6601	0.000252122	0.00321514	Hilpda	Down	chr6:29272487-29275445	protein_coding	+	0	1.83604	3.63473	5.58223	7.00755	4.12193	2.69504	2.77627	0.955449	0.489943	1.93465	0	0	0	1.27955	0.656246
ENSMUSG00000030671.10	26.8837	-1.12688	0.308103	-3.65748	0.000254707	0.00324432	Pde3b	Down	chr7:114014516-114138486	protein_coding	+	24.6371	23.8686	17.265	30.7022	62.0669	63.8899	76.8088	90.2288	16.2426	20.5776	31.4381	30.5803	3.46589	19.4504	21.1125	30.8435
ENSMUSG00000009633.4	4.90341	2.16512	0.592222	3.65593	0.000256253	0.00325641	G0s2	Up	chr1:192954469-192955525	protein_coding	-	1.75979	0	0.908682	0.930371	2.00216	0	2.69504	1.38814	4.77725	4.89943	3.38564	6.41201	3.46589	3.53643	7.03751	7.87495
ENSMUSG00000001473.8	4.13269	3.03824	0.831737	3.65288	0.000259315	0.00328766	Tubb6	Up	chr18:67523787-67535819	protein_coding	+	0	0	0	0	2.00216	0	0	2.77627	3.34407	5.38937	3.38564	2.46616	3.46589	5.30465	10.2364	6.56246
ENSMUSG00000021477.10	4.76433	2.09014	0.572376	3.65169	0.000260518	0.00329909	Ctsl	Up	chr13:64507151-64518704	protein_coding	-	1.75979	0	0.908682	2.79111	2.00216	1.03048	1.34752	1.38814	9.55449	7.34914	2.90198	7.39847	1.73294	5.30465	5.75796	7.87495
ENSMUSG00000028849.18	18.1293	1.0342	0.283389	3.64941	0.000262845	0.0033247	Map7d1	Up	chr4:126125960-126150136	protein_coding	-	15.8381	3.67209	9.9955	10.2341	10.0108	4.12193	9.43266	22.2102	19.109	14.6983	24.1831	25.1548	15.5965	14.1457	26.8705	28.8748
ENSMUSG00000015846.16	10.2821	1.63061	0.44747	3.64408	0.000268355	0.00338655	Rxra	Up	chr2:27566452-27652969	protein_coding	+	7.03916	1.83604	3.63473	2.79111	2.00216	3.09145	10.7802	9.71695	9.55449	16.1681	21.7648	19.7293	10.3977	17.6822	14.7148	11.8124
ENSMUSG00000019066.14	9.24212	1.41506	0.38926	3.63526	0.000277701	0.00348836	Rab3d	Up	chr9:21818787-21829488	protein_coding	-	3.51958	3.67209	7.26946	4.65186	1.00108	5.15241	1.34752	4.16441	7.64359	16.6581	9.67325	10.3579	12.1306	10.6093	14.075	3.93747
ENSMUSG00000033467.13	8.66475	1.17727	0.32413	3.6321	0.000281126	0.00352327	Crlf2	Up	chr5:109702575-109706859	protein_coding	-	1.75979	7.34417	3.63473	9.30371	5.00539	3.09145	4.04257	6.94068	10.9877	10.2888	13.0589	9.3714	8.66472	8.84108	14.075	16.4061
ENSMUSG00000026986.15	1.27034	3.21496	0.885658	3.63002	0.000283397	0.00354201	Hnmt	Up	chr2:23892922-23939406	protein_coding	-	0	0	0	0	0	0	0	0	3.34407	2.44971	2.90198	1.47969	6.93177	0	0	0.656246
ENSMUSG00000057219.12	9.88399	1.15839	0.31913	3.62984	0.000283595	0.00354201	Armc7	Up	chr11:115366493-115381293	protein_coding	+	3.51958	0	8.17814	12.0948	4.00431	9.27434	4.04257	1.38814	9.55449	15.6782	12.0916	17.2631	12.1306	14.1457	12.7955	11.8124
ENSMUSG00000031158.12	31.7344	-1.23191	0.339495	-3.62866	0.000284899	0.00355424	Timm17b	Down	chrX:7765596-7774590	protein_coding	+	72.1514	64.2615	46.3428	45.5882	51.055	76.2557	20.2128	23.5983	23.4085	17.148	14.0262	14.3037	45.0565	38.9008	9.5966	15.7499
ENSMUSG00000041797.8	4.52852	3.51163	0.969088	3.62365	0.000290476	0.00361555	Abca9	Up	chr11:109991575-110059022	protein_coding	-	0	0	0	0	2.00216	1.03048	0	1.38814	6.21042	5.38937	2.41831	3.45262	0	0	18.5534	17.7186
ENSMUSG00000020019.5	4.7373	-1.78145	0.491883	-3.62168	0.000292692	0.00363899	Ntn4	Down	chr10:93476543-93583069	protein_coding	+	19.3577	12.8523	6.36077	8.37334	10.0108	8.24386	4.04257	0	2.86635	1.46983	1.93465	3.45262	6.93177	0	0.639773	3.28123
ENSMUSG00000035517.18	116.326	1.60658	0.444195	3.61683	0.000298236	0.00369109	Tdrd7	Up	chr4:45965334-46034761	protein_coding	+	70.3916	71.6057	39.0733	45.5882	41.0442	39.1583	16.1703	19.4339	45.8616	44.0948	67.2291	60.6675	412.441	364.252	28.15	28.2186
ENSMUSG00000034557.15	18.5844	1.94074	0.536729	3.61587	0.000299345	0.00370062	Zfyve9	Up	chr4:108494663-108637995	protein_coding	-	12.3185	3.67209	1.81736	2.79111	7.00755	3.09145	5.39009	9.71695	24.8417	26.4569	10.1569	13.8105	10.3977	14.1457	28.15	40.6872
ENSMUSG00000024397.15	3.64553	3.76513	1.0426	3.61129	0.000304676	0.00376226	Aif1	Up	chr17:35389967-35395044	protein_coding	-	0	0	0	0.930371	0	0	0	0	11.9431	6.8592	1.45099	1.47969	5.19883	0	0.639773	3.28123
ENSMUSG00000026134.12	35.9568	-1.07999	0.299105	-3.61075	0.000305318	0.00376594	Prim2	Down	chr1:33492891-33708876	protein_coding	-	79.1906	69.7697	61.7904	66.0564	67.0722	53.5851	21.5604	24.9865	19.5867	29.8865	21.2812	19.236	57.1871	47.7418	15.3546	10.4999
ENSMUSG00000029314.15	4.61245	1.87626	0.519722	3.61012	0.000306052	0.00377073	Gpat3	Up	chr5:100993579-101046968	protein_coding	+	1.75979	1.83604	0.908682	0	2.00216	2.06096	2.69504	2.77627	4.29952	2.44971	6.28761	7.8917	17.3294	5.30465	5.11819	5.24996
ENSMUSG00000042249.12	30.1624	1.76093	0.488041	3.60816	0.000308374	0.00379505	Grk3	Up	chr5:113058348-113163657	protein_coding	-	12.3185	11.0163	6.36077	5.58223	5.00539	9.27434	10.7802	11.1051	31.5298	35.7658	23.2158	26.6345	5.19883	19.4504	41.5853	51.1872
ENSMUSG00000039748.12	4.26381	-1.59446	0.442013	-3.60726	0.000309444	0.00380393	Exo1	Down	chr1:175708147-175741055	protein_coding	+	17.5979	7.34417	4.54341	4.65186	4.00431	11.3353	2.69504	6.94068	0.955449	2.93966	1.45099	2.95939	5.19883	5.30465	2.55909	0.656246
ENSMUSG00000031903.8	7.11649	1.5376	0.426953	3.60134	0.000316583	0.00388294	Pla2g15	Up	chr8:106877031-106891347	protein_coding	+	5.27937	1.83604	4.54341	3.72148	2.00216	0	2.69504	1.38814	6.21042	6.36925	9.18959	4.43908	10.3977	10.6093	10.2364	7.87495
ENSMUSG00000062031.14	6.84576	1.20282	0.334599	3.59481	0.000324626	0.00396821	Pgghg	Up	chr7:140521304-140527577	protein_coding	+	0	1.83604	4.54341	3.72148	2.00216	8.24386	2.69504	8.32882	10.9877	10.2888	8.70593	9.3714	5.19883	8.84108	9.5966	10.4999
ENSMUSG00000074622.5	3.0713	3.16512	0.881769	3.58951	0.000331298	0.00404073	Mafb	Up	chr2:160205623-160208985	protein_coding	-	0	0	0	0	1.00108	1.03048	1.34752	0	3.8218	0.979885	0.483663	4.43908	5.19883	8.84108	8.31705	4.59372
ENSMUSG00000038539.16	21.4738	2.82458	0.787033	3.58889	0.000332088	0.00404584	Atf5	Up	chr7:44461680-44466082	protein_coding	-	1.75979	1.83604	1.81736	0.930371	9.0097	3.09145	1.34752	6.94068	2.86635	2.44971	2.41831	2.46616	79.7154	97.2519	5.75796	4.59372
ENSMUSG00000044701.6	1.7214	3.06163	0.855822	3.57742	0.000347006	0.00421348	Il27	Up	chr7:126188182-126194113	protein_coding	-	0	1.83604	0	0	0	0	0	0	1.9109	2.93966	1.45099	0.986463	1.73294	5.30465	4.47841	1.96874
ENSMUSG00000029810.16	1.91536	3.08852	0.863471	3.57686	0.000347743	0.00421774	Tmem176b	Up	chr6:48810752-48818430	protein_coding	-	0	0	0	0.930371	0	0	1.34752	1.38814	4.29952	3.91954	3.38564	2.95939	1.73294	0	7.67728	6.56246
ENSMUSG00000004952.14	9.3348	1.6502	0.461405	3.57646	0.000348278	0.00421953	Rasa4	Up	chr5:136112770-136140714	protein_coding	+	7.03916	3.67209	1.81736	1.86074	3.00323	2.06096	10.7802	1.38814	18.1535	15.6782	8.22226	6.90524	3.46589	0	16.6341	19.0311
ENSMUSG00000037474.14	12.2333	-1.2643	0.354459	-3.56684	0.000361316	0.00436781	Dtl	Down	chr1:191269468-191307656	protein_coding	-	36.9556	27.5407	18.1736	15.8163	14.0151	22.6706	5.39009	8.32882	7.64359	4.89943	7.7386	6.90524	15.5965	21.2186	2.55909	2.62498
ENSMUSG00000050921.13	55.7676	-1.20049	0.33705	-3.56176	0.000368376	0.00444822	P2ry10	Down	chrX:106132098-106148580	protein_coding	+	35.1958	51.4092	51.7949	49.3097	163.176	171.06	144.185	115.215	58.7601	39.6854	50.3009	50.3096	13.8635	17.6822	55.6603	48.5622
ENSMUSG00000040616.4	4.7659	2.75976	0.775598	3.55823	0.000373361	0.00449846	Tmem51	Up	chr4:141758303-141811615	protein_coding	-	0	1.83604	0	1.86074	0	1.03048	0	1.38814	6.21042	6.8592	3.38564	3.94585	6.93177	3.53643	3.83864	5.90621
ENSMUSG00000057789.15	9.77796	1.4638	0.411529	3.55697	0.000375158	0.00451513	Bak1	Up	chr17:27238784-27247983	protein_coding	-	1.75979	9.18022	6.36077	1.86074	5.00539	2.06096	5.39009	0	12.4208	19.5977	9.67325	7.8917	5.19883	7.07286	10.8761	9.18744
ENSMUSG00000010721.16	8.85398	-1.01978	0.287329	-3.54916	0.000386457	0.00463578	Lmbr1	Down	chr5:29434800-29583388	protein_coding	-	12.3185	20.1965	17.265	16.7467	11.0119	11.3353	12.1277	5.55254	6.21042	4.89943	8.22226	9.3714	8.66472	12.3775	2.55909	3.93747
ENSMUSG00000001383.10	72.9836	-1.04132	0.293739	-3.54507	0.000392509	0.00469291	Zmat2	Down	chr18:36926929-36932719	protein_coding	+	183.018	163.408	99.0463	79.0815	84.0906	80.3776	51.2059	49.9729	56.8492	57.8132	40.6277	47.3502	79.7154	65.424	17.9137	21.6561
ENSMUSG00000068966.11	9.22495	1.19827	0.338164	3.54347	0.000394892	0.00471624	Zbtb34	Up	chr2:33296120-33321336	protein_coding	-	5.27937	0	6.36077	4.65186	4.00431	5.15241	9.43266	5.55254	10.0322	12.2486	8.22226	12.824	10.3977	12.3775	12.1557	17.0624
ENSMUSG00000059040.6	20.8191	1.17794	0.332658	3.54101	0.000398603	0.00475535	Eno1b	Up	chr18:48178402-48181479	protein_coding	+	3.51958	3.67209	14.5389	12.0948	12.0129	15.4572	4.04257	6.94068	24.364	18.6178	15.4772	19.236	34.6589	22.9868	19.833	22.3123
ENSMUSG00000046432.13	12.2319	-1.3044	0.368687	-3.53796	0.000403232	0.00480533	Bex3	Down	chrX:135171002-135172727	protein_coding	+	17.5979	12.8523	15.4476	22.3289	36.0388	18.5487	9.43266	13.8814	5.25497	6.8592	6.28761	7.8917	12.1306	19.4504	3.19887	5.24996
ENSMUSG00000016427.8	67.4222	-1.01302	0.286521	-3.53558	0.000406887	0.00483703	Ndufa1	Down	chrX:36451241-36454816	protein_coding	-	167.18	183.604	83.5987	67.9171	99.1067	94.8044	55.2484	48.5848	46.3393	60.7529	47.3989	47.8434	62.386	67.1922	28.15	37.406
ENSMUSG00000029998.15	8.06574	1.5155	0.428669	3.53536	0.000407222	0.00483703	Pcyox1	Up	chr6:86362988-86374136	protein_coding	-	1.75979	1.83604	5.45209	3.72148	5.00539	3.09145	0	1.38814	11.9431	8.81897	7.25494	3.94585	1.73294	3.53643	12.1557	15.7499
ENSMUSG00000034957.11	7.48299	1.88173	0.532747	3.53213	0.000412231	0.00489121	Cebpa	Up	chr7:34818718-34821353	protein_coding	+	5.27937	9.18022	0.908682	0	1.00108	3.09145	2.69504	2.77627	8.59904	9.30891	2.90198	6.90524	3.46589	5.30465	22.3921	19.6874
ENSMUSG00000002844.10	12.1909	1.01983	0.288937	3.52959	0.00041621	0.00492772	Adprh	Up	chr16:38264392-38273065	protein_coding	-	1.75979	3.67209	1.81736	8.37334	11.0119	11.3353	6.73761	12.4932	11.9431	17.148	12.5752	20.2225	13.8635	7.07286	14.075	19.0311
ENSMUSG00000029428.14	225.374	-1.0935	0.310239	-3.52471	0.000423952	0.00501394	Stx2	Down	chr5:129061621-129085638	protein_coding	-	696.877	758.286	281.691	296.788	273.294	267.925	230.426	163.8	204.944	195.487	142.68	149.449	268.606	307.67	58.8592	68.2495
ENSMUSG00000027327.17	138.101	-1.15251	0.327122	-3.52319	0.000426385	0.0050318	1700037H04Rik	Down	chr2:130988244-131002001	protein_coding	-	373.076	352.52	153.567	148.859	244.263	241.133	95.6741	116.603	131.374	108.767	64.8108	60.6675	140.368	137.921	71.6546	63.6558
ENSMUSG00000041481.18	5.59777	2.66641	0.757512	3.51995	0.000431622	0.00508811	Serpina3g	Up	chr12:104202504-104208198	protein_coding	+	0	0	0	0.930371	1.00108	3.09145	0	0	10.5099	7.34914	4.35296	3.94585	1.73294	5.30465	1.91932	0.656246
ENSMUSG00000037944.9	87.7269	-1.18937	0.338516	-3.51347	0.000442286	0.00520258	Ccr7	Down	chr11:99035022-99045903	protein_coding	-	124.945	115.671	124.489	127.461	224.242	229.798	157.66	145.754	66.4037	73.4914	105.438	93.2207	19.0624	37.1325	67.816	80.062
ENSMUSG00000042680.9	34.1272	-1.10557	0.314808	-3.51187	0.00044496	0.0052284	Garem1	Down	chr18:21260258-21433195	protein_coding	-	68.6318	71.6057	47.2515	51.1704	61.0658	59.768	30.993	24.9865	14.3317	17.6379	19.3465	19.7293	62.386	53.0465	8.31705	11.8124
ENSMUSG00000038670.12	2.23299	-2.05992	0.586649	-3.51133	0.000445873	0.0052335	Mybpc2	Down	chr7:44151123-44174080	protein_coding	-	1.75979	0	2.72605	10.2341	8.00863	5.15241	5.39009	12.4932	0.955449	1.46983	0.483663	1.97293	0	0	3.19887	1.96874
ENSMUSG00000002332.17	6.25508	1.43131	0.407748	3.51027	0.000447652	0.00524564	Dhrs1	Up	chr14:55976477-55983147	protein_coding	-	1.75979	1.83604	1.81736	1.86074	6.00647	6.18289	1.34752	1.38814	10.9877	5.87931	4.83663	7.8917	6.93177	7.07286	6.39773	13.1249
ENSMUSG00000035530.14	736.249	1.67896	0.478541	3.50851	0.000450629	0.00527231	Eif1	Up	chr11:100210711-100212922	protein_coding	+	358.997	359.865	241.709	253.061	346.373	305.023	257.377	297.061	258.927	282.207	217.648	201.732	3152.22	3087.31	273.183	284.154
ENSMUSG00000049562.7	10.2119	1.02195	0.291356	3.50757	0.000452225	0.00528532	Ap5b1	Up	chr19:5618053-5621289	protein_coding	+	7.03916	9.18022	4.54341	7.44297	4.00431	4.12193	8.08513	5.55254	10.5099	11.7586	13.0589	11.3443	5.19883	8.84108	17.2739	14.4374
ENSMUSG00000054733.10	10.9419	1.14463	0.327061	3.49974	0.000465717	0.00542558	Msra	Up	chr14:64360074-64693352	protein_coding	-	1.75979	9.18022	3.63473	5.58223	4.00431	4.12193	4.04257	6.94068	8.12132	7.83908	12.5752	10.3579	15.5965	14.1457	11.5159	9.18744
ENSMUSG00000041598.8	7.07995	1.64692	0.472199	3.48777	0.000487058	0.00564408	Cdc42ep4	Up	chr11:113617676-113642707	protein_coding	-	3.51958	0	1.81736	0.930371	5.00539	0	4.04257	2.77627	6.21042	9.30891	4.83663	7.8917	6.93177	5.30465	10.2364	4.59372
ENSMUSG00000026950.19	10.7957	1.80044	0.516372	3.4867	0.000489015	0.00566075	Neb	Up	chr2:52026659-52268486	protein_coding	-	1.75979	0	0.908682	1.86074	5.00539	5.15241	4.04257	5.55254	3.34407	5.38937	11.6079	12.824	13.8635	19.4504	10.8761	12.4687
ENSMUSG00000053318.8	1.86235	3.51519	1.00864	3.48508	0.000491987	0.0056831	Slamf8	Up	chr1:172409325-172418135	protein_coding	-	0	0	0	0	0	0	0	0	5.25497	5.87931	0.967325	0.493231	0	0	3.19887	3.28123
ENSMUSG00000035683.14	6.98549	-1.34618	0.38651	-3.4829	0.000496005	0.00572346	Melk	Down	chr4:44300876-44364675	protein_coding	+	5.27937	5.50813	12.7215	14.8859	14.0151	13.3963	10.7802	4.16441	2.38862	2.93966	6.28761	3.94585	5.19883	12.3775	1.91932	2.62498
ENSMUSG00000032501.10	19.5321	1.40451	0.40484	3.4693	0.000521813	0.00597704	Trib1	Up	chr15:59520199-59528948	protein_coding	+	0	5.50813	2.72605	0.930371	14.0151	10.3048	25.6029	20.822	20.0644	19.1078	28.0524	26.6345	19.0624	17.6822	42.8648	35.4373
ENSMUSG00000051615.15	21.6319	1.19355	0.344014	3.46949	0.000521441	0.00597704	Rap2a	Up	chr14:120715856-120744606	protein_coding	+	10.5587	7.34417	5.45209	3.72148	23.0248	16.4877	10.7802	16.6576	29.6189	28.4167	16.4445	18.2496	17.3294	19.4504	37.1069	46.5934
ENSMUSG00000029007.9	7.10949	1.60863	0.464122	3.46597	0.000528319	0.00604521	Agtrap	Up	chr4:148161518-148172488	protein_coding	-	0	3.67209	2.72605	1.86074	1.00108	2.06096	1.34752	4.16441	5.25497	6.8592	4.35296	7.8917	6.93177	5.30465	7.03751	7.2187
ENSMUSG00000032786.17	11.3255	1.48457	0.428665	3.46324	0.000533714	0.00610054	Alas1	Up	chr9:106110654-106125853	protein_coding	-	3.51958	0	3.63473	6.5126	5.00539	3.09145	5.39009	1.38814	6.68814	7.83908	9.18959	15.7834	8.66472	7.07286	14.075	13.7812
ENSMUSG00000079227.11	7.70073	1.6701	0.482279	3.46293	0.000534334	0.00610124	Ccr5	Up	chr9:123921580-123947736	protein_coding	+	1.75979	0	0.908682	1.86074	4.00431	3.09145	5.39009	2.77627	9.07677	8.81897	3.8693	7.8917	12.1306	14.1457	4.47841	7.87495
ENSMUSG00000042500.12	7.18184	1.43142	0.414258	3.45539	0.000549493	0.00625471	Ago4	Up	chr4:126383334-126427265	protein_coding	-	1.75979	5.50813	3.63473	0.930371	2.00216	5.15241	0	2.77627	9.55449	5.87931	8.22226	5.42555	3.46589	7.07286	11.5159	4.59372
ENSMUSG00000020546.15	6.32202	-1.15702	0.335164	-3.45211	0.000556221	0.00631811	Stxbp4	Down	chr11:90367318-90528910	protein_coding	-	15.8381	7.34417	10.9042	6.5126	5.00539	15.4572	9.43266	9.71695	5.25497	4.89943	5.32029	3.94585	5.19883	1.76822	5.75796	1.96874
ENSMUSG00000046223.11	32.6647	1.20973	0.350537	3.45108	0.000558353	0.00633574	Plaur	Up	chr7:24161909-24175393	protein_coding	+	7.03916	3.67209	7.26946	2.79111	25.027	30.9145	26.9504	33.3153	42.5175	42.1351	33.3727	35.5127	24.2612	58.3511	31.3489	52.4996
ENSMUSG00000029553.11	2.74979	2.9413	0.853869	3.44467	0.000571752	0.00646761	Tfec	Up	chr6:16833372-16898440	protein_coding	-	0	0	0	0	0	0	0	2.77627	4.29952	0.979885	3.38564	1.47969	5.19883	1.76822	2.55909	3.93747
ENSMUSG00000027635.16	5.31413	-1.42673	0.414563	-3.44153	0.000578439	0.00652972	Dsn1	Down	chr2:156837185-156849074	protein_coding	-	17.5979	7.34417	1.81736	9.30371	6.00647	14.4267	5.39009	6.94068	2.86635	4.40948	1.93465	4.43908	0	1.76822	4.47841	2.62498
ENSMUSG00000037020.17	5.23933	-1.18197	0.343768	-3.43829	0.000585406	0.00660154	Wdr62	Down	chr7:29939563-29979844	protein_coding	-	8.79895	3.67209	8.17814	11.1645	4.00431	10.3048	8.08513	8.32882	3.34407	2.93966	2.90198	4.93231	1.73294	3.53643	3.19887	4.59372
ENSMUSG00000030035.15	31.7976	-1.03165	0.301284	-3.42418	0.000616653	0.00691107	Wbp1	Down	chr6:83096025-83098540	protein_coding	-	59.8329	73.4417	44.5254	44.6578	65.0701	54.6156	18.8653	26.3746	17.1981	20.5776	20.3138	19.7293	48.5224	33.5961	13.4352	23.6248
ENSMUSG00000042622.15	2.71028	-2.3617	0.692593	-3.40994	0.000649766	0.00722909	Maff	Down	chr15:79230821-79243276	protein_coding	+	0	1.83604	0.908682	0	13.014	10.3048	8.08513	18.0458	0.477725	0	0.967325	1.47969	0	3.53643	2.55909	1.96874
ENSMUSG00000050708.17	20089.9	-1.12766	0.330722	-3.40971	0.000650327	0.00722909	Ftl1	Down	chr7:45107368-45109308	protein_coding	-	44682.8	44604.8	34261.9	34406.1	34548.2	34743.7	15024.9	14946.1	10585.4	10519.6	10181.1	9974.12	31685.1	31088.8	6831.5	6864.33
ENSMUSG00000066363.13	2.49146	2.78965	0.818528	3.40813	0.00065409	0.00726353	Serpina3f	Up	chr12:104180803-104187388	protein_coding	+	0	0	0	0	1.00108	1.03048	0	0	3.34407	3.91954	1.93465	1.97293	0	1.76822	4.47841	1.31249
ENSMUSG00000075602.11	22.6917	1.17362	0.34458	3.40593	0.000659393	0.00731498	Ly6a	Up	chr15:74866726-74869880	protein_coding	-	8.79895	9.18022	12.7215	17.6771	12.0129	14.4267	0	1.38814	23.4085	18.1279	30.9544	29.1007	25.9942	28.2915	13.4352	11.1562
ENSMUSG00000054169.8	1.51152	2.88291	0.848358	3.39822	0.000678254	0.0074786	Ceacam10	Up	chr7:24476631-24484082	protein_coding	+	0	0	0	0	0	0	0	0	0.477725	1.46983	3.38564	2.46616	3.46589	0	1.91932	0
ENSMUSG00000079553.12	5.83757	-1.16813	0.343818	-3.39752	0.000680004	0.00748278	Kifc1	Down	chr17:34094633-34109635	protein_coding	-	8.79895	11.0163	12.7215	9.30371	2.00216	6.18289	5.39009	8.32882	4.29952	3.4296	2.90198	2.95939	8.66472	5.30465	1.27955	3.28123
ENSMUSG00000005667.9	280.025	2.22969	0.65649	3.39639	0.000682821	0.00750622	Mthfd2	Up	chr6:83282673-83302890	protein_coding	-	110.867	130.359	76.3293	75.3601	69.0744	82.4386	33.6881	29.1509	41.562	53.4037	54.1702	63.1336	1278.91	1317.32	23.6716	20.9999
ENSMUSG00000053175.18	10.8149	1.18405	0.348712	3.3955	0.000685038	0.00752301	Bcl3	Up	chr7:19542387-19556695	protein_coding	-	5.27937	1.83604	3.63473	6.5126	3.00323	4.12193	8.08513	12.4932	15.2872	11.7586	12.0916	15.2902	6.93177	5.30465	17.9137	11.1562
ENSMUSG00000021986.10	1.53481	2.91515	0.858764	3.39459	0.000687316	0.00754044	Amer2	Up	chr14:60610708-60625646	protein_coding	+	0	0	0	0.930371	0	1.03048	0	0	1.9109	3.4296	4.35296	3.94585	0	1.76822	2.55909	2.62498
ENSMUSG00000029661.17	2.26642	-4.44068	1.30965	-3.39072	0.000697087	0.00763996	Col1a2	Down	chr6:4504814-4541544	protein_coding	+	3.51958	11.0163	0.908682	0	0	0	9.43266	13.8814	0.477725	0	0	0	0	1.76822	0	0
ENSMUSG00000090625.2	3.23188	-1.69771	0.500984	-3.38876	0.000702096	0.00768714	Gm20721	Down	chr2:174172112-174188505	protein_coding	-	14.0783	5.50813	6.36077	5.58223	4.00431	5.15241	5.39009	0	1.9109	1.46983	2.90198	1.97293	1.73294	0	1.27955	1.31249
ENSMUSG00000029185.15	3.13959	2.25258	0.666521	3.37961	0.000725879	0.0079237	Fam114a1	Up	chr5:65127414-65199229	protein_coding	+	0	0	0	1.86074	1.00108	1.03048	0	2.77627	3.34407	2.44971	5.32029	5.42555	5.19883	7.07286	3.19887	3.93747
ENSMUSG00000045679.15	8.70839	1.23193	0.365003	3.37513	0.000737806	0.0080298	Pqlc3	Up	chr12:17038649-17050409	protein_coding	-	5.27937	7.34417	3.63473	2.79111	4.00431	4.12193	0	4.16441	8.12132	11.2687	8.22226	6.90524	6.93177	12.3775	12.1557	5.24996
ENSMUSG00000024664.6	3.78783	-1.88559	0.559711	-3.36887	0.000754781	0.0081982	Fads3	Down	chr19:10018933-10037474	protein_coding	+	8.79895	12.8523	3.63473	2.79111	6.00647	6.18289	2.69504	0	2.86635	2.93966	0.967325	0.493231	0	0	0.639773	1.31249
ENSMUSG00000025094.9	3.62142	1.93818	0.575655	3.36692	0.00076013	0.00824809	Slc18a2	Up	chr19:59249328-59284444	protein_coding	+	1.75979	3.67209	0	0	4.00431	1.03048	0	2.77627	9.07677	6.8592	3.8693	6.41201	1.73294	0	5.75796	8.53119
ENSMUSG00000035828.12	7.31799	-1.25504	0.372858	-3.36601	0.000762652	0.00825903	Pim3	Down	chr15:88746389-88749929	protein_coding	+	5.27937	1.83604	5.45209	13.9556	12.0129	21.6401	22.9079	22.2102	7.64359	7.34914	3.38564	5.42555	0	0	8.31705	7.87495
ENSMUSG00000038690.16	64.3689	-1.18252	0.351304	-3.36609	0.00076241	0.00825903	Atp5j2	Down	chr5:145120508-145128872	protein_coding	-	149.582	185.44	120.855	118.157	110.119	137.054	37.7306	23.5983	59.7156	48.9943	41.1113	38.9653	100.511	61.8876	17.9137	24.9373
ENSMUSG00000020275.10	63.8343	-1.15593	0.343634	-3.36384	0.000768665	0.0083159	Rel	Down	chr11:23686847-23720970	protein_coding	-	24.6371	18.3604	39.982	45.5882	141.152	110.262	251.987	209.609	48.2502	44.5848	53.2029	53.269	27.7271	21.2186	68.4558	57.0934
ENSMUSG00000023800.16	5.85808	2.22613	0.661965	3.36291	0.00077125	0.0083356	Tiam2	Up	chr17:3376848-3581619	protein_coding	+	0	0	0.908682	0.930371	1.00108	1.03048	2.69504	2.77627	7.64359	6.8592	4.35296	4.43908	3.46589	5.30465	6.39773	5.24996
ENSMUSG00000064363.1	406.625	-1.30119	0.387112	-3.36127	0.000775848	0.00837701	mt-Nd4	Down	chrM:10167-11544	protein_coding	+	295.645	600.386	171.741	177.701	153.165	327.693	1502.49	1672.7	205.899	227.823	138.811	151.915	152.499	252.855	427.369	429.841
ENSMUSG00000038527.10	2.91192	2.76535	0.823798	3.35683	0.000788418	0.00848754	C1rl	Up	chr6:124470072-124487602	protein_coding	+	0	0	0	0	0	0	2.69504	0	1.9109	1.46983	2.41831	1.97293	5.19883	5.30465	1.27955	3.93747
ENSMUSG00000005803.15	10.9536	1.15114	0.34344	3.3518	0.000802887	0.00861781	Sqor	Up	chr2:122607157-122651489	protein_coding	+	1.75979	7.34417	3.63473	3.72148	4.00431	3.09145	6.73761	6.94068	11.9431	11.2687	10.6406	10.3579	6.93177	15.9139	6.39773	7.2187
ENSMUSG00000072596.5	4.5276	2.83351	0.846132	3.34878	0.000811683	0.0086866	Ear2	Up	chr14:44340111-44340991	protein_coding	+	0	0	0	0.930371	0	2.06096	0	0	6.68814	4.40948	2.41831	2.46616	3.46589	1.76822	2.55909	2.62498
ENSMUSG00000054385.15	2.67191	2.76347	0.827147	3.34096	0.000834888	0.00891746	Ceacam2	Up	chr7:25215467-25239282	protein_coding	-	0	1.83604	0	0	1.00108	0	1.34752	0	4.77725	3.91954	3.38564	4.43908	0	5.30465	1.91932	1.31249
ENSMUSG00000039308.7	10.8705	1.00297	0.300252	3.34043	0.000836478	0.0089257	Ndst2	Up	chr14:20773798-20784630	protein_coding	-	5.27937	11.0163	7.26946	3.72148	3.00323	6.18289	6.73761	9.71695	13.854	11.7586	11.1242	10.8511	6.93177	10.6093	18.5534	14.4374
ENSMUSG00000022419.17	3.23219	2.34414	0.702561	3.33657	0.000848185	0.00903496	Deptor	Up	chr15:54975713-55122667	protein_coding	+	1.75979	0	0.908682	0.930371	0	2.06096	0	1.38814	1.9109	4.40948	3.38564	2.95939	6.93177	7.07286	8.95683	3.28123
ENSMUSG00000044617.9	11.6558	1.06552	0.319738	3.33247	0.000860789	0.00914934	Zbtb39	Up	chr10:127575407-127583218	protein_coding	+	7.03916	7.34417	4.54341	4.65186	9.0097	5.15241	9.43266	11.1051	19.109	15.6782	20.3138	9.3714	5.19883	10.6093	17.9137	15.0936
ENSMUSG00000003134.11	13.4159	1.56067	0.471359	3.311	0.000929623	0.00975747	Tbc1d8	Up	chr1:39410573-39517836	protein_coding	-	7.03916	1.83604	0.908682	0.930371	4.00431	6.18289	10.7802	0	11.4654	13.7184	6.28761	7.39847	20.7953	7.07286	11.5159	13.7812
ENSMUSG00000057596.14	19.0418	2.5178	0.76077	3.30955	0.000934475	0.00978018	Trim30d	Up	chr7:104119221-104157056	protein_coding	-	5.27937	7.34417	1.81736	8.37334	0	0	4.04257	4.16441	23.4085	23.5172	26.6014	30.5803	29.46	38.9008	0.639773	1.31249
ENSMUSG00000089809.10	12.555	-1.6838	0.508759	-3.30962	0.000934225	0.00978018	Rasgef1b	Down	chr5:99365285-99876924	protein_coding	-	10.5587	12.8523	4.54341	4.65186	36.0388	37.0974	70.0712	59.6899	10.9877	11.7586	8.22226	6.90524	1.73294	0	18.5534	11.8124

## Sheet: D2ArthritisVsD2NoArthritis
Geneid	baseMean	log2FoldChange	lfcSE	stat	pvalue	padj	GeneSymbol	DE_status	Chromosome	Class	Strand	D2_S23_R1	D2_S23_R2	D2_S24_R1	D2_S24_R2	D2_S25_R1	D2_S25_R2	D2_S26_R1	D2_S26_R2	D2_S37_R1	D2_S37_R2	D2_S38_R1	D2_S38_R2	D2_S39_R1	D2_S39_R2	D2_S40_R1	D2_S40_R2
ENSMUSG00000056071.13	848.833	2.82974	0.354304	7.98675	1.38539e-15	1.3883e-11	S100a9	Up	chr3:90599939-90603028	protein_coding	-	93.6262	74.4687	57.8595	62.1035	583.779	646.234	1076.15	1091.52	282.099	248.536	145.841	153.885	1920.1	1853.09	401.778	395.06
ENSMUSG00000012428.10	46.9067	2.99692	0.3794	7.89911	2.80895e-15	1.40743e-11	Steap4	Up	chr5:8010457-8032213	protein_coding	+	2.22919	3.07087	2.36161	8.52401	30.5744	38.7055	67.7128	69.0524	18.172	20.2707	5.68211	2.92186	72.7836	76.0333	78.0524	76.1245
ENSMUSG00000027360.6	106.63	2.27797	0.299672	7.60156	2.9259e-14	9.77349e-11	Hdc	Up	chr2:126435587-126461219	protein_coding	-	9.65984	13.8189	17.7121	18.2657	79.78	89.1696	125.269	126.267	57.112	52.88	14.2053	19.4791	207.953	196.272	87.649	84.6557
ENSMUSG00000053113.4	113.302	1.50943	0.199777	7.55558	4.16994e-14	1.04468e-10	Socs3	Up	chr11:117856905-117860873	protein_coding	-	46.07	55.2757	44.8706	26.7897	93.1563	111.217	200.72	206.171	70.092	71.388	59.6622	52.5936	176.76	134.384	142.669	156.843
ENSMUSG00000056054.10	408.389	2.80773	0.37688	7.44992	9.33959e-14	1.87184e-10	S100a8	Up	chr3:90576285-90577342	protein_coding	+	47.5561	44.5277	20.0737	23.1366	282.813	265.059	453.192	454.266	116.82	126.912	59.6622	71.0987	920.193	912.399	148.427	150.936
ENSMUSG00000047798.16	52.3525	2.29443	0.310633	7.38632	1.5095e-13	2.52111e-10	Cd300lf	Up	chr11:115007040-115024818	protein_coding	-	5.94452	8.4449	7.08483	8.52401	44.4284	39.6854	81.2553	70.5321	18.172	30.8467	19.8874	12.6614	107.443	109.629	53.741	51.1872
ENSMUSG00000025491.15	36.4484	2.81815	0.390681	7.21343	5.45582e-13	7.8104e-10	Ifitm1	Up	chr7:140547134-140549738	protein_coding	+	3.71532	4.60631	3.54242	1.21772	26.7526	23.0273	67.7128	70.0389	18.172	16.7453	5.68211	4.86977	103.977	83.1061	30.7091	21.6561
ENSMUSG00000112023.2	69.7754	1.84683	0.272027	6.78916	1.12787e-11	1.25582e-08	Lilr4b	Up	chr10:51356728-51362799	protein_coding	+	21.5489	9.98034	11.8081	7.30629	58.2824	64.6724	97.2162	96.1801	43.2666	38.7787	32.1986	27.2707	117.84	116.702	77.4126	74.812
ENSMUSG00000068587.11	46.5537	2.31487	0.343508	6.73892	1.59571e-11	1.59906e-08	Mgam	Up	chr6:40605765-40746057	protein_coding	+	9.65984	6.14175	7.08483	3.65315	36.3071	38.7055	85.6083	83.8493	27.6907	23.796	13.2583	5.84373	83.1813	93.7154	37.7466	34.781
ENSMUSG00000017737.3	139.726	2.05176	0.309124	6.63733	3.19422e-11	2.66744e-08	Mmp9	Up	chr2:164782700-164797770	protein_coding	+	23.035	19.193	42.509	36.5315	91.7231	85.25	189.112	166.219	66.6306	68.744	35.0397	28.2447	292.867	321.815	89.5683	99.7493
ENSMUSG00000031441.16	66.2082	1.58281	0.238028	6.64967	2.93745e-11	2.66744e-08	Atp11a	Up	chr8:12807014-12918728	protein_coding	+	32.6949	25.3347	12.9889	12.1772	49.6834	48.0144	88.0266	79.4102	38.0746	37.016	17.0463	24.3489	110.908	102.557	75.4933	62.3433
ENSMUSG00000035673.11	124.599	1.36043	0.210532	6.46187	1.03415e-10	7.97168e-08	Sbno2	Up	chr10:79892826-79941405	protein_coding	-	64.6466	67.5592	43.6898	66.9743	115.609	123.955	223.452	201.732	91.7253	94.3027	49.245	57.4633	185.425	169.749	181.056	179.155
ENSMUSG00000002227.16	23.9407	1.41296	0.219836	6.42734	1.29856e-10	9.29493e-08	Mov10	Up	chr3:104702152-104725879	protein_coding	-	15.6044	17.6575	7.08483	7.30629	23.4085	22.5374	43.046	41.9247	9.51866	14.1013	13.2583	9.73955	36.3918	30.0597	32.6284	28.8748
ENSMUSG00000004609.12	109.447	2.34724	0.368194	6.37502	1.82941e-10	1.22217e-07	Cd33	Up	chr7:43173640-43193852	protein_coding	-	11.889	16.1221	17.7121	17.048	79.78	75.9411	170.249	162.273	59.708	74.9134	14.2053	15.5833	247.811	228.1	97.8853	103.687
ENSMUSG00000000204.17	401.017	2.72507	0.430359	6.33208	2.41877e-10	1.51491e-07	Slfn4	Up	chr11:83066012-83081042	protein_coding	+	37.1532	21.4961	24.7969	30.4429	208.288	201.856	557.179	575.601	160.952	139.251	37.8808	41.8801	668.916	721.432	175.938	166.03
ENSMUSG00000037095.9	56.8427	2.65136	0.421495	6.29036	3.16724e-10	1.86699e-07	Lrg1	Up	chr17:56426678-56429001	protein_coding	-	3.71532	4.60631	8.26564	13.3949	20.0644	23.5172	78.3533	73.9847	26.8253	14.1013	7.57615	1.94791	112.641	118.47	35.8273	47.2497
ENSMUSG00000039753.17	121.68	1.15009	0.183863	6.25512	3.9721e-10	2.21136e-07	Fbxl5	Up	chr5:43901957-43978980	protein_coding	-	49.0423	43.7599	42.509	51.144	104.622	97.4986	154.288	144.517	88.264	86.3707	62.5032	54.5415	152.499	160.908	126.035	129.937
ENSMUSG00000041268.18	66.6733	1.85964	0.29921	6.21518	5.12664e-10	2.7039e-07	Dmxl2	Up	chr9:54272442-54408910	protein_coding	-	12.6321	16.8898	16.5313	8.52401	53.5052	47.0345	103.504	113.443	51.92	50.236	16.0993	23.3749	105.71	127.312	99.8047	70.8745
ENSMUSG00000014543.15	16.0191	2.65254	0.434846	6.09994	1.06106e-09	5.31642e-07	Klra17	Up	chr6:129808117-129853635	protein_coding	-	0.743065	2.30315	0	1.21772	30.5744	18.1279	24.6668	22.1954	6.92266	7.05067	8.52317	3.89582	51.9883	28.2915	11.5159	13.1249
ENSMUSG00000042265.14	39.6984	1.64004	0.271153	6.04839	1.46301e-09	6.98134e-07	Trem1	Up	chr17:48539796-48553952	protein_coding	+	5.20145	4.60631	14.1697	15.8303	43.4729	43.6049	59.0068	62.1472	19.9027	12.3387	22.7285	32.1405	34.6589	44.2054	55.6603	43.9685
ENSMUSG00000025804.6	65.5788	2.09734	0.347946	6.02776	1.66247e-09	7.57255e-07	Ccr1	Up	chr9:123762161-123768729	protein_coding	-	8.17371	9.98034	9.44644	4.87086	54.9383	52.4239	90.9286	90.2613	44.9973	37.016	12.3112	15.5833	102.244	127.312	46.0637	55.1246
ENSMUSG00000022126.7	25.7141	2.47752	0.412078	6.01225	1.82964e-09	7.97166e-07	Acod1	Up	chr14:103284413-103294009	protein_coding	+	1.48613	0	4.72322	6.08858	15.2872	15.6782	21.2812	15.2902	6.92266	4.40667	1.89404	2.92186	29.46	31.8279	17.2739	11.8124
ENSMUSG00000026822.15	77.1705	3.63637	0.608557	5.9754	2.29532e-09	9.58394e-07	Lcn2	Up	chr2:32274645-32278264	protein_coding	-	7.43065	4.60631	1.18081	1.21772	10.9877	10.2888	40.6277	36.4991	6.92266	5.288	1.89404	3.89582	166.363	134.384	12.7955	7.87495
ENSMUSG00000022651.7	109.597	3.30762	0.555344	5.95598	2.58524e-09	1.03627e-06	Retnlg	Up	chr16:48692984-48694859	protein_coding	+	7.43065	5.37403	7.08483	4.87086	23.4085	34.7859	104.955	90.2613	30.2867	19.3893	10.4172	4.86977	270.339	297.06	42.225	36.0935
ENSMUSG00000027068.7	39.7847	2.35691	0.400003	5.89223	3.81027e-09	1.46857e-06	Dhrs9	Up	chr2:69210789-69234877	protein_coding	+	2.97226	6.14175	3.54242	2.43543	25.3194	33.806	59.4905	55.2419	19.0373	24.6773	7.57615	3.89582	58.9201	81.3379	24.9512	30.1873
ENSMUSG00000028270.13	209.987	1.70793	0.290602	5.87721	4.17236e-09	1.54856e-06	Gbp2	Up	chr3:142326363-142343769	protein_coding	+	71.3342	72.1655	53.1362	53.5795	386.957	360.108	271.335	288.54	131.531	168.335	82.3906	64.281	299.799	328.888	172.739	173.249
ENSMUSG00000001227.13	11.0281	3.22938	0.550105	5.87048	4.34537e-09	1.55518e-06	Sema6b	Up	chr17:56430085-56447343	protein_coding	-	0	0.767718	0	1.21772	1.9109	7.34914	20.3138	18.7428	3.46133	6.16934	0	1.94791	25.9942	19.4504	18.5534	19.6874
ENSMUSG00000024011.18	24.3552	1.67099	0.286025	5.8421	5.15469e-09	1.78121e-06	Pi16	Up	chr17:29536654-29549567	protein_coding	+	8.91678	8.4449	9.44644	7.30629	29.6189	23.0273	46.9153	37.9788	23.364	15.864	9.47019	13.6354	48.5224	30.0597	51.8216	41.9997
ENSMUSG00000028859.15	322.485	1.69933	0.292477	5.81013	6.24229e-09	2.08513e-06	Csf3r	Up	chr4:125918343-125938233	protein_coding	+	90.6539	92.1262	67.3059	87.6755	360.204	351.289	686.801	662.903	326.231	304.942	141.106	116.875	571.871	595.889	382.585	379.966
ENSMUSG00000054676.18	54.7945	1.38586	0.239362	5.7898	7.04707e-09	2.27802e-06	1600014C10Rik	Up	chr7:37882642-37896992	protein_coding	+	23.7781	22.2638	23.6161	21.9189	50.1611	54.8736	76.4187	87.302	36.344	37.016	20.8344	20.4531	81.4484	95.4837	46.7035	54.4684
ENSMUSG00000033720.13	25.1668	1.78257	0.309313	5.76299	8.2637e-09	2.58783e-06	Sfxn5	Up	chr6:85190031-85310404	protein_coding	-	9.65984	6.90946	4.72322	6.08858	33.9184	28.4167	45.4643	48.3367	28.556	25.5587	7.57615	7.79164	45.0565	49.51	40.9455	48.5622
ENSMUSG00000026073.14	30.9345	3.33397	0.582682	5.72177	1.05423e-08	3.20133e-06	Il1r2	Up	chr1:40113239-40164391	protein_coding	+	0	0	1.18081	1.21772	13.3763	11.7586	15.9609	16.7699	6.92266	7.05067	1.89404	2.92186	69.3177	74.2651	9.5966	11.1562
ENSMUSG00000025161.17	37.9784	1.22668	0.218103	5.6243	1.86256e-08	5.33279e-06	Slc16a3	Up	chr11:120839306-120851694	protein_coding	+	20.8058	16.1221	9.44644	15.8303	32.0075	33.806	58.0395	57.7081	27.6907	27.3214	26.5165	26.2968	69.3177	68.9604	52.4614	38.7185
ENSMUSG00000049999.5	25.2739	2.30972	0.410399	5.62798	1.82333e-08	5.33279e-06	Ppp1r3d	Up	chr2:178052999-178056265	protein_coding	-	2.97226	1.53544	5.90403	4.87086	23.4085	24.9871	47.8826	39.9517	21.6333	18.508	3.78808	3.89582	51.9883	65.424	37.1069	27.5623
ENSMUSG00000023903.9	15.523	2.187	0.39002	5.60741	2.0538e-08	5.65258e-06	Mmp25	Up	chr17:23847285-23864251	protein_coding	-	2.97226	1.53544	4.72322	3.65315	9.07677	4.89943	16.9282	15.7834	3.46133	2.644	4.73509	0	25.9942	21.2186	6.39773	13.1249
ENSMUSG00000025473.17	53.8244	1.84975	0.330041	5.60462	2.08707e-08	5.65258e-06	Adam8	Up	chr7:139558845-139572475	protein_coding	-	11.889	7.67718	20.0737	17.048	39.1734	45.0747	85.6083	82.8629	39.8053	44.0667	10.4172	8.76559	102.244	104.325	60.1387	61.6871
ENSMUSG00000027398.14	227.948	1.81376	0.32444	5.59043	2.26508e-08	5.97325e-06	Il1b	Up	chr2:129206490-129213059	protein_coding	-	36.4102	33.7796	87.3796	90.1109	353.516	358.148	449.323	460.185	156.625	178.029	122.165	124.666	244.345	242.246	398.579	402.935
ENSMUSG00000054008.10	45.1602	1.01535	0.182246	5.57132	2.52816e-08	6.49606e-06	Ndst1	Up	chr18:60817566-60881722	protein_coding	-	26.7503	23.7993	35.4242	30.4429	50.1611	47.0345	65.7781	79.9035	38.94	29.9654	32.1986	21.427	48.5224	77.8015	56.9398	56.4371
ENSMUSG00000009292.19	54.2209	1.54226	0.279327	5.52135	3.36413e-08	8.42799e-06	Trpm2	Up	chr10:77743556-77806397	protein_coding	-	22.2919	16.1221	24.7969	19.4834	62.5819	62.2227	109.308	102.592	56.2466	44.948	29.3576	29.2186	91.846	90.179	96.6058	93.1869
ENSMUSG00000026180.9	143.421	2.0393	0.371629	5.48747	4.07731e-08	9.96554e-06	Cxcr2	Up	chr1:74193148-74200405	protein_coding	+	17.0905	29.941	22.4353	17.048	107.966	95.0489	203.622	210.61	93.456	103.997	25.5695	26.2968	311.93	316.511	76.7728	69.562
ENSMUSG00000078763.3	64.7828	1.2503	0.228278	5.47706	4.32442e-08	1.03178e-05	Slfn1	Up	chr11:83007675-83013496	protein_coding	+	32.6949	31.4765	25.9777	35.3137	96.0226	103.868	116.563	125.774	49.324	53.7614	33.1457	47.7238	105.71	91.9472	49.9023	47.9059
ENSMUSG00000060445.12	20.6653	2.23637	0.410671	5.44565	5.16174e-08	1.20293e-05	Sycp2	Up	chr2:177987086-178049478	protein_coding	-	2.97226	3.83859	1.18081	3.65315	21.4976	15.1882	48.3663	37.9788	17.3067	17.6267	7.57615	0.973955	34.6589	40.669	32.6284	34.1248
ENSMUSG00000041754.6	12.42	1.92184	0.355675	5.40336	6.5405e-08	1.4896e-05	Trem3	Up	chr17:48554805-48565869	protein_coding	+	0.743065	2.30315	0	1.21772	16.2426	12.7385	17.4119	20.7157	9.51866	4.40667	7.57615	4.86977	15.5965	21.2186	5.75796	10.4999
ENSMUSG00000020407.14	16.1697	2.96429	0.549763	5.39195	6.96952e-08	1.55204e-05	Upp1	Up	chr11:9068103-9086170	protein_coding	+	0.743065	1.53544	1.18081	0	4.29952	11.7586	10.6406	7.8917	5.192	1.76267	0.947019	0.973955	34.6589	30.0597	4.47841	5.24996
ENSMUSG00000031825.17	16.5467	3.76848	0.711667	5.29529	1.18831e-07	2.5887e-05	Crispld2	Up	chr8:120719177-120779532	protein_coding	+	0	0.767718	0	0	2.86635	3.4296	15.9609	10.3579	3.46133	3.52534	0	0	31.193	38.9008	8.31705	5.90621
ENSMUSG00000016541.11	29.8212	1.33625	0.253339	5.27455	1.33082e-07	2.83749e-05	Atxn10	Up	chr15:85220446-85347413	protein_coding	+	8.17371	17.6575	5.90403	9.74172	32.4853	24.9871	35.3074	22.1954	19.0373	15.864	13.2583	17.5312	58.9201	49.51	30.7091	30.8435
ENSMUSG00000064246.11	64.0091	1.99838	0.380641	5.25003	1.52073e-07	3.17484e-05	Chil1	Up	chr1:134109914-134117919	protein_coding	+	3.71532	5.37403	9.44644	3.65315	47.2947	42.625	54.6539	51.2961	29.4213	20.2707	15.1523	23.3749	107.443	79.5697	33.908	31.4998
ENSMUSG00000022026.8	20.6443	2.61474	0.502146	5.20714	1.91775e-07	3.92199e-05	Olfm4	Up	chr14:80221521-80260579	protein_coding	+	2.97226	3.83859	1.18081	0	5.25497	5.87931	10.1569	8.87816	2.596	0.881334	0	0	24.2612	19.4504	6.39773	5.90621
ENSMUSG00000025701.13	13.0516	1.75342	0.337331	5.19791	2.01537e-07	4.03921e-05	Alox5	Up	chr6:116387038-116438139	protein_coding	-	3.71532	3.83859	1.18081	4.87086	13.3763	19.1078	19.8302	21.2089	12.98	7.932	4.73509	3.89582	8.66472	30.0597	18.5534	17.7186
ENSMUSG00000024659.16	91.8814	1.55293	0.300261	5.17191	2.31707e-07	4.55282e-05	Anxa1	Up	chr19:20350792-20368308	protein_coding	-	24.5211	16.1221	11.8081	18.2657	74.525	64.1825	83.6736	87.302	43.2666	41.4227	60.6092	43.828	178.493	144.994	73.5739	67.5933
ENSMUSG00000030786.19	19.2551	1.37877	0.267719	5.15005	2.60423e-07	5.01866e-05	Itgam	Up	chr7:127661812-127717663	protein_coding	+	8.17371	9.98034	4.72322	2.43543	22.4531	22.5374	18.8628	26.6345	10.384	14.1013	13.2583	16.5572	29.46	42.4372	26.8705	28.2186
ENSMUSG00000029561.18	112.614	1.84474	0.358892	5.14009	2.74613e-07	5.0961e-05	Oasl2	Up	chr5:115034997-115050295	protein_coding	+	27.4934	23.7993	42.509	40.1846	103.189	95.5388	147.033	157.341	53.6506	81.0827	38.8278	43.828	304.998	335.961	59.4989	67.5933
ENSMUSG00000058818.14	69.839	1.25408	0.243977	5.14016	2.74504e-07	5.0961e-05	Pirb	Up	chr7:3714408-3723390	protein_coding	-	30.4657	27.6379	25.9777	19.4834	71.6587	60.7529	80.288	99.1395	60.5733	59.0494	35.0397	33.1145	117.84	100.788	83.1705	90.5619
ENSMUSG00000021125.7	18.3384	1.80033	0.352996	5.10013	3.39417e-07	6.02141e-05	Arg2	Up	chr12:79177551-79203075	protein_coding	+	3.71532	2.30315	5.90403	2.43543	13.3763	13.7184	29.9871	32.5533	17.3067	13.22	5.68211	1.94791	32.9259	35.3643	16.6341	15.0936
ENSMUSG00000078139.4	243.92	4.6749	0.916931	5.09842	3.42501e-07	6.02141e-05	AK157302	Up	chr13:21679393-21681316	protein_coding	+	9.65984	13.0512	27.1585	19.4834	10.9877	10.2888	431.911	442.922	12.1147	22.0333	8.52317	12.6614	1150.67	1122.82	7.03751	5.90621
ENSMUSG00000024451.10	28.7553	1.63527	0.321175	5.09151	3.55219e-07	6.13733e-05	Arap3	Up	chr18:38105681-38132022	protein_coding	-	11.146	5.37403	3.54242	4.87086	28.1857	38.7055	55.1375	45.8705	24.2293	37.016	17.9934	9.73955	50.2554	56.5829	42.225	43.9685
ENSMUSG00000032531.16	4.26286	2.77016	0.545158	5.08139	3.74688e-07	6.36398e-05	Amotl2	Up	chr9:102593871-102610617	protein_coding	+	0	0.767718	0	1.21772	7.16587	6.36925	6.28761	3.94585	1.73067	2.644	0.947019	0.973955	8.66472	14.1457	10.2364	4.59372
ENSMUSG00000001025.9	45.4932	1.54123	0.304171	5.06699	4.04152e-07	6.75001e-05	S100a6	Up	chr3:90520189-90531488	protein_coding	+	8.91678	14.5866	4.72322	8.52401	51.1165	58.7931	53.6865	60.6675	41.536	34.372	16.0993	24.3489	72.7836	74.2651	35.8273	46.5934
ENSMUSG00000005533.11	57.7698	1.17026	0.2314	5.0573	4.25225e-07	6.76378e-05	Igf1r	Up	chr7:67602575-67883416	protein_coding	+	37.8963	44.5277	22.4353	17.048	38.218	63.6925	87.0593	97.6598	50.1893	49.3547	26.5165	24.3489	90.1131	97.2519	74.8535	76.1245
ENSMUSG00000025877.15	28.8818	1.49485	0.295451	5.05957	4.20202e-07	6.76378e-05	Hk3	Up	chr13:55153798-55169198	protein_coding	-	8.91678	8.4449	2.36161	2.43543	37.2625	43.6049	34.8237	41.9247	20.768	34.372	17.9934	16.5572	51.9883	31.8279	41.5853	38.0622
ENSMUSG00000022514.15	42.7564	1.35794	0.269731	5.03443	4.79275e-07	7.50439e-05	Il1rap	Up	chr16:26400454-26548867	protein_coding	+	15.6044	14.5866	15.3505	19.4834	23.4085	18.1279	60.4578	54.2555	29.4213	23.796	15.1523	9.73955	74.5166	68.9604	33.908	43.3122
ENSMUSG00000041608.9	3.29305	5.10755	1.02023	5.0063	5.54875e-07	8.55446e-05	Entpd3	Up	chr9:120368884-120397393	protein_coding	+	0	0	0	0	1.9109	1.46983	6.77128	5.42555	0	0	0	0	6.93177	8.84108	8.95683	7.87495
ENSMUSG00000029082.18	21.7201	1.61483	0.323045	4.99877	5.76959e-07	8.76017e-05	Bst1	Up	chr5:43976227-44001328	protein_coding	+	5.94452	7.67718	7.08483	1.21772	14.3317	14.6983	16.4445	34.033	14.7107	11.4573	4.73509	7.79164	45.0565	38.9008	17.2739	17.7186
ENSMUSG00000004864.14	6.75336	2.12103	0.431196	4.91895	8.70082e-07	0.000130136	Mapk13	Up	chr17:28988271-28999207	protein_coding	+	1.48613	3.83859	0	0	4.29952	5.38937	11.6079	5.91878	1.73067	2.644	1.89404	1.94791	12.1306	12.3775	6.39773	10.4999
ENSMUSG00000050989.11	9.43036	1.49095	0.306166	4.86973	1.11748e-06	0.000164681	Selenon	Up	chr4:134265203-134279477	protein_coding	-	4.45839	1.53544	5.90403	7.30629	12.8986	13.7184	12.0916	16.2766	6.05733	9.69467	2.84106	3.89582	15.5965	12.3775	15.3546	16.4061
ENSMUSG00000005800.4	134.535	2.97376	0.611335	4.86437	1.14825e-06	0.000166645	Mmp8	Up	chr9:7558457-7568486	protein_coding	+	8.17371	4.60631	1.18081	6.08858	23.8862	25.967	66.7454	67.5727	31.152	27.3214	15.1523	9.73955	311.93	281.146	22.3921	22.9686
ENSMUSG00000030069.16	11.054	4.78086	0.983381	4.86166	1.16407e-06	0.000166645	Prok2	Up	chr6:99688260-99703353	protein_coding	-	0	0	0	0	0.477725	1.46983	2.90198	3.45262	0.865333	0	0	0	22.5283	17.6822	2.55909	2.62498
ENSMUSG00000067149.7	6.49093	-2.21949	0.456995	-4.85671	1.19351e-06	0.000168453	Jchain	Down	chr5:88667668-88675750	protein_coding	-	8.17371	7.67718	7.08483	9.74172	1.43317	2.44971	3.38564	2.95939	19.0373	16.7453	7.57615	5.84373	1.73294	1.76822	1.27955	1.96874
ENSMUSG00000049130.7	34.4274	1.45034	0.301029	4.81795	1.45041e-06	0.000201869	C5ar1	Up	chr7:15980668-15993465	protein_coding	-	5.94452	4.60631	9.44644	4.87086	24.8417	32.8262	40.144	41.4314	22.4987	30.8467	13.2583	15.5833	55.4542	47.7418	31.9887	24.9373
ENSMUSG00000040026.9	21.3278	3.25647	0.690374	4.71696	2.3939e-06	0.000328621	Saa3	Up	chr7:46361422-46365124	protein_coding	-	0.743065	0	0	0	1.9109	4.40948	12.5752	12.3308	6.05733	0.881334	1.89404	0	36.3918	19.4504	6.39773	6.56246
ENSMUSG00000042364.12	39.1168	1.19405	0.254767	4.68683	2.77467e-06	0.000375742	Snx18	Up	chr13:113728715-113755100	protein_coding	-	17.8336	15.3544	20.0737	9.74172	35.8293	40.1753	48.8499	44.8841	22.4987	31.728	22.7285	20.4531	58.9201	74.2651	37.1069	36.7497
ENSMUSG00000020349.5	118.093	-1.35432	0.289508	-4.67801	2.89679e-06	0.000386096	Ppp2ca	Down	chr11:51989508-52018605	protein_coding	+	60.1883	79.075	423.909	400.628	97.4558	99.4584	95.7652	78.4238	274.311	300.535	86.1787	103.239	71.0507	65.424	84.4501	79.4057
ENSMUSG00000043740.16	25.7043	1.16724	0.249792	4.67287	2.97021e-06	0.000386552	B430306N03Rik	Up	chr17:48623169-48634052	protein_coding	+	8.17371	9.98034	9.44644	7.30629	25.3194	32.8262	46.9153	40.445	25.96	17.6267	18.9404	21.427	34.6589	28.2915	26.2307	32.156
ENSMUSG00000021998.17	478.811	1.00474	0.215178	4.66933	3.02177e-06	0.00038822	Lcp1	Up	chr14:75368541-75468282	protein_coding	+	234.065	241.064	210.183	180.222	565.148	592.341	679.546	685.592	432.666	423.922	375.019	355.493	760.762	839.903	398.579	410.153
ENSMUSG00000032508.9	35.5223	1.11633	0.240816	4.63559	3.55914e-06	0.00045147	Myd88	Up	chr9:119165000-119170477	protein_coding	-	16.3474	19.193	7.08483	9.74172	43.9507	40.1753	49.8172	52.2825	34.6133	29.9654	26.5165	16.5572	39.8577	60.1193	26.8705	41.3435
ENSMUSG00000023045.14	6.51852	2.58159	0.558816	4.61976	3.84188e-06	0.000481243	Soat2	Up	chr15:102058961-102071904	protein_coding	+	0.743065	1.53544	3.54242	1.21772	4.77725	2.44971	6.28761	11.8376	3.46133	0	0.947019	0.973955	29.46	15.9139	3.83864	5.90621
ENSMUSG00000032690.17	33.7773	1.50568	0.326628	4.60976	4.03132e-06	0.000498739	Oas2	Up	chr5:120868398-120887918	protein_coding	-	7.43065	10.7481	8.26564	1.21772	32.4853	28.9066	50.3009	55.2419	29.4213	30.8467	17.9934	13.6354	65.8519	54.8147	28.15	32.156
ENSMUSG00000030589.16	37.6187	1.2797	0.277869	4.6054	4.11674e-06	0.000503096	Rasgrp4	Up	chr7:28834276-28853386	protein_coding	+	15.6044	14.5866	8.26564	12.1772	50.6388	48.0144	71.0984	57.7081	25.0947	49.3547	29.3576	34.0884	60.653	72.4969	55.6603	46.5934
ENSMUSG00000046794.10	18.0754	1.80106	0.391778	4.59714	4.28324e-06	0.000517137	Ppp1r3b	Up	chr8:35842893-35855293	protein_coding	+	5.20145	3.83859	2.36161	9.74172	12.4208	22.5374	29.5034	21.7022	18.172	13.22	7.57615	1.94791	36.3918	68.9604	18.5534	15.0936
ENSMUSG00000004668.15	18.7603	2.75132	0.599193	4.59171	4.39636e-06	0.00051836	Abca13	Up	chr11:9141942-9634259	protein_coding	+	2.22919	1.53544	0	1.21772	3.34407	3.4296	12.5752	9.3714	1.73067	3.52534	3.78808	2.92186	36.3918	51.2783	4.47841	3.93747
ENSMUSG00000026313.17	56.4476	1.19576	0.261194	4.57805	4.69326e-06	0.000546874	Hdac4	Up	chr1:91856501-92123421	protein_coding	-	28.9795	28.4056	30.7009	36.5315	50.1611	47.0345	87.5429	94.7004	49.324	39.66	25.5695	18.5051	98.7778	97.2519	59.4989	61.0308
ENSMUSG00000031488.15	57.0466	1.06275	0.233943	4.54279	5.55143e-06	0.000632169	Rab11fip1	Up	chr8:27628801-27664674	protein_coding	-	34.924	29.1733	35.4242	34.096	60.1933	61.2428	91.8959	95.1937	41.536	38.7787	47.3509	37.0103	67.5848	72.4969	83.1705	89.2494
ENSMUSG00000096472.3	23.1753	1.0129	0.223249	4.53707	5.70407e-06	0.000642252	Cdkn2d	Up	chr9:21199706-21202703	protein_coding	-	11.889	14.5866	9.44644	8.52401	25.3194	21.5575	32.4054	26.1413	11.2493	15.864	12.3112	25.3228	48.5224	21.2186	29.4296	22.9686
ENSMUSG00000031377.12	10.1293	1.67272	0.369745	4.52398	6.06885e-06	0.000675733	Bmx	Up	chrX:162975838-163041189	protein_coding	-	2.97226	3.83859	2.36161	6.08858	11.4654	9.79885	15.9609	13.3172	7.788	5.288	2.84106	2.92186	27.7271	17.6822	9.5966	9.18744
ENSMUSG00000064345.1	147.805	-1.66162	0.367864	-4.51695	6.27376e-06	0.000690872	mt-Nd2	Down	chrM:3914-4951	protein_coding	+	270.476	261.024	158.228	143.69	53.5052	61.2428	45.4643	46.857	95.1866	111.048	372.178	358.415	76.2495	83.1061	95.966	99.0931
ENSMUSG00000051748.3	18.5243	2.72602	0.60462	4.50865	6.52427e-06	0.000703007	Wfdc21	Up	chr11:83637766-83643468	protein_coding	+	0	4.60631	0	0	7.16587	10.7787	10.6406	13.8105	5.192	7.05067	0.947019	0	36.3918	30.0597	9.5966	9.18744
ENSMUSG00000073386.6	5.79926	2.08575	0.46239	4.51079	6.45864e-06	0.000703007	9830107B12Rik	Up	chr17:48436215-48453439	protein_coding	-	1.48613	1.53544	0	2.43543	4.77725	5.87931	10.1569	8.87816	0.865333	1.76267	1.89404	2.92186	10.3977	7.07286	5.75796	3.28123
ENSMUSG00000039899.6	121.688	1.40834	0.312725	4.50346	6.68555e-06	0.000712723	Fgl2	Up	chr5:21577640-21583372	protein_coding	+	34.181	39.1536	33.0626	49.9263	201.122	212.145	252.956	271.277	153.164	159.521	62.5032	73.0466	202.754	157.371	156.105	151.593
ENSMUSG00000062488.10	6.56574	2.46359	0.548115	4.49465	6.96837e-06	0.000735053	Ifit3b	Up	chr19:34585370-34590801	protein_coding	+	1.48613	2.30315	1.18081	1.21772	10.5099	8.81897	10.6406	13.3172	1.73067	1.76267	1.89404	1.94791	19.0624	15.9139	0.639773	0.656246
ENSMUSG00000026580.17	6.04926	1.86217	0.414719	4.49019	7.11588e-06	0.000742794	Selp	Up	chr1:163942833-163977595	protein_coding	+	0	0	3.54242	1.21772	8.12132	15.1882	11.1242	6.90524	4.32666	1.76267	5.68211	6.81768	3.46589	8.84108	12.7955	12.4687
ENSMUSG00000055013.17	24.4804	1.31732	0.293927	4.4818	7.40144e-06	0.000764638	Agap1	Up	chr1:89382528-89825339	protein_coding	+	9.65984	10.7481	9.44644	18.2657	18.1535	16.1681	21.2812	20.2225	13.8453	17.6267	6.62913	7.79164	46.7895	60.1193	32.6284	30.1873
ENSMUSG00000011256.17	90.7956	1.07643	0.241086	4.46492	8.00975e-06	0.00080881	Adam19	Up	chr11:45946819-46038170	protein_coding	+	60.9313	59.882	49.5938	64.5389	70.7032	72.5115	115.112	132.186	55.3813	53.7614	43.5629	47.7238	145.567	148.53	126.035	114.187
ENSMUSG00000032202.12	33.1052	1.19911	0.26866	4.46329	8.07115e-06	0.00080881	Rab27a	Up	chr9:72952136-73004911	protein_coding	+	14.8613	14.5866	12.9889	8.52401	34.8739	36.2558	40.144	38.9653	25.0947	32.6094	14.2053	21.427	48.5224	70.7286	40.9455	30.8435
ENSMUSG00000030509.18	16.6884	1.20558	0.270566	4.45577	8.3591e-06	0.000829371	Asb7	Up	chr7:66294313-66339344	protein_coding	-	8.91678	4.60631	10.6272	6.08858	13.854	17.148	28.0524	24.6616	9.51866	7.932	10.4172	9.73955	29.46	17.6822	13.4352	13.7812
ENSMUSG00000021360.17	66.993	1.31782	0.296954	4.43779	9.08866e-06	0.00089107	Gcnt2	Up	chr13:41013230-41114368	protein_coding	+	22.2919	27.6379	23.6161	12.1772	81.6909	84.7601	111.242	115.909	58.8426	70.5067	41.6688	45.7759	102.244	104.325	78.0524	80.062
ENSMUSG00000026981.16	18.4134	1.80703	0.407344	4.43614	9.15879e-06	0.00089107	Il1rn	Up	chr2:24226865-24241506	protein_coding	+	5.20145	1.53544	2.36161	1.21772	16.2426	28.9066	22.2485	24.6616	14.7107	15.864	3.78808	4.86977	32.9259	37.1325	9.5966	9.18744
ENSMUSG00000022237.18	21.0019	1.50902	0.344707	4.3777	1.19938e-05	0.00112327	Ankrd33b	Up	chr15:31291624-31367872	protein_coding	-	4.45839	3.83859	5.90403	6.08858	17.6758	19.1078	27.0851	37.4856	21.6333	22.9147	8.52317	7.79164	41.5906	22.9868	37.1069	30.8435
ENSMUSG00000014599.11	12.4241	1.42977	0.32825	4.35574	1.3262e-05	0.00120817	Csf1	Up	chr3:107648364-107667785	protein_coding	-	3.71532	3.83859	9.44644	8.52401	23.8862	22.5374	21.7648	26.6345	12.98	9.69467	6.62913	8.76559	13.8635	19.4504	21.7523	16.4061
ENSMUSG00000029135.11	60.6003	1.58618	0.364049	4.35704	1.31831e-05	0.00120817	Fosl2	Up	chr5:32293145-32315186	protein_coding	+	13.3752	18.4252	16.5313	12.1772	61.6265	55.8535	79.8043	86.8087	55.3813	42.304	34.0927	36.0363	131.704	109.629	76.7728	89.2494
ENSMUSG00000034438.17	8.95364	2.64103	0.605905	4.35882	1.30764e-05	0.00120817	Gbp8	Up	chr5:105162016-105287406	protein_coding	-	0.743065	3.83859	0	1.21772	25.3194	23.0273	19.8302	17.2631	1.73067	0.881334	7.57615	3.89582	10.3977	5.30465	12.1557	9.84368
ENSMUSG00000032041.16	11.7005	1.23243	0.283602	4.34564	1.3887e-05	0.00125371	Tirap	Up	chr9:35095847-35111587	protein_coding	-	4.45839	6.90946	3.54242	8.52401	9.55449	14.6983	14.9935	17.7563	11.2493	3.52534	4.73509	7.79164	22.5283	21.2186	13.4352	11.1562
ENSMUSG00000035493.11	90.5351	1.30279	0.30122	4.32503	1.5251e-05	0.00136206	Tgfbi	Up	chr13:56757336-56787375	protein_coding	+	25.2642	29.941	25.9777	17.048	118.953	106.318	120.432	125.281	78.7453	98.7094	52.086	72.0727	154.232	169.749	94.6865	103.687
ENSMUSG00000078817.5	39.5584	2.11727	0.489714	4.32348	1.5359e-05	0.00136206	Nlrp12	Up	chr7:3267458-3298370	protein_coding	-	6.68758	3.07087	3.54242	4.87086	32.963	30.8664	73.033	64.6133	38.94	39.66	8.52317	4.86977	77.9825	77.8015	60.7785	64.9683
ENSMUSG00000024737.3	17.1699	1.03059	0.239945	4.29511	1.74607e-05	0.00153486	Slc15a3	Up	chr19:10817091-10836726	protein_coding	+	5.20145	6.90946	4.72322	7.30629	18.6313	17.6379	19.8302	21.2089	8.65333	15.864	13.2583	12.6614	20.7953	14.1457	21.1125	17.7186
ENSMUSG00000059657.6	8.49135	2.20143	0.514671	4.27736	1.89122e-05	0.00163379	Stfa2l1	Up	chr16:35977181-35982323	protein_coding	+	0	0	4.72322	1.21772	4.77725	3.4296	6.77128	11.3443	4.32666	4.40667	0.947019	0	8.66472	24.755	9.5966	5.24996
ENSMUSG00000026068.12	50.9025	1.24264	0.291808	4.25841	2.05886e-05	0.00173377	Il18rap	Up	chr1:40554522-40590865	protein_coding	+	12.6321	16.1221	22.4353	20.7012	50.6388	47.0345	65.2944	66.5862	58.8426	51.9987	11.3642	15.5833	88.3801	81.3379	45.4239	57.7496
ENSMUSG00000044103.5	32.2445	1.6871	0.396151	4.25874	2.05581e-05	0.00173377	Il1f9	Up	chr2:24076488-24083580	protein_coding	+	0.743065	5.37403	2.36161	4.87086	22.4531	28.9066	25.1505	22.1954	25.96	25.5587	5.68211	8.76559	55.4542	56.5829	26.8705	26.2498
ENSMUSG00000006344.18	14.1965	1.21833	0.286348	4.25472	2.09315e-05	0.00173969	Ggt5	Up	chr10:75425174-75453034	protein_coding	+	8.91678	10.7481	8.26564	9.74172	9.55449	12.2486	27.5688	22.1954	6.05733	9.69467	1.89404	6.81768	19.0624	31.8279	12.7955	15.0936
ENSMUSG00000030474.10	23.8816	1.43842	0.338139	4.25392	2.10061e-05	0.00173969	Siglece	Up	chr7:43300494-43309585	protein_coding	-	8.17371	3.07087	4.72322	2.43543	19.5867	10.7787	32.4054	34.5262	23.364	21.152	12.3112	7.79164	55.4542	33.5961	24.3114	23.6248
ENSMUSG00000030144.5	43.5654	1.49454	0.353507	4.22776	2.3603e-05	0.00193873	Clec4d	Up	chr6:123239070-123252224	protein_coding	+	5.94452	4.60631	10.6272	13.3949	41.0843	43.115	63.8435	61.1607	30.2867	38.7787	18.9404	19.4791	57.1871	68.9604	37.7466	29.531
ENSMUSG00000003541.7	7.80536	1.87422	0.443861	4.22253	2.41575e-05	0.00196815	Ier3	Up	chr17:36132576-36133815	protein_coding	+	0.743065	0	0	1.21772	5.73269	3.91954	9.18959	9.86463	2.596	4.40667	2.84106	4.86977	12.1306	10.6093	5.11819	7.87495
ENSMUSG00000053338.10	6.27515	2.14044	0.508065	4.21293	2.52076e-05	0.00203714	Tarm1	Up	chr7:3535016-3551140	protein_coding	-	0	0	2.36161	2.43543	1.9109	3.91954	9.18959	6.41201	1.73067	2.644	1.89404	0.973955	8.66472	14.1457	5.11819	5.24996
ENSMUSG00000051727.15	3.95257	-1.86996	0.444156	-4.21014	2.55207e-05	0.00204594	Kctd14	Down	chr7:97100530-97108764	protein_coding	+	5.20145	6.90946	5.90403	4.87086	1.43317	2.44971	1.93465	0.493231	4.32666	2.644	6.62913	8.76559	3.46589	3.53643	0.639773	0.656246
ENSMUSG00000021069.18	95.2121	1.38808	0.330043	4.20576	2.60212e-05	0.00206951	Pygl	Up	chr12:70237585-70278262	protein_coding	-	23.7781	39.1536	20.0737	7.30629	86.4681	86.7198	120.916	140.571	80.476	78.4387	60.6092	58.4373	166.363	175.053	96.6058	99.7493
ENSMUSG00000058755.4	13.5896	1.40156	0.333715	4.19987	2.67065e-05	0.00210729	Osm	Up	chr11:4186420-4191026	protein_coding	+	8.91678	5.37403	3.54242	8.52401	16.7204	17.6379	14.0262	13.3172	5.192	1.76267	8.52317	5.84373	15.5965	15.9139	17.2739	15.7499
ENSMUSG00000025993.11	44.9525	1.14325	0.273454	4.18077	2.90518e-05	0.00226844	Slc40a1	Up	chr1:45947228-45965683	protein_coding	-	18.5766	26.1024	23.6161	31.6606	56.3715	51.444	89.9612	85.329	32.0173	50.236	24.6225	26.2968	58.9201	70.7286	57.5796	43.9685
ENSMUSG00000032231.15	78.4668	1.371	0.32816	4.17785	2.9428e-05	0.00226844	Anxa2	Up	chr9:69360902-69399077	protein_coding	+	26.0073	26.8701	16.5313	20.7012	104.622	103.868	103.987	112.95	60.5733	72.2694	57.7681	44.8019	175.027	130.848	57.5796	60.3746
ENSMUSG00000017002.15	27.0094	1.12765	0.274198	4.11252	3.91355e-05	0.0029267	Slpi	Up	chr2:164195990-164231015	protein_coding	-	8.17371	4.60631	24.7969	4.87086	42.9952	31.8463	44.9806	47.3502	29.4213	18.508	26.5165	22.401	34.6589	40.669	27.5103	32.156
ENSMUSG00000069792.6	59.7392	2.24726	0.551361	4.07583	4.58499e-05	0.00340342	Wfdc17	Up	chr11:83594817-83597094	protein_coding	+	9.65984	9.21262	4.72322	1.21772	12.4208	11.2687	56.1049	42.4179	29.4213	20.2707	2.84106	0.973955	114.374	93.7154	27.5103	23.6248
ENSMUSG00000022895.17	38.7672	1.1176	0.274438	4.07232	4.65481e-05	0.00342984	Ets2	Up	chr16:95502942-95522095	protein_coding	+	13.3752	12.2835	25.9777	26.7897	30.0966	37.7256	50.3009	47.8434	21.6333	17.6267	28.4106	23.3749	55.4542	45.9736	48.6228	49.8747
ENSMUSG00000052212.7	39.9985	1.99507	0.490849	4.06452	4.81306e-05	0.00352056	Cd177	Up	chr7:24443408-24459736	protein_coding	-	4.45839	3.83859	1.18081	1.21772	11.9431	10.2888	22.2485	21.7022	16.4413	20.2707	6.62913	11.6875	81.4484	70.7286	27.5103	26.2498
ENSMUSG00000032515.9	37.4157	1.19044	0.293432	4.05696	4.97156e-05	0.00361014	Csrnp1	Up	chr9:119800229-119813724	protein_coding	-	12.6321	14.5866	30.7009	24.3543	43.4729	45.0747	50.7846	47.8434	20.768	17.6267	17.9934	23.3749	27.7271	24.755	55.6603	64.9683
ENSMUSG00000038872.11	8.7883	1.33546	0.329686	4.05071	5.10633e-05	0.00368134	Zfhx3	Up	chr8:108669276-109688262	protein_coding	+	1.48613	3.83859	5.90403	0	10.9877	11.2687	11.1242	12.824	5.192	10.576	5.68211	6.81768	15.5965	10.6093	12.7955	15.7499
ENSMUSG00000071713.7	101.145	1.28456	0.319105	4.02551	5.68508e-05	0.00392898	Csf2rb	Up	chr15:78209952-78238047	protein_coding	+	31.9518	23.0315	23.6161	17.048	89.8122	86.2299	112.693	116.403	117.685	88.1334	50.192	54.5415	199.289	198.04	93.4069	104.343
ENSMUSG00000064341.1	428.177	-1.49581	0.375058	-3.98821	6.65735e-05	0.00453832	mt-Nd1	Down	chrM:2751-3707	protein_coding	+	720.03	743.919	490.034	443.248	219.753	207.736	154.772	155.368	295.079	271.451	1010.47	949.606	145.567	118.47	356.354	385.216
ENSMUSG00000022582.5	9.54954	2.9188	0.734025	3.97644	6.99555e-05	0.00470486	Ly6g	Up	chr15:75027089-75030975	protein_coding	+	0.743065	1.53544	0	0	4.29952	1.46983	4.35296	3.45262	0.865333	2.644	0	0.973955	15.5965	24.755	2.55909	4.59372
ENSMUSG00000031722.11	131.038	1.50396	0.379552	3.96247	7.41785e-05	0.00495562	Hp	Up	chr8:110301760-110305804	protein_coding	-	20.8058	21.4961	11.8081	12.1772	96.9781	97.4986	162.511	142.544	111.628	125.149	33.1457	46.7498	209.686	201.577	93.4069	89.9056
ENSMUSG00000053846.6	25.7948	5.43096	1.37384	3.95312	7.71384e-05	0.00501951	Lipg	Up	chr18:75072393-75094334	protein_coding	-	0	0	0	0	0	0	0.483663	0.986463	0	0	0.947019	0.973955	71.0507	26.5232	0.639773	0.656246
ENSMUSG00000061815.12	3.66346	2.53157	0.640295	3.95375	7.69355e-05	0.00501951	Rufy4	Up	chr1:74164700-74187382	protein_coding	+	0.743065	1.53544	0	0	1.43317	0.979885	10.1569	10.3579	1.73067	2.644	0.947019	0.973955	13.8635	10.6093	3.83864	4.59372
ENSMUSG00000005824.8	9.93218	1.73553	0.439698	3.94711	7.9101e-05	0.00508122	Tnfsf14	Up	chr17:57496492-57501177	protein_coding	-	0.743065	0.767718	3.54242	0	9.55449	14.6983	15.4772	19.7293	6.05733	14.1013	4.73509	6.81768	25.9942	15.9139	10.2364	13.7812
ENSMUSG00000042213.18	20.9491	1.08425	0.274663	3.94755	7.89566e-05	0.00508122	Zfand4	Up	chr6:116241183-116307263	protein_coding	+	6.68758	5.37403	11.8081	10.9594	22.4531	14.6983	18.8628	29.1007	12.1147	15.864	15.1523	15.5833	46.7895	33.5961	17.2739	22.9686
ENSMUSG00000027995.11	27.2639	1.17684	0.301191	3.90727	9.3343e-05	0.00584619	Tlr2	Up	chr3:83743579-83749074	protein_coding	-	6.68758	6.90946	7.08483	1.21772	20.5422	23.0273	29.0198	36.4991	25.0947	17.6267	14.2053	13.6354	34.6589	40.669	16.6341	15.7499
ENSMUSG00000045917.18	26.0613	1.04598	0.269391	3.88278	0.00010327	0.0063489	Tmem268	Up	chr4:63477018-63504594	protein_coding	+	16.3474	7.67718	15.3505	12.1772	17.1981	20.0876	35.791	36.4991	12.98	21.152	13.2583	12.6614	32.9259	24.755	36.4671	26.9061
ENSMUSG00000052749.10	55.3511	1.24662	0.321009	3.88343	0.000102992	0.0063489	Trim30b	Up	chr7:104004589-104019091	protein_coding	-	14.1182	15.3544	30.7009	31.6606	59.2378	62.7127	92.8632	91.2478	59.708	47.592	34.0927	34.0884	123.039	125.543	39.666	45.2809
ENSMUSG00000034271.17	3.77301	2.22252	0.574051	3.87164	0.000108105	0.00660562	Jdp2	Up	chr12:85645801-85686652	protein_coding	+	0.743065	0.767718	1.18081	0	2.38862	3.4296	4.35296	6.90524	0.865333	0	1.89404	3.89582	10.3977	5.30465	7.03751	5.90621
ENSMUSG00000070427.5	15.015	1.1233	0.290484	3.867	0.000110183	0.00669179	Il18bp	Up	chr7:101664092-101667897	protein_coding	-	5.94452	7.67718	3.54242	2.43543	16.7204	12.7385	16.4445	11.3443	6.05733	5.288	5.68211	9.73955	19.0624	10.6093	9.5966	7.87495
ENSMUSG00000028464.17	7.30816	1.79801	0.469425	3.83023	0.000128023	0.00754658	Tpm2	Up	chr4:43514711-43523765	protein_coding	-	2.97226	2.30315	2.36161	2.43543	27.2303	18.6178	8.22226	5.91878	0.865333	2.644	9.47019	10.7135	6.93177	3.53643	23.0318	19.6874
ENSMUSG00000054855.14	7.57928	1.63938	0.430733	3.80602	0.000141219	0.00827576	Rnd1	Up	chr15:98561302-98575342	protein_coding	-	1.48613	3.07087	0	1.21772	6.68814	5.38937	10.1569	5.91878	4.32666	0.881334	1.89404	2.92186	8.66472	7.07286	4.47841	3.93747
ENSMUSG00000045763.9	4.57751	3.4301	0.908576	3.77526	0.000159844	0.00910112	Basp1	Up	chr15:25363363-25413850	protein_coding	-	0.743065	0.767718	1.18081	0	1.9109	1.95977	5.80395	5.42555	0	0	0.947019	0.973955	17.3294	17.6822	2.55909	1.31249
ENSMUSG00000021123.13	8.7546	1.32118	0.35118	3.7621	0.00016849	0.00944538	Rdh12	Up	chr12:79255688-79269439	protein_coding	+	2.97226	3.07087	1.18081	3.65315	4.29952	8.81897	10.6406	9.3714	5.192	4.40667	3.78808	1.94791	8.66472	10.6093	9.5966	5.90621
ENSMUSG00000029915.15	11.724	1.59525	0.424382	3.75899	0.000170603	0.00944538	Clec5a	Up	chr6:40551828-40562755	protein_coding	-	0.743065	0	2.36161	2.43543	9.07677	10.7787	13.0589	12.3308	10.384	6.16934	1.89404	2.92186	15.5965	7.07286	5.11819	8.53119
ENSMUSG00000062157.7	5.95211	1.71246	0.455231	3.76174	0.000168733	0.00944538	Ifnlr1	Up	chr4:135413598-135435492	protein_coding	+	0.743065	0	0	0	4.29952	4.89943	6.28761	5.42555	3.46133	5.288	0.947019	1.94791	8.66472	7.07286	3.19887	5.24996
ENSMUSG00000027506.16	84.4896	1.12368	0.299895	3.74691	0.000179027	0.00982606	Tpd52	Up	chr3:8990653-9069783	protein_coding	-	28.2365	22.2638	24.7969	21.9189	100.322	104.848	112.693	114.923	86.5333	83.7267	73.8675	60.3852	131.704	122.007	101.724	91.2181
ENSMUSG00000079507.11	2.05735	2.56216	0.683911	3.74633	0.00017944	0.00982606	H2-Q1	Up	chr17:35539381-35544075	protein_coding	+	0.743065	0.767718	2.36161	2.43543	1.43317	6.36925	7.7386	7.8917	0	0	0.947019	0	1.73294	0	4.47841	5.90621

## Sheet: ControlVsD10NoArthritis
Geneid	baseMean	log2FoldChange	lfcSE	stat	pvalue	padj	GeneSymbol	DE_status	Chromosome	Class	Strand	D0_S20_R1	D0_S20_R2	D0_S21_R1	D0_S21_R2	D0_S22_R1	D0_S22_R2	D0_S36_R1	D0_S36_R2	D10_S32_R1	D10_S32_R2	D10_S33_R1	D10_S33_R2	D10_S34_R1	D10_S34_R2	D10_S35_R1	D10_S35_R2
ENSMUSG00000056071.13	360.099	4.31901	0.477145	9.05177	1.4067e-19	1.46677e-15	S100a9	Up	chr3:90599939-90603028	protein_coding	-	43.431	20.1144	32.5089	33.4053	28.8903	16.0838	41.1036	50.675	1748.78	1775.47	186.532	186.252	480.966	458.539	222.033	243.573
ENSMUSG00000056054.10	160.663	4.87691	0.543677	8.97022	2.95926e-19	1.54281e-15	S100a8	Up	chr3:90576285-90577342	protein_coding	+	6.51465	6.7048	8.66904	11.1351	8.42635	8.66052	12.6473	19.6161	872.467	884.653	59.5503	79.3131	169.032	213.371	75.6485	71.874
ENSMUSG00000028859.15	204.156	3.05031	0.357378	8.53525	1.39849e-17	4.86068e-14	Csf3r	Up	chr4:125918343-125938233	protein_coding	+	30.4017	24.5843	34.6762	26.7243	26.4828	29.6932	45.8464	60.483	613.144	637.982	98.0828	106.048	239.258	241.821	166.034	202.645
ENSMUSG00000017737.3	56.0015	4.0568	0.511121	7.93708	2.06999e-15	4.77858e-12	Mmp9	Up	chr2:164782700-164797770	protein_coding	+	2.17155	6.7048	7.58541	5.56755	2.40753	3.71165	15.8091	3.26935	244.489	242.747	21.0177	27.6259	69.4094	81.1647	43.2277	53.9055
ENSMUSG00000031722.11	72.0251	4.85772	0.613004	7.92446	2.29145e-15	4.77858e-12	Hp	Up	chr8:110301760-110305804	protein_coding	-	2.17155	0	6.50178	8.90809	6.01882	2.47444	4.74273	4.90403	392.83	411.493	20.142	23.1701	63.6933	72.7972	50.1048	46.9178
ENSMUSG00000032496.8	48.0629	8.14942	1.05087	7.75494	8.83873e-15	1.53602e-11	Ltf	Up	chr9:110848339-110871835	protein_coding	+	0	0	0	0	1.20376	0	0	0	327.999	349.264	9.63313	15.1497	31.0301	27.6127	13.7543	15.972
ENSMUSG00000026180.9	49.0935	3.63511	0.47823	7.60117	2.93471e-14	3.82503e-11	Cxcr2	Up	chr1:74193148-74200405	protein_coding	+	4.3431	2.23493	8.66904	7.79458	4.81506	8.66052	6.32364	8.17338	183.504	209.11	20.142	20.4967	72.6757	57.7357	38.3154	46.9178
ENSMUSG00000039899.6	101.191	3.91367	0.531553	7.3627	1.80221e-13	2.08796e-10	Fgl2	Up	chr5:21577640-21583372	protein_coding	+	8.68621	0	13.0036	13.3621	13.2414	14.8466	14.2282	16.3468	516.997	502.873	32.4024	32.9729	100.439	132.206	67.7889	47.916
ENSMUSG00000018819.11	196.441	1.34407	0.184059	7.30238	2.82717e-13	2.94789e-10	Lsp1	Up	chr7:142014546-142048604	protein_coding	+	73.8327	73.7528	125.701	125.827	122.784	134.857	93.2737	107.889	404.368	390.75	191.787	176.449	298.052	292.862	209.261	232.592
ENSMUSG00000026193.16	165.784	5.28275	0.725598	7.28056	3.32444e-13	3.15127e-10	Fn1	Up	chr1:71624679-71692359	protein_coding	-	0	13.4096	2.16726	2.22702	6.01882	13.6094	7.90455	13.0774	886.203	891.941	69.1834	74.8573	115.954	118.818	55.0171	43.923
ENSMUSG00000024659.16	62.9513	4.33621	0.600371	7.22256	5.10194e-13	4.43316e-10	Anxa1	Up	chr19:20350792-20368308	protein_coding	-	2.17155	8.93974	3.25089	8.90809	6.01882	4.94887	4.74273	6.53871	337.339	386.825	26.2722	32.9729	50.628	37.6537	24.5612	20.9633
ENSMUSG00000021998.17	377.27	1.69674	0.235506	7.20467	5.81867e-13	4.66702e-10	Lcp1	Up	chr14:75368541-75468282	protein_coding	+	165.038	194.439	178.799	162.573	202.232	176.922	135.958	147.121	1038.94	1059	377.444	302.994	442.587	492.845	343.857	355.377
ENSMUSG00000031827.14	90.4969	1.41438	0.197	7.17957	6.99304e-13	5.20832e-10	Cotl1	Up	chr8:120535961-120567283	protein_coding	-	62.975	35.7589	58.516	50.108	74.6334	45.7771	56.9127	37.5976	210.425	204.625	109.467	96.2451	160.05	141.411	111.999	92.8373
ENSMUSG00000004609.12	43.7437	3.51552	0.491522	7.15231	8.5327e-13	5.56065e-10	Cd33	Up	chr7:43173640-43193852	protein_coding	-	2.17155	6.7048	4.33452	3.34053	2.40753	3.71165	7.90455	13.0774	149.44	134.548	24.5207	21.3878	48.1783	46.0212	33.4032	27.951
ENSMUSG00000035493.11	84.0932	4.91625	0.687335	7.15263	8.51309e-13	5.56065e-10	Tgfbi	Up	chr13:56757336-56787375	protein_coding	+	2.17155	2.23493	2.16726	6.68107	9.63012	3.71165	6.32364	11.4427	567.543	542.677	33.2781	24.9524	57.9772	57.7357	36.3506	32.9423
ENSMUSG00000032484.9	38.8258	7.01704	1.00254	6.99925	2.57338e-12	1.57839e-09	Ngp	Up	chr9:110248815-110252080	protein_coding	+	0	0	0	0	0	2.47444	0	1.63468	229.105	241.065	19.2663	16.932	33.4798	32.6332	9.82447	13.9755
ENSMUSG00000021069.18	50.4042	3.36893	0.485684	6.93646	4.02061e-12	2.32905e-09	Pygl	Up	chr12:70237585-70278262	protein_coding	-	4.3431	8.93974	11.9199	10.0216	4.81506	4.94887	7.90455	9.80806	213.172	213.034	34.1538	17.8232	53.0778	61.9195	28.491	27.951
ENSMUSG00000075705.14	76.8195	2.64223	0.385305	6.8575	7.00738e-12	3.84558e-09	Msrb1	Up	chr17:24955616-24961752	protein_coding	+	10.8578	24.5843	19.5053	22.2702	21.6678	25.9816	6.32364	19.6161	279.651	278.626	47.2899	63.2723	79.2083	74.4707	62.8766	58.8968
ENSMUSG00000023913.18	46.5178	3.60031	0.534638	6.73411	1.64932e-11	8.59875e-09	Pla2g7	Up	chr17:43878989-43923092	protein_coding	+	0	6.7048	4.33452	3.34053	2.40753	6.18609	14.2282	8.17338	168.67	159.776	19.2663	28.5171	52.2612	45.1845	32.4208	38.9318
ENSMUSG00000025804.6	34.4808	4.3249	0.643851	6.71724	1.85197e-11	9.19545e-09	Ccr1	Up	chr9:123762161-123768729	protein_coding	-	0	0	4.33452	4.45404	2.40753	2.47444	6.32364	3.26935	164.824	201.261	7.00591	16.0409	26.1306	27.6127	19.6489	26.9528
ENSMUSG00000026822.15	22.4882	6.26923	0.93604	6.69761	2.11854e-11	1.00409e-08	Lcn2	Up	chr2:32274645-32278264	protein_coding	-	2.17155	0	0	0	1.20376	1.23722	0	0	120.871	145.2	9.63313	14.2585	21.2311	21.7555	11.7894	8.98426
ENSMUSG00000029713.16	65.7781	1.41623	0.215767	6.56371	5.24859e-11	2.2803e-08	Gnb2	Up	chr5:137526389-137531772	protein_coding	-	28.2302	37.9939	35.7598	24.4972	44.5393	42.0654	36.3609	29.4242	156.033	149.685	62.1775	62.3811	86.5576	77.8177	64.8415	80.8583
ENSMUSG00000032562.14	178.251	1.13229	0.172803	6.55249	5.65863e-11	2.3601e-08	Gnai2	Up	chr9:107491324-107512566	protein_coding	-	97.7198	102.807	104.028	105.784	116.765	116.298	107.502	99.7153	351.624	359.355	216.308	211.205	206.595	184.085	136.56	195.657
ENSMUSG00000032231.15	61.6098	3.35546	0.51326	6.53754	6.25391e-11	2.50806e-08	Anxa2	Up	chr9:69360902-69399077	protein_coding	+	4.3431	6.7048	6.50178	5.56755	12.0376	8.66052	6.32364	32.6935	282.947	275.823	34.1538	31.1906	72.6757	73.6339	39.2979	34.9388
ENSMUSG00000046805.11	172.135	4.35099	0.66816	6.5119	7.42043e-11	2.76332e-08	Mpeg1	Up	chr19:12438143-12442647	protein_coding	+	19.544	11.1747	9.75267	8.90809	12.0376	8.66052	25.2946	14.7121	885.104	900.35	47.2899	59.7076	108.605	124.676	57.9644	46.9178
ENSMUSG00000031165.7	44.5697	1.28085	0.197872	6.47311	9.60066e-11	3.33687e-08	Was	Up	chrX:7947692-7956737	protein_coding	-	26.0586	26.8192	26.0071	26.7243	27.6866	23.5071	25.2946	27.7895	93.4001	81.85	56.0473	55.2518	50.628	61.9195	52.0697	52.9073
ENSMUSG00000060981.8	25.4797	1.4307	0.222642	6.42599	1.31012e-10	4.40664e-08	H4c8	Up	chr13:23715220-23715689	protein_coding	+	8.68621	17.8795	15.1708	15.5892	18.0565	19.7955	1.58091	8.17338	36.2612	43.1675	30.6509	35.6463	40.0125	33.47	36.3506	35.937
ENSMUSG00000004266.16	130.682	1.3283	0.21259	6.2482	4.15212e-10	1.35294e-07	Ptpn6	Up	chr6:124697670-124715677	protein_coding	-	43.431	53.6384	67.1851	82.3998	109.543	97.7402	71.1409	50.675	263.718	289.839	140.118	122.98	166.582	195.799	145.402	135.762
ENSMUSG00000005800.4	25.1785	4.93653	0.791471	6.23715	4.45614e-10	1.36659e-07	Mmp8	Up	chr9:7558457-7568486	protein_coding	+	0	2.23493	1.08363	2.22702	1.20376	0	6.32364	0	161.527	151.366	8.75739	7.12927	26.9472	20.9187	5.89468	12.9773
ENSMUSG00000030707.16	435.305	1.07554	0.172373	6.23957	4.38771e-10	1.36659e-07	Coro1a	Up	chr7:126298945-126306959	protein_coding	-	201.954	227.963	361.932	349.642	316.59	329.1	254.526	245.202	856.534	899.229	476.402	415.28	627.951	625.052	427.365	508.11
ENSMUSG00000024164.16	53.4963	4.48717	0.724686	6.19188	5.94526e-10	1.77118e-07	C3	Up	chr17:57510970-57535136	protein_coding	-	4.3431	2.23493	4.33452	3.34053	3.61129	4.94887	6.32364	6.53871	339.537	330.764	17.5148	14.2585	35.9296	29.2862	15.7192	16.9703
ENSMUSG00000007041.10	59.6667	1.38485	0.224333	6.17319	6.69257e-10	1.93843e-07	Clic1	Up	chr17:35268942-35277725	protein_coding	+	36.9164	40.2288	28.1744	42.3134	42.1318	35.8793	20.5518	27.7895	145.594	136.79	85.8224	78.422	66.143	55.2255	67.7889	74.8688
ENSMUSG00000001025.9	29.7124	3.76279	0.61201	6.14824	7.83469e-10	2.2079e-07	S100a6	Up	chr3:90520189-90531488	protein_coding	+	0	4.46987	3.25089	1.11351	2.40753	4.94887	12.6473	4.90403	163.725	153.609	14.0118	12.4762	32.6632	40.164	21.6138	14.9738
ENSMUSG00000022651.7	22.3131	4.2599	0.699695	6.08823	1.14168e-09	2.97608e-07	Retnlg	Up	chr16:48692984-48694859	protein_coding	+	8.68621	0	3.25089	1.11351	0	0	6.32364	0	115.926	135.109	8.75739	10.6939	26.9472	22.5922	13.7543	10.9808
ENSMUSG00000069662.6	40.5971	2.53245	0.41575	6.09127	1.12018e-09	2.97608e-07	Marcks	Up	chr10:37009371-37014916	protein_coding	-	10.8578	6.7048	10.8363	3.34053	8.42635	7.42331	17.39	19.6161	120.321	140.715	34.1538	23.1701	50.628	43.511	40.2803	27.951
ENSMUSG00000000682.8	111.331	1.37942	0.228741	6.03049	1.63466e-09	3.9321e-07	Cd52	Up	chr4:133809759-133822393	protein_coding	-	34.7448	64.8131	94.2758	86.8539	73.4296	81.6564	37.9418	32.6935	265.366	262.369	136.615	121.198	141.268	128.023	142.455	135.762
ENSMUSG00000022831.15	94.6906	1.18857	0.197148	6.02885	1.65134e-09	3.9321e-07	Hcls1	Up	chr16:36755345-36783574	protein_coding	+	34.7448	55.8733	65.0178	55.6755	63.7995	51.9631	71.1409	57.2137	195.041	186.125	94.5798	113.177	124.12	115.471	98.2447	113.801
ENSMUSG00000030579.11	85.4103	3.19657	0.530281	6.02807	1.65927e-09	3.9321e-07	Tyrobp	Up	chr7:30113185-30117010	protein_coding	+	10.8578	11.1747	15.1708	11.1351	15.6489	23.5071	15.8091	19.6161	403.269	435.038	29.7751	37.4287	80.8415	66.1032	36.3506	40.9283
ENSMUSG00000017002.15	38.3996	2.97287	0.500475	5.9401	2.84841e-09	6.60008e-07	Slpi	Up	chr2:164195990-164231015	protein_coding	-	8.68621	2.23493	3.25089	3.34053	14.4452	14.8466	12.6473	6.53871	163.725	182.761	36.781	34.7552	35.9296	29.2862	16.7016	19.965
ENSMUSG00000064246.11	19.8178	5.13712	0.867528	5.92156	3.18909e-09	7.22884e-07	Chil1	Up	chr1:134109914-134117919	protein_coding	+	0	0	0	0	0	0	3.16182	6.53871	114.827	127.821	8.75739	3.56463	15.515	17.5717	15.7192	14.9738
ENSMUSG00000030220.14	248.928	1.12126	0.190913	5.87315	4.27581e-09	9.28831e-07	Arhgdib	Up	chr6:136900653-136918897	protein_coding	-	145.494	143.036	145.206	152.551	186.583	189.294	135.958	132.409	473.044	456.903	346.793	348.443	276.821	266.923	267.226	242.575
ENSMUSG00000052212.7	21.3253	5.34266	0.909227	5.87604	4.20194e-09	9.28831e-07	Cd177	Up	chr7:24443408-24459736	protein_coding	-	0	0	1.08363	1.11351	1.20376	2.47444	1.58091	0	134.057	145.2	2.62722	0.891159	13.0653	19.2452	8.84203	7.98601
ENSMUSG00000049103.15	152.498	5.04019	0.859295	5.86549	4.47808e-09	9.52917e-07	Ccr2	Up	chr9:123901987-123913594	protein_coding	+	10.8578	11.1747	5.41815	6.68107	4.81506	9.89774	6.32364	11.4427	932.903	986.125	37.6568	33.864	53.0778	69.4502	28.491	31.944
ENSMUSG00000052684.5	43.5179	-1.55924	0.267654	-5.82559	5.69103e-09	1.18681e-06	Jun	Down	chr4:94937271-94940459	protein_coding	-	45.6026	44.6987	35.7598	52.335	117.969	116.298	104.34	119.331	18.68	17.9397	26.2722	21.3878	32.6632	41.0007	28.491	31.944
ENSMUSG00000038357.11	12.9667	6.30976	1.08447	5.81831	5.94465e-09	1.21539e-06	Camp	Up	chr9:109676447-109678685	protein_coding	-	0	0	0	0	1.20376	0	0	0	91.2025	88.5774	8.75739	4.45579	6.53265	12.5512	3.92979	3.993
ENSMUSG00000025473.17	21.2888	3.30525	0.568755	5.81138	6.19614e-09	1.24245e-06	Adam8	Up	chr7:139558845-139572475	protein_coding	-	4.3431	2.23493	1.08363	1.11351	1.20376	4.94887	3.16182	6.53871	74.1707	59.4254	10.5089	7.12927	21.2311	20.082	18.6665	19.965
ENSMUSG00000025993.11	38.0548	2.15608	0.372395	5.78976	7.0486e-09	1.38671e-06	Slc40a1	Up	chr1:45947228-45965683	protein_coding	-	17.3724	20.1144	9.75267	5.56755	13.2414	14.8466	9.48546	13.0774	113.179	117.729	21.8935	19.6055	49.8114	51.0417	30.4559	41.9265
ENSMUSG00000019820.12	266.205	-1.09209	0.188878	-5.78197	7.38292e-09	1.42559e-06	Utrn	Down	chr10:12257932-12745109	protein_coding	-	245.385	270.427	360.849	302.875	304.552	244.969	570.708	645.697	152.187	146.882	184.781	167.538	204.962	219.228	154.244	152.732
ENSMUSG00000025877.15	14.4103	3.58815	0.621468	5.77366	7.75675e-09	1.47054e-06	Hk3	Up	chr13:55153798-55169198	protein_coding	-	2.17155	2.23493	2.16726	2.22702	1.20376	1.23722	4.74273	1.63468	63.1825	70.0771	7.00591	8.02043	21.2311	15.0615	12.7718	7.98601
ENSMUSG00000036427.6	86.1958	1.07569	0.186537	5.76663	8.08737e-09	1.50584e-06	Gpi1	Up	chr7:33900755-33929761	protein_coding	-	47.7741	44.6987	57.4324	60.1296	61.392	65.5725	53.7509	55.579	180.757	176.594	96.3313	98.9186	97.1731	112.124	77.6133	103.818
ENSMUSG00000035004.4	38.1659	3.73735	0.649184	5.757	8.56205e-09	1.53925e-06	Igsf6	Up	chr7:120663290-120673795	protein_coding	-	2.17155	0	2.16726	4.45404	7.22259	2.47444	4.74273	11.4427	179.658	161.458	16.639	15.1497	35.113	29.2862	15.7192	14.9738
ENSMUSG00000049091.8	31.3684	2.03585	0.353628	5.75702	8.56113e-09	1.53925e-06	Sephs2	Up	chr7:126871051-126873227	protein_coding	-	13.0293	11.1747	6.50178	6.68107	8.42635	17.321	14.2282	19.6161	104.388	94.7442	38.5325	38.3198	35.9296	29.2862	21.6138	23.958
ENSMUSG00000024835.16	56.688	1.97514	0.343435	5.75112	8.86547e-09	1.54067e-06	Coro1b	Up	chr19:4198618-4204034	protein_coding	+	28.2302	24.5843	17.3381	32.2918	18.0565	22.2699	15.8091	24.5202	208.777	186.685	48.1657	57.0342	66.143	52.7152	45.1926	47.916
ENSMUSG00000042759.13	15.3176	2.98425	0.518706	5.75326	8.75404e-09	1.54067e-06	Apobr	Up	chr7:126184114-126188284	protein_coding	+	2.17155	2.23493	2.16726	1.11351	2.40753	1.23722	7.90455	4.90403	39.0083	46.5312	14.0118	15.1497	15.515	29.2862	7.85958	14.9738
ENSMUSG00000021360.17	43.4347	2.65114	0.461683	5.74235	9.33718e-09	1.59605e-06	Gcnt2	Up	chr13:41013230-41114368	protein_coding	+	8.68621	6.7048	9.75267	10.0216	6.01882	4.94887	22.1327	9.80806	142.298	151.927	19.2663	16.932	53.0778	38.4905	33.4032	30.9458
ENSMUSG00000018927.4	53.667	3.99829	0.699792	5.71353	1.10655e-08	1.86096e-06	Ccl6	Up	chr11:83478708-83483913	protein_coding	-	0	2.23493	10.8363	7.79458	3.61129	11.135	6.32364	0	255.477	264.611	16.639	18.7143	35.9296	40.164	36.3506	28.9493
ENSMUSG00000030536.11	349.386	1.00456	0.176238	5.7	1.19806e-08	1.97407e-06	Iqgap1	Up	chr7:80361331-80475722	protein_coding	-	136.808	165.385	216.726	226.043	233.53	252.392	232.394	264.818	622.484	657.043	317.018	320.817	436.054	494.519	296.699	330.421
ENSMUSG00000056201.9	333.051	1.28679	0.225829	5.69808	1.21167e-08	1.97407e-06	Cfl1	Up	chr19:5540483-5545229	protein_coding	+	199.783	203.379	147.374	167.027	251.587	225.174	139.12	161.833	724.675	761.878	436.118	441.124	339.698	348.924	312.418	277.514
ENSMUSG00000022696.18	46.3955	-1.17706	0.208284	-5.65121	1.59323e-08	2.44304e-06	Sidt1	Down	chr16:44060543-44153559	protein_coding	-	71.6612	69.283	66.1014	75.7187	46.9468	49.4887	91.6928	93.1766	20.3283	15.6973	45.5384	34.7552	35.9296	36.817	37.333	24.9563
ENSMUSG00000026483.14	47.5761	2.90758	0.514379	5.6526	1.58036e-08	2.44304e-06	Niban1	Up	chr1:151446937-151597690	protein_coding	+	17.3724	11.1747	8.66904	5.56755	12.0376	2.47444	14.2282	9.80806	185.701	211.913	28.8994	21.3878	40.0125	51.8785	20.6314	34.9388
ENSMUSG00000050357.10	40.0738	-1.41894	0.251053	-5.65195	1.58634e-08	2.44304e-06	Carmil2	Down	chr8:106412906-106424819	protein_coding	+	41.2595	51.4035	62.8505	60.1296	40.928	42.0654	96.4355	93.1766	8.7906	12.3336	33.2781	18.7143	30.2135	32.6332	26.5261	22.9598
ENSMUSG00000050335.18	54.3993	3.5284	0.625382	5.64199	1.681e-08	2.54026e-06	Lgals3	Up	chr14:47605208-47623617	protein_coding	+	2.17155	11.1747	8.66904	6.68107	9.63012	6.18609	9.48546	11.4427	267.564	256.202	14.0118	16.932	86.5576	86.1852	13.7543	12.9773
ENSMUSG00000028656.15	259.446	1.38916	0.246555	5.63428	1.75792e-08	2.61855e-06	Cap1	Up	chr4:122752840-122779849	protein_coding	-	130.293	158.68	89.9413	93.5349	187.787	188.057	143.863	116.062	607.101	597.057	331.905	398.348	270.288	276.127	214.174	200.648
ENSMUSG00000030214.8	42.534	3.35527	0.596012	5.62954	1.80689e-08	2.63944e-06	Plbd1	Up	chr6:136589068-136638926	protein_coding	-	10.8578	6.7048	8.66904	3.34053	3.61129	8.66052	3.16182	8.17338	195.591	193.413	23.645	20.4967	29.3969	29.2862	24.5612	18.9668
ENSMUSG00000059734.8	13.0155	1.90593	0.338682	5.6275	1.82845e-08	2.63944e-06	Ndufs8	Up	chr19:3958863-3962774	protein_coding	-	4.3431	4.46987	5.41815	1.11351	9.63012	6.18609	6.32364	4.90403	26.9212	29.7127	14.8876	11.5851	23.6808	19.2452	11.7894	18.9668
ENSMUSG00000029082.18	10.1972	5.1817	0.923392	5.6116	2.00465e-08	2.82466e-06	Bst1	Up	chr5:43976227-44001328	protein_coding	+	2.17155	0	1.08363	0	0	0	0	1.63468	62.0836	59.4254	3.50296	5.34695	11.4321	10.041	7.85958	4.99125
ENSMUSG00000030695.17	182.441	1.46963	0.262533	5.59787	2.16997e-08	3.01683e-06	Aldoa	Up	chr7:126394406-126399923	protein_coding	-	108.578	118.451	63.9342	63.4701	122.784	137.331	72.7218	68.6564	443.925	437.842	256.592	268.239	164.949	184.085	183.718	144.746
ENSMUSG00000035202.9	336.558	-2.06572	0.371915	-5.55427	2.78773e-08	3.72662e-06	Lars2	Down	chr9:123195992-123291731	protein_coding	+	660.152	683.89	204.806	206	442.985	405.807	1082.92	1059.27	92.3013	96.9867	105.964	99.8098	173.115	206.677	164.069	194.659
ENSMUSG00000029016.14	15.1362	-1.40118	0.253059	-5.53698	3.07733e-08	4.01091e-06	Clcn6	Down	chr4:148088716-148123278	protein_coding	-	30.4017	17.8795	15.1708	22.2702	22.8715	11.135	34.78	32.6935	8.24119	5.60617	9.63313	7.12927	8.98239	6.69399	10.8069	13.9755
ENSMUSG00000037095.9	14.1906	4.58871	0.829754	5.53021	3.19851e-08	4.06718e-06	Lrg1	Up	chr17:56426678-56429001	protein_coding	-	0	2.23493	0	0	0	0	3.16182	4.90403	74.1707	66.7134	2.62722	5.34695	21.2311	19.2452	22.5963	7.98601
ENSMUSG00000029622.17	149.263	1.47083	0.266214	5.52499	3.29502e-08	4.13942e-06	Arpc1b	Up	chr5:145051025-145067515	protein_coding	+	76.0043	78.2227	76.9377	56.7891	95.0974	105.163	74.3027	83.3685	452.716	446.251	150.627	155.953	161.683	169.86	121.823	126.778
ENSMUSG00000086564.10	18.1734	2.78351	0.506595	5.49454	3.91726e-08	4.86253e-06	Cd101	Up	chr3:100900845-100936872	protein_coding	-	0	0	4.33452	3.34053	3.61129	2.47444	6.32364	8.17338	57.1389	54.9404	12.2603	6.23811	14.6985	25.1025	16.7016	12.9773
ENSMUSG00000027506.16	69.3932	2.51801	0.461249	5.45912	4.78494e-08	5.86971e-06	Tpd52	Up	chr3:8990653-9069783	protein_coding	-	6.51465	15.6445	20.589	13.3621	16.8527	21.0327	22.1327	31.0589	264.817	273.581	35.9053	44.5579	84.1078	65.2665	35.3681	40.9283
ENSMUSG00000017057.10	28.9074	4.34592	0.797332	5.45057	5.02073e-08	6.08735e-06	Il13ra1	Up	chrX:35375763-35434912	protein_coding	+	6.51465	0	2.16726	0	2.40753	1.23722	3.16182	4.90403	151.088	168.746	8.75739	10.6939	20.4145	11.7145	10.8069	15.972
ENSMUSG00000024856.11	47.6398	1.0263	0.189061	5.4284	5.68618e-08	6.66177e-06	Cdk2ap2	Up	chr19:4147182-4149019	protein_coding	+	26.0586	33.524	35.7598	26.7243	26.4828	45.7771	23.7136	31.0589	86.2578	88.5774	43.787	53.4695	72.6757	67.7767	46.175	45.9195
ENSMUSG00000063193.10	20.2952	3.1848	0.587161	5.42407	5.82556e-08	6.74923e-06	Cd300lb	Up	chr11:114813607-114825212	protein_coding	-	2.17155	2.23493	8.66904	2.22702	1.20376	2.47444	1.58091	8.17338	87.906	84.0925	7.88165	8.02043	22.8643	26.776	11.7894	14.9738
ENSMUSG00000019850.12	226.862	-2.51246	0.463583	-5.41965	5.97149e-08	6.77133e-06	Tnfaip3	Down	chr10:18876658-18891405	protein_coding	-	115.092	136.331	95.3594	85.7403	745.13	754.703	1090.83	1054.37	47.7989	47.6524	79.6923	62.3811	124.12	122.165	112.981	118.792
ENSMUSG00000024300.18	86.0691	2.32734	0.429434	5.41956	5.97451e-08	6.77133e-06	Myo1f	Up	chr17:33774681-33826738	protein_coding	+	26.0586	26.8192	17.3381	27.8378	24.0753	14.8466	33.1991	37.5976	335.691	325.158	55.1716	37.4287	89.8239	90.3689	55.0171	45.9195
ENSMUSG00000045636.17	35.2531	3.18359	0.588412	5.41048	6.2856e-08	6.97233e-06	Mtus1	Up	chr8:41443951-41586763	protein_coding	-	4.3431	2.23493	6.50178	5.56755	1.20376	2.47444	14.2282	11.4427	153.286	154.17	15.7633	12.4762	28.5803	30.9597	20.6314	16.9703
ENSMUSG00000057191.14	40.2698	2.184	0.405281	5.38884	7.09138e-08	7.78335e-06	AB124611	Up	chr9:21437472-21456629	protein_coding	+	6.51465	8.93974	21.6726	16.7027	16.8527	24.7444	11.0664	13.0774	163.725	172.109	25.3964	32.9729	48.1783	48.5315	32.4208	29.9475
ENSMUSG00000056737.15	33.862	1.49934	0.279592	5.36259	8.20384e-08	8.91057e-06	Capg	Up	chr6:72521374-72539966	protein_coding	+	6.51465	11.1747	11.9199	16.7027	36.1129	24.7444	11.0664	19.6161	74.1707	80.1682	36.781	34.7552	48.1783	51.8785	37.333	35.937
ENSMUSG00000028270.13	41.384	2.17321	0.405577	5.35832	8.39973e-08	8.98625e-06	Gbp2	Up	chr3:142326363-142343769	protein_coding	+	21.7155	13.4096	18.4217	15.5892	14.4452	25.9816	18.9709	11.4427	199.986	203.504	26.2722	31.1906	53.8943	43.511	34.3857	35.937
ENSMUSG00000075254.13	34.2063	-1.0648	0.198755	-5.35733	8.44588e-08	8.98625e-06	Heg1	Down	chr16:33504740-33591946	protein_coding	+	43.431	26.8192	32.5089	32.2918	45.743	38.3537	56.9127	76.8298	16.4824	23.5459	22.7692	21.3878	18.7814	20.082	26.5261	18.9668
ENSMUSG00000059498.14	22.9127	3.67285	0.687067	5.3457	9.00707e-08	9.48653e-06	Fcgr3	Up	chr1:170878743-170892504	protein_coding	-	2.17155	2.23493	2.16726	0	3.61129	2.47444	4.74273	9.80806	133.507	123.896	7.88165	7.12927	25.314	23.429	8.84203	8.98426
ENSMUSG00000037902.19	75.8873	3.16003	0.591529	5.34213	9.18584e-08	9.57808e-06	Sirpa	Up	chr2:129434755-129474148	protein_coding	+	15.2009	20.1144	6.50178	14.4756	8.42635	6.18609	15.8091	26.1548	403.269	347.582	32.4024	25.8436	59.6104	59.4092	29.4734	36.9353
ENSMUSG00000017756.10	57.6501	-1.15109	0.215555	-5.3401	9.2894e-08	9.59016e-06	Slc12a7	Down	chr13:73881213-73964873	protein_coding	+	65.1465	49.1685	80.1886	79.0593	61.392	55.6748	150.186	147.121	28.5695	31.9551	34.1538	40.9933	50.628	46.858	41.2628	36.9353
ENSMUSG00000071713.7	50.7378	3.44543	0.645672	5.33619	9.49199e-08	9.70323e-06	Csf2rb	Up	chr15:78209952-78238047	protein_coding	+	4.3431	6.7048	2.16726	8.90809	4.81506	7.42331	18.9709	6.53871	251.082	254.52	15.7633	17.8232	33.4798	34.3067	23.5787	17.9685
ENSMUSG00000008035.13	15.6801	1.61115	0.303632	5.30627	1.11892e-07	1.12183e-05	Mid1ip1	Up	chrX:10581252-10585929	protein_coding	+	8.68621	4.46987	2.16726	6.68107	8.42635	6.18609	9.48546	11.4427	28.5695	28.0308	28.0237	17.8232	9.79897	20.9187	21.6138	13.9755
ENSMUSG00000030775.12	20.9735	-1.36484	0.257556	-5.29921	1.16304e-07	1.14406e-05	Trat1	Down	chr16:48551137-48592384	protein_coding	-	26.0586	11.1747	33.5925	41.1999	26.4828	37.1165	37.9418	32.6935	7.14236	6.7274	10.5089	13.3674	17.1482	20.082	9.82447	14.9738
ENSMUSG00000029322.13	82.9068	3.43848	0.650528	5.28567	1.25244e-07	1.22048e-05	Plac8	Up	chr5:100701591-100720111	protein_coding	-	6.51465	15.6445	11.9199	11.1351	19.2602	22.2699	12.6473	17.9814	536.227	525.298	29.7751	28.5171	49.8114	47.6947	31.4383	25.9545
ENSMUSG00000028268.15	22.7221	2.63619	0.500174	5.27055	1.36014e-07	1.30111e-05	Gbp3	Up	chr3:142265787-142278970	protein_coding	+	4.3431	6.7048	3.25089	4.45404	12.0376	8.66052	4.74273	6.53871	103.839	100.35	24.5207	12.4762	17.1482	23.429	15.7192	16.9703
ENSMUSG00000056529.8	17.4707	2.97609	0.565619	5.26166	1.42764e-07	1.35327e-05	Ptafr	Up	chr4:132291378-132309994	protein_coding	+	2.17155	2.23493	4.33452	2.22702	1.20376	1.23722	11.0664	6.53871	71.9731	76.8045	7.00591	12.4762	16.3316	17.5717	18.6665	17.9685
ENSMUSG00000050931.8	14.0307	3.86131	0.734347	5.25815	1.45513e-07	1.36691e-05	Sgms2	Up	chr3:131112634-131197172	protein_coding	-	2.17155	0	1.08363	1.11351	1.20376	1.23722	3.16182	1.63468	62.633	49.8949	2.62722	3.56463	15.515	10.041	9.82447	10.9808
ENSMUSG00000068267.6	25.3814	1.13172	0.215356	5.25509	1.47951e-07	1.3774e-05	Cenpb	Up	chr2:131017102-131021987	protein_coding	-	21.7155	22.3493	6.50178	15.5892	19.2602	19.7955	12.6473	11.4427	42.3048	43.1675	38.5325	29.4082	31.0301	26.776	28.491	30.9458
ENSMUSG00000029752.13	29.638	3.20822	0.611491	5.24654	1.54979e-07	1.43006e-05	Asns	Up	chr6:7675169-7693254	protein_coding	-	10.8578	2.23493	2.16726	3.34053	1.20376	1.23722	1.58091	1.63468	29.6683	28.0308	10.5089	19.6055	24.4974	41.0007	30.4559	23.958
ENSMUSG00000056515.10	25.2573	2.80597	0.536525	5.22989	1.69615e-07	1.50644e-05	Rab31	Up	chr17:65958724-66079747	protein_coding	-	6.51465	8.93974	2.16726	2.22702	9.63012	9.89774	4.74273	3.26935	114.827	102.032	18.3905	19.6055	22.8643	19.2452	13.7543	12.9773
ENSMUSG00000064368.1	101.524	-2.21363	0.423343	-5.22894	1.70481e-07	1.50644e-05	mt-Nd6	Down	chrM:13552-14070	protein_coding	-	130.293	116.217	35.7598	26.7243	325.016	366.216	211.842	171.641	11.5377	16.2579	38.5325	57.9253	42.4622	41.8375	36.3506	54.9038
ENSMUSG00000034171.14	26.322	-1.49893	0.286791	-5.22656	1.72691e-07	1.51315e-05	Faah	Down	chr4:115824342-115875123	protein_coding	-	17.3724	20.1144	40.0943	55.6755	30.0941	39.591	56.9127	73.5605	9.34001	5.60617	16.639	17.8232	21.2311	20.9187	18.6665	10.9808
ENSMUSG00000078817.5	18.7037	2.98489	0.571417	5.22366	1.75419e-07	1.52425e-05	Nlrp12	Up	chr7:3267458-3298370	protein_coding	-	2.17155	0	5.41815	1.11351	0	3.71165	9.48546	3.26935	57.1389	53.8192	8.75739	5.34695	23.6808	20.082	18.6665	12.9773
ENSMUSG00000017418.15	21.6169	-2.05791	0.394322	-5.21886	1.80025e-07	1.55134e-05	Arl5b	Down	chr2:15054206-15087267	protein_coding	+	15.2009	8.93974	16.2545	15.5892	54.1694	56.912	69.56	71.9258	14.8341	11.7729	5.25444	4.45579	11.4321	11.7145	6.87713	6.98775
ENSMUSG00000008540.12	14.4163	5.26123	1.00982	5.21007	1.88768e-07	1.61335e-05	Mgst1	Up	chr6:138117314-138133753	protein_coding	+	4.3431	0	0	0	1.20376	1.23722	0	0	95.5978	91.3805	4.3787	5.34695	8.98239	12.5512	2.94734	4.99125
ENSMUSG00000025044.17	15.939	6.13434	1.18063	5.19581	2.03833e-07	1.67351e-05	Msr1	Up	chr8:40034726-40095714	protein_coding	-	0	0	0	1.11351	0	1.23722	0	0	120.871	110.441	4.3787	0.891159	5.71607	4.18375	0.982447	2.99475
ENSMUSG00000027199.15	10.1831	5.80624	1.11691	5.19849	2.00914e-07	1.67351e-05	Gatm	Up	chr2:122424948-122441784	protein_coding	-	0	0	0	0	0	0	1.58091	0	65.9295	65.5921	1.75148	4.45579	8.16581	5.0205	1.96489	1.9965
ENSMUSG00000028465.17	715.873	1.26521	0.243466	5.19666	2.02902e-07	1.67351e-05	Tln1	Up	chr4:43531519-43562691	protein_coding	-	375.678	386.644	302.333	292.853	504.377	477.566	401.551	395.592	1598.79	1564.12	993.964	1000.77	716.141	673.583	461.75	525.08
ENSMUSG00000030589.16	17.6843	2.91697	0.561177	5.19795	2.01496e-07	1.67351e-05	Rasgrp4	Up	chr7:28834276-28853386	protein_coding	+	4.3431	2.23493	5.41815	5.56755	2.40753	1.23722	3.16182	3.26935	67.5778	58.8647	8.75739	6.23811	23.6808	23.429	10.8069	9.98251
ENSMUSG00000027398.14	156.017	2.27806	0.439153	5.1874	2.13251e-07	1.71044e-05	Il1b	Up	chr2:129206490-129213059	protein_coding	-	19.544	24.5843	18.4217	33.4053	32.5016	38.3537	98.0164	124.235	498.867	503.434	62.1775	78.422	195.163	187.432	198.454	159.72
ENSMUSG00000063524.14	62.5447	1.22321	0.235704	5.18959	2.10753e-07	1.71044e-05	Eno1	Up	chr4:150321178-150333336	protein_coding	+	19.544	29.0541	49.847	50.108	51.7619	50.7259	25.2946	17.9814	134.057	125.578	72.6864	73.075	85.741	76.9809	75.6485	58.8968
ENSMUSG00000069516.9	1178.23	3.2186	0.620435	5.18766	2.12958e-07	1.71044e-05	Lyz2	Up	chr10:117113236-117118226	protein_coding	-	290.988	263.722	47.6797	33.4053	284.088	293.221	246.622	256.644	6426.48	6383.18	718.982	720.056	517.712	531.336	344.839	321.437
[truncated: 456 more rows]

## Sheet: ControlVsD10Arthritis
Geneid	baseMean	log2FoldChange	lfcSE	stat	pvalue	padj	GeneSymbol	DE_status	Chromosome	Class	Strand	D0_S20_R1	D0_S20_R2	D0_S21_R1	D0_S21_R2	D0_S22_R1	D0_S22_R2	D0_S36_R1	D0_S36_R2	D10_S29_R1	D10_S29_R2	D10_S30_R1	D10_S30_R2	D10_S31_R1	D10_S31_R2	D10_S43_R1	D10_S43_R2
[truncated: 297 more rows]

[truncated: 1 more sheets: D10ArthritisVsD10NoArthritis]
