# Supplementary material for: Gene expression of S100a8/a9 predicts Staphylococcus aureus-induced septic arthritis in mice
Source: Front Microbiol. 2023 Jun 15;14:1146694. doi: 10.3389/fmicb.2023.1146694 (PMC10307981; doi:10.3389/fmicb.2023.1146694)
Supplement: Supplementary file 1 [file Data_Sheet_1.zip › Table 2.XLSX]

## Sheet: GOBP
Process~name	num_of_Genes	gene_group	percentage%	P-value	Benjamini and Hochberg (FDR)	Genes
GO:0006954~inflammatory response	25	361	6.92521	1.40852e-06	0.00317199	Acod1; Akt1; Alox5; Ccr7; Cd14; Crlf2; Csf1; Cyba; Dab2ip; Ggt5; Gsdmd; Il27; Lyn; Ndst1; Nlrp3; Nrros; Pik3cg; Selp; Stat3; Tirap; C5ar2; Tlr5; Il1rn; Ccr5; Rel;
GO:0002376~immune system process	28	504	5.55556	1.75404e-05	0.0197505	Acod1; C1rl; Cd14; Clec4d; Clec4n; Csf1; Dab2ip; Exo1; Gbp2b; Gsdmd; Il27; Ilrun; Irak4; Lcn2; Lst1; Lyn; Map3k5; Mfsd6; Nlrp3; Nlrx1; Oasl1; Padi4; Parp9; Pik3cg; Serpina3g; Tarm1; Tirap; Tlr5;
GO:0034097~response to cytokine	8	61	13.1148	0.000126527	0.0949795	Mcl1; Serpina3f; Serpina3g; Sp100; Stat3; Rel; Timp2; Selp;
GO:0045087~innate immune response	30	663	4.52489	0.000303401	0.170815	Acod1; C1rl; Cd14; Clec4d; Clec4n; Csf1; Cyba; Dab2ip; Gsdmd; Igtp; Il27; Ilrun; Irak4; Jchain; Lcn2; Map3k5; Nlrp3; Nlrx1; Nrros; Oasl1; Padi4; Parp9; Tarm1; Tirap; Tlr5; Trim21; Trim30d; Rel; Wfdc21; Lyn;
GO:0043507~positive regulation of JUN kinase activity	7	57	12.2807	0.000480366	0.200866	Ccr7; Dab2ip; Il1rn; Map3k5; Ptpn1; Tirap; Zeb2;
GO:0015990~electron transport coupled proton transport	3	5	60	0.000535168	0.200866	mt-Cytb; mt-Nd4; mt-Nd5;
GO:0051607~defense response to virus	13	195	6.66667	0.000683182	0.219789	Acod1; Atg7; Gbp2b; Ifnlr1; Isg15; Mov10; Nlrp3; Oasl1; Parp9; Stat2; Tagap; Ifit1bl2; Ifit3b;
GO:0006898~receptor-mediated endocytosis	7	63	11.1111	0.00082894	0.233346	Adrb2; Cap1; Cd14; Cln3; Itgb2; Ppt1; Sorl1;
GO:0046826~negative regulation of protein export from nucleus	3	7	42.8571	0.00110999	0.271178	Rangap1; Sp100; Txn1;
GO:1903428~positive regulation of reactive oxygen species biosynthetic process	4	18	22.2222	0.00120416	0.271178	Cyba; Hdac4; Lcn2; Rab27a;
GO:0034144~negative regulation of toll-like receptor 4 signaling pathway	3	8	37.5	0.0015016	0.296458	Acod1; Dab2ip; Lyn;
GO:0045861~negative regulation of proteolysis	5	35	14.2857	0.00170624	0.296458	Akt1; Cln3; Cstdc4; Stfa2l1; Timp2;
GO:0045824~negative regulation of innate immune response	4	21	19.0476	0.00197755	0.296458	Acod1; Nlrx1; Trafd1; Trim21;
GO:0031333~negative regulation of protein-containing complex assembly	5	38	13.1579	0.00236622	0.296458	Eif4ebp1; Lamp2; Lmo4; Sorl1; Ulk1;
GO:0044406~adhesion of symbiont to host	3	10	30	0.00251953	0.296458	Gbp2b; Gbp7; Scarb1;
GO:0070257~positive regulation of mucus secretion	3	10	30	0.00251953	0.296458	Atg7; Cyba; P2ry2;
GO:0002540~leukotriene production involved in inflammatory response	2	2	100	0.00277888	0.296458	Alox5; Alox5ap;
GO:0034146~toll-like receptor 5 signaling pathway	2	2	100	0.00277888	0.296458	Tirap; Tlr5;
GO:1905162~regulation of phagosome maturation	2	2	100	0.00277888	0.296458	Cln3; Syt11;
GO:0006120~mitochondrial electron transport, NADH to ubiquinone	4	25	16	0.00346644	0.296458	mt-Nd1; mt-Nd2; mt-Nd4; mt-Nd5;
GO:0042640~anagen	3	12	25	0.00388044	0.296458	Akt1; Notch1; Ppard;
GO:0050728~negative regulation of inflammatory response	8	110	7.27273	0.00439987	0.296458	Abr; Acod1; Adrb2; Alox5; Ier3; Nlrp3; Nlrx1; Ppard;
GO:0050766~positive regulation of phagocytosis	6	65	9.23077	0.00455001	0.296458	Abr; Ccr7; Cyba; Il15ra; Rab27a; Sirpb1b;
GO:0045967~negative regulation of growth rate	2	3	66.6667	0.00456455	0.296458	Notch1; Notch2;
GO:0050746~regulation of lipoprotein metabolic process	2	3	66.6667	0.00456455	0.296458	Dgat2; Lipg;
GO:0010838~positive regulation of keratinocyte proliferation	3	13	23.0769	0.00469923	0.296458	Notch2; Stxbp4; Tgm1;
GO:0019370~leukotriene biosynthetic process	3	13	23.0769	0.00469923	0.296458	Alox5; Alox5ap; Ggt5;
GO:0030948~negative regulation of vascular endothelial growth factor receptor signaling pathway	3	13	23.0769	0.00469923	0.296458	Dab2ip; Emilin1; Ptpn1;
GO:0046339~diacylglycerol metabolic process	3	13	23.0769	0.00469923	0.296458	Dgat1; Dgat2; Dgkg;
GO:0030036~actin cytoskeleton organization	11	192	5.72917	0.00517986	0.296458	Abr; Arhgap26; Brk1; Cap1; Ccr7; Cln3; Nuak2; Pdlim7; Rhog; Vasp; Amotl2;
GO:0019915~lipid storage	4	29	13.7931	0.00557695	0.296458	Dgat1; Dgat2; Hexa; Plin2;
GO:0030330~DNA damage response, signal transduction by p53 class mediator	3	14	21.4286	0.00561468	0.296458	Batf; Bcl3; Sesn2;
GO:0032496~response to lipopolysaccharide	8	118	6.77966	0.00650568	0.296458	Abr; Acod1; Ccr7; Cebpb; Tirap; Trib1; Wfdc21; Ggt5;
GO:0044257~cellular protein catabolic process	3	15	20	0.00662967	0.296458	Dab2ip; Dennd3; Ppt1;
GO:2000811~negative regulation of anoikis	3	15	20	0.00662967	0.296458	Itga5; Mcl1; Notch1;
GO:0045064~T-helper 2 cell differentiation	2	4	50	0.00674808	0.296458	Batf; Bcl3;
GO:0060528~secretory columnal luminar epithelial cell differentiation involved in prostate glandular acinus development	2	4	50	0.00674808	0.296458	Notch1; Rxra;
GO:0071731~response to nitric oxide	2	4	50	0.00674808	0.296458	Ccr7; Txn1;
GO:2000660~negative regulation of interleukin-1-mediated signaling pathway	2	4	50	0.00674808	0.296458	Il1r2; Il1rn;
GO:0009615~response to virus	6	71	8.4507	0.0067565	0.296458	Bcl3; Ifit3b; Isg15; Lcn2; Oasl1; Tgtp1;
GO:0045820~negative regulation of glycolytic process	3	16	18.75	0.00774674	0.296458	Hdac4; Ier3; Stat3;
GO:0120162~positive regulation of cold-induced thermogenesis	7	97	7.21649	0.00783127	0.296458	Adrb2; Cebpb; G0s2; Igf1r; Lcn2; Zbtb7b; Zfp516;
GO:0018149~peptide cross-linking	4	33	12.1212	0.00840724	0.296458	Cstdc4; Stfa2l1; Tgm1; Tgm2;
GO:0001889~liver development	6	75	8	0.00860342	0.296458	Atg7; Cebpa; Hlx; Notch1; Notch2; Pkm;
GO:0019432~triglyceride biosynthetic process	3	17	17.6471	0.00896813	0.296458	Dgat1; Dgat2; Gpat3;
GO:0042593~glucose homeostasis	9	152	5.92105	0.00903682	0.296458	Akt1; Alox5; Cebpa; Gk; Pde3b; Sesn2; Slc18a2; Stat3; Igf1r;
GO:1900182~positive regulation of protein localization to nucleus	4	34	11.7647	0.00923764	0.296458	Akt1; Card10; Parp9; Sesn2;
GO:0010897~negative regulation of triglyceride catabolic process	2	5	40	0.00931131	0.296458	Pik3cg; Sorl1;
GO:0032376~positive regulation of cholesterol transport	2	5	40	0.00931131	0.296458	Abca13; Lipg;
GO:0032649~regulation of interferon-gamma production	2	5	40	0.00931131	0.296458	Ccr7; Isg15;
GO:0050793~regulation of developmental process	2	5	40	0.00931131	0.296458	Notch1; Notch2;
GO:0072538~T-helper 17 type immune response	2	5	40	0.00931131	0.296458	Notch1; Stat3;
GO:0072656~maintenance of protein location in mitochondrion	2	5	40	0.00931131	0.296458	Akt1; Hk2;
GO:1903307~positive regulation of regulated secretory pathway	2	5	40	0.00931131	0.296458	Rab27a; Rab3d;
GO:1904504~positive regulation of lipophagy	2	5	40	0.00931131	0.296458	Adrb2; Sesn2;
GO:0071277~cellular response to calcium ion	6	77	7.79221	0.00965121	0.296458	Alox5ap; Cpne2; Cpne3; Iqgap1; Rasa4; Syt11;
GO:0001819~positive regulation of cytokine production	6	78	7.69231	0.0102078	0.296458	Batf; Cd14; Clec4n; Flot1; Hilpda; Tlr5;
GO:0010867~positive regulation of triglyceride biosynthetic process	3	18	16.6667	0.0102958	0.296458	Dgat1; Dgat2; Scarb1;
GO:0048661~positive regulation of smooth muscle cell proliferation	6	79	7.59494	0.0107869	0.296458	Akt1; Cyba; Hdac4; Igf1r; Irak4; Nampt;
GO:0016236~macroautophagy	4	36	11.1111	0.0110545	0.296458	Atg7; Cln3; Ulk1; Ilrun;
GO:0032981~mitochondrial respiratory chain complex I assembly	5	57	8.77193	0.0113654	0.296458	mt-Nd1; mt-Nd2; mt-Nd4; mt-Nd5; Ndufa1;
GO:0030308~negative regulation of cell growth	8	131	6.10687	0.0114487	0.296458	Caprin2; Cdkn2d; Dab2ip; Osgin1; Ppard; Ppt1; Rrad; Sesn2;
GO:0043410~positive regulation of MAPK cascade	10	188	5.31915	0.0119812	0.296458	Adrb2; Dab2ip; Igf1r; Iqgap1; Map3k5; Ndst1; Osm; Peli2; Timp2; Trim30d;
GO:0008643~carbohydrate transport	4	37	10.8108	0.0120432	0.296458	Akt1; Slc2a1; Slc2a6; Slc35d1;
GO:0042832~defense response to protozoan	4	37	10.8108	0.0120432	0.296458	Batf; Bcl3; Gbp2b; Gbp7;
GO:0071364~cellular response to epidermal growth factor stimulus	4	37	10.8108	0.0120432	0.296458	Akt1; Dab2ip; Garem1; Iqgap1;
GO:0008286~insulin receptor signaling pathway	5	58	8.62069	0.01213	0.296458	Akt1; Eif4ebp1; Igf1r; Ptpn1; Stxbp4;
GO:0001765~membrane raft assembly	2	6	33.3333	0.0122367	0.296458	Flot1; Flot2;
GO:0006640~monoacylglycerol biosynthetic process	2	6	33.3333	0.0122367	0.296458	Dgat1; Dgat2;
GO:0030203~glycosaminoglycan metabolic process	2	6	33.3333	0.0122367	0.296458	Hexa; Ndst1;
GO:0034136~negative regulation of toll-like receptor 2 signaling pathway	2	6	33.3333	0.0122367	0.296458	Acod1; Lyn;
GO:0042773~ATP synthesis coupled electron transport	2	6	33.3333	0.0122367	0.296458	mt-Nd4; mt-Nd5;
GO:0043372~positive regulation of CD4-positive, alpha-beta T cell differentiation	2	6	33.3333	0.0122367	0.296458	Cd83; Zbtb7b;
GO:0048549~positive regulation of pinocytosis	2	6	33.3333	0.0122367	0.296458	Cln3; Ppt1;
GO:0090031~positive regulation of steroid hormone biosynthetic process	2	6	33.3333	0.0122367	0.296458	Igf1r; Por;
GO:0150011~regulation of neuron projection arborization	2	6	33.3333	0.0122367	0.296458	Mov10; Ntng2;
GO:1900028~negative regulation of ruffle assembly	2	6	33.3333	0.0122367	0.296458	Arhgap24; Tacstd2;
GO:0071347~cellular response to interleukin-1	5	59	8.47458	0.0129287	0.296458	Acod1; Cebpb; Dab2ip; Mapk13; Saa3;
GO:0070059~intrinsic apoptotic signaling pathway in response to endoplasmic reticulum stress	4	38	10.5263	0.0130869	0.296458	Bak1; Cebpb; Dab2ip; Map3k5;
GO:0032731~positive regulation of interleukin-1 beta production	5	60	8.33333	0.0137623	0.296458	Ccr5; Ccr7; Gsdmd; Nlrp3; Stat3;
GO:0050873~brown fat cell differentiation	4	39	10.2564	0.0141864	0.296458	Adrb2; Cebpa; Cebpb; Zfp516;
GO:0006446~regulation of translational initiation	3	21	14.2857	0.0149312	0.296458	Eif1; Eif4ebp1; Mknk1;
GO:0097352~autophagosome maturation	3	21	14.2857	0.0149312	0.296458	Cln3; Lamp2; Rubcnl;
GO:2001224~positive regulation of neuron migration	3	21	14.2857	0.0149312	0.296458	Dab2ip; Shtn1; Wdr62;
GO:0006605~protein targeting	4	40	10	0.0153428	0.296458	Lamp2; Rab27a; Sorl1; Stxbp4;
GO:0001505~regulation of neurotransmitter levels	2	7	28.5714	0.0155072	0.296458	Hnmt; Pde1b;
GO:0034137~positive regulation of toll-like receptor 2 signaling pathway	2	7	28.5714	0.0155072	0.296458	Cyba; Tirap;
GO:0034141~positive regulation of toll-like receptor 3 signaling pathway	2	7	28.5714	0.0155072	0.296458	Flot1; Tirap;
GO:0034727~piecemeal microautophagy of the nucleus	2	7	28.5714	0.0155072	0.296458	Ulk1; Atg7;
GO:0035336~long-chain fatty-acyl-CoA metabolic process	2	7	28.5714	0.0155072	0.296458	Dgat1; Dgat2;
GO:0038061~NIK/NF-kappaB signaling	2	7	28.5714	0.0155072	0.296458	Akt1; Rel;
GO:0044805~late nucleophagy	2	7	28.5714	0.0155072	0.296458	Atg7; Ulk1;
GO:0046605~regulation of centrosome cycle	2	7	28.5714	0.0155072	0.296458	Atf5; Wdr62;
GO:0060335~positive regulation of interferon-gamma-mediated signaling pathway	2	7	28.5714	0.0155072	0.296458	Igtp; Parp9;
GO:0060613~fat pad development	2	7	28.5714	0.0155072	0.296458	Arrdc3; Dgat2;
GO:0061684~chaperone-mediated autophagy	2	7	28.5714	0.0155072	0.296458	Atg7; Lamp2;
GO:0071219~cellular response to molecule of bacterial origin	2	7	28.5714	0.0155072	0.296458	Acod1; Cd14;
GO:1901098~positive regulation of autophagosome maturation	2	7	28.5714	0.0155072	0.296458	Adrb2; Igtp;
GO:2000767~positive regulation of cytoplasmic translation	2	7	28.5714	0.0155072	0.296458	Lin28a; Pkm;
GO:0009888~tissue development	4	41	9.7561	0.0165569	0.296458	Atrnl1; Ntng2; Agrn; Ntn4;
GO:0010507~negative regulation of autophagy	4	41	9.7561	0.0165569	0.296458	Akt1; Mcl1; Nampt; Stat3;
GO:0097192~extrinsic apoptotic signaling pathway in absence of ligand	4	41	9.7561	0.0165569	0.296458	Bak1; Lcn2; Mcl1; Mknk1;
GO:0001975~response to amphetamine	3	22	13.6364	0.0166976	0.296458	Nr4a2; Pde1b; Slc18a2;
GO:0007585~respiratory gaseous exchange by respiratory system	3	22	13.6364	0.0166976	0.296458	Chst11; Mafb; Ndst1;
GO:0032733~positive regulation of interleukin-10 production	4	42	9.52381	0.0178295	0.296458	Bcl3; Cd83; Isg15; Stat3;
GO:0016601~Rac protein signal transduction	3	23	13.0435	0.0185759	0.296458	Brk1; Cyfip1; Rhog;
GO:0043086~negative regulation of catalytic activity	3	23	13.0435	0.0185759	0.296458	Cln3; Notch1; Parp9;
GO:0002232~leukocyte chemotaxis involved in inflammatory response	2	8	25	0.0191066	0.296458	Alox5; Slamf8;
GO:0003376~sphingosine-1-phosphate receptor signaling pathway	2	8	25	0.0191066	0.296458	Akt1; Pik3cg;
GO:0032633~interleukin-4 production	2	8	25	0.0191066	0.296458	Notch1; Notch2;
GO:0042088~T-helper 1 type immune response	2	8	25	0.0191066	0.296458	Bcl3; Il18bp;
GO:0042541~hemoglobin biosynthetic process	2	8	25	0.0191066	0.296458	Lyn; Alas1;
GO:0045627~positive regulation of T-helper 1 cell differentiation	2	8	25	0.0191066	0.296458	Ccr7; Hlx;
GO:0046323~glucose import	2	8	25	0.0191066	0.296458	Sesn2; Sort1;
GO:0046486~glycerolipid metabolic process	2	8	25	0.0191066	0.296458	Dgat1; Dgkg;
GO:0061909~autophagosome-lysosome fusion	2	8	25	0.0191066	0.296458	Cln3; Rubcnl;
GO:0070831~basement membrane assembly	2	8	25	0.0191066	0.296458	Ntng2; Ntn4;
GO:0072574~hepatocyte proliferation	2	8	25	0.0191066	0.296458	Cebpb; Notch2;
GO:0072655~establishment of protein localization to mitochondrion	2	8	25	0.0191066	0.296458	Akt1; Hk2;
GO:1905665~positive regulation of calcium ion import across plasma membrane	2	8	25	0.0191066	0.296458	Adrb2; Ramp3;
GO:2000049~positive regulation of cell-cell adhesion mediated by cadherin	2	8	25	0.0191066	0.296458	Adam19; Flot1;
GO:0006959~humoral immune response	4	44	9.09091	0.0205532	0.296458	Alox5; Jchain; Notch1; Notch2;
GO:0032869~cellular response to insulin stimulus	6	92	6.52174	0.0205547	0.296458	Akt1; Ceacam2; Cyfip1; Igf1r; Pde3b; Pkm;
GO:1900006~positive regulation of dendrite development	3	24	12.5	0.0205666	0.296458	Cyfip1; Dab2ip; Iqgap1;
GO:0007040~lysosome organization	4	45	8.88889	0.0220056	0.296458	Cln3; Hexa; Ppt1; Tpcn2;
GO:0009725~response to hormone	4	45	8.88889	0.0220056	0.296458	Akt1; Lyn; Timp2; Por;
GO:0046034~ATP metabolic process	4	45	8.88889	0.0220056	0.296458	Ampd3; Atp5j2; Atp6v1a; Atp6v1b2;
GO:0002437~inflammatory response to antigenic stimulus	3	25	12	0.0226697	0.296458	Notch1; Notch2; Il1rn;
GO:0008637~apoptotic mitochondrial changes	3	25	12	0.0226697	0.296458	Akt1; Hk2; Mcl1;
GO:0046579~positive regulation of Ras protein signal transduction	3	25	12	0.0226697	0.296458	Csf1; Notch1; Notch2;
GO:0006914~autophagy	9	179	5.02793	0.0227428	0.296458	1600014C10Rik; Atg7; Dram2; Lamp2; Rubcnl; Rufy4; Syt11; Trim30d; Ulk1;
GO:0002675~positive regulation of acute inflammatory response	2	9	22.2222	0.0230188	0.296458	Alox5ap; Pik3cg;
GO:0032471~negative regulation of endoplasmic reticulum calcium ion concentration	2	9	22.2222	0.0230188	0.296458	Bak1; Tgm2;
GO:0034340~response to type I interferon	2	9	22.2222	0.0230188	0.296458	Isg15; Sp100;
GO:0034379~very-low-density lipoprotein particle assembly	2	9	22.2222	0.0230188	0.296458	Dgat1; Soat2;
GO:0046321~positive regulation of fatty acid oxidation	2	9	22.2222	0.0230188	0.296458	Dgat1; Ppard;
GO:0072540~T-helper 17 cell lineage commitment	2	9	22.2222	0.0230188	0.296458	Batf; Stat3;
GO:0071346~cellular response to interferon-gamma	6	95	6.31579	0.0234543	0.296458	Acod1; Actg1; Gbp2b; Gbp7; Stxbp4; Zyx;
GO:0007249~I-kappaB kinase/NF-kappaB signaling	4	46	8.69565	0.0235192	0.296458	Akt1; Bcl3; Tirap; Rel;
GO:0007165~signal transduction	37	1171	3.15969	0.0236407	0.296458	Abr; Adgrg3; Adrb2; Akt1; Arhgap24; Arhgap26; C5ar2; Ccr5; Ccr7; Ceacam2; Celsr3; Chrm3; Dab2ip; Dgkg; Gpr132; Hrh2; Iqgap1; Irak4; Lsp1; Lyn; P2ry10; P2ry2; Pde1b; Rangap1; Rap2a; Rasa4; Rin3; Rrad; Stat2; Stat3; Tagap; Tirap; Tlr5; Ulk1; Lmbr1; Zyx; Pde3b;
GO:0051092~positive regulation of NF-kappaB transcription factor activity	8	152	5.26316	0.0245879	0.296458	Flot1; Flot2; Itgb2; Nlrp3; Stat3; Tirap; Trim30d; Trim21;
GO:0046580~negative regulation of Ras protein signal transduction	3	26	11.5385	0.0248855	0.296458	Dab2ip; Rasa4; Timp2;
GO:0043434~response to peptide hormone	4	47	8.51064	0.0250944	0.296458	Serpina3f; Serpina3g; Stat3; Stat2;
GO:0010508~positive regulation of autophagy	5	71	7.04225	0.0253927	0.296458	Atg7; Igtp; Trim21; Ulk1; Trim30d;
GO:0035924~cellular response to vascular endothelial growth factor stimulus	3	27	11.1111	0.0272137	0.296458	Akt1; Dab2ip; Notch1;
GO:0045453~bone resorption	3	27	11.1111	0.0272137	0.296458	Adrb2; Rab3d; Snx10;
GO:0001696~gastric acid secretion	2	10	20	0.0272286	0.296458	Hrh2; Snx10;
GO:0002315~marginal zone B cell differentiation	2	10	20	0.0272286	0.296458	Bcl3; Notch2;
GO:0006072~glycerol-3-phosphate metabolic process	2	10	20	0.0272286	0.296458	Gk; Gpat3;
GO:0010941~regulation of cell death	2	10	20	0.0272286	0.296458	Map3k5; Ulk1;
GO:0035148~tube formation	2	10	20	0.0272286	0.296458	Dab2ip; Notch1;
GO:0042053~regulation of dopamine metabolic process	2	10	20	0.0272286	0.296458	Nr4a2; Pde1b;
GO:0048703~embryonic viscerocranium morphogenesis	2	10	20	0.0272286	0.296458	Chst11; Ndst1;
GO:0048708~astrocyte differentiation	2	10	20	0.0272286	0.296458	Notch1; Stat3;
GO:0071223~cellular response to lipoteichoic acid	2	10	20	0.0272286	0.296458	Cd14; Tirap;
GO:0085029~extracellular matrix assembly	2	10	20	0.0272286	0.296458	Col1a2; Qsox1;
GO:1905146~lysosomal protein catabolic process	2	10	20	0.0272286	0.296458	Cln3; Lamp2;
GO:1990845~adaptive thermogenesis	2	10	20	0.0272286	0.296458	Sorl1; Zbtb7b;
GO:0045893~positive regulation of transcription, DNA-templated	22	629	3.49762	0.0292769	0.296458	Akt1; Atf5; Bcl3; Cebpa; Cebpb; Fosl2; Hdac4; Igf1r; Mafb; Map3k5; Notch1; Nr4a2; Parp9; Ppard; Rel; Rhog; Rxra; Sp100; Stat3; Tgfb1i1; Zfhx3; Zfp516;
GO:0006953~acute-phase response	3	28	10.7143	0.029654	0.296458	Il1rn; Saa3; Stat3;
GO:0007259~receptor signaling pathway via JAK-STAT	3	28	10.7143	0.029654	0.296458	Il15ra; Stat3; Stat2;
GO:0009887~animal organ morphogenesis	8	158	5.06329	0.0297493	0.296458	Igf1r; Ndst1; Notch2; Tgm1; Ntn4; Ntng2; Agrn; Atrnl1;
GO:0007409~axonogenesis	6	101	5.94059	0.0300495	0.296458	Flot1; Igf1r; Notch1; Ntng2; Shtn1; Ulk1;
GO:0043407~negative regulation of MAP kinase activity	4	50	8	0.0301946	0.296458	Dab2ip; Lyn; Ptpn1; Sorl1;
GO:0072659~protein localization to plasma membrane	8	159	5.03145	0.0306768	0.296458	Cln3; Flot1; Flot2; Palm; Ramp3; Rap2a; Ttc7; Rab3d;
GO:0001932~regulation of protein phosphorylation	5	75	6.66667	0.0308188	0.296458	Agrn; Celsr3; Pik3cg; Sesn2; Stat2;
GO:0014068~positive regulation of phosphatidylinositol 3-kinase signaling	5	75	6.66667	0.0308188	0.296458	Igf1r; Osm; Ppard; Prr5l; Selp;
GO:0045732~positive regulation of protein catabolic process	5	75	6.66667	0.0308188	0.296458	Atg7; Dab2ip; Dtl; Ier3; Sorl1;
GO:0033138~positive regulation of peptidyl-serine phosphorylation	6	102	5.88235	0.0312553	0.296458	Akt1; Caprin2; Igtp; Osm; Ramp3; Txn1;
GO:0001893~maternal placenta development	2	11	18.1818	0.0317211	0.296458	Akt1; Rxra;
GO:0006892~post-Golgi vesicle-mediated transport	2	11	18.1818	0.0317211	0.296458	Sorl1; Sort1;
GO:0019372~lipoxygenase pathway	2	11	18.1818	0.0317211	0.296458	Alox5ap; Alox5;
GO:0019953~sexual reproduction	2	11	18.1818	0.0317211	0.296458	Hexa; Stat3;
GO:0032480~negative regulation of type I interferon production	2	11	18.1818	0.0317211	0.296458	Acod1; Ilrun;
GO:0034383~low-density lipoprotein particle clearance	2	11	18.1818	0.0317211	0.296458	Dgat2; Scarb1;
GO:0061760~antifungal innate immune response	2	11	18.1818	0.0317211	0.296458	Clec4d; Clec4n;
GO:0090160~Golgi to lysosome transport	2	11	18.1818	0.0317211	0.296458	Cln3; Sort1;
GO:0140289~protein mono-ADP-ribosylation	2	11	18.1818	0.0317211	0.296458	Parp12; Parp9;
GO:1990266~neutrophil migration	2	11	18.1818	0.0317211	0.296458	Irak4; Itgb2;
GO:2000601~positive regulation of Arp2/3 complex-mediated actin nucleation	2	11	18.1818	0.0317211	0.296458	Brk1; Cyfip1;
GO:2001020~regulation of response to DNA damage stimulus	2	11	18.1818	0.0317211	0.296458	Ier3; Mcl1;
GO:0007568~aging	4	51	7.84314	0.0320207	0.296458	Akt1; Msra; mt-Nd4; Slc18a2;
GO:0007159~leukocyte cell-cell adhesion	3	29	10.3448	0.0322059	0.296458	Itga5; Itgb2; Selp;
GO:0010592~positive regulation of lamellipodium assembly	3	29	10.3448	0.0322059	0.296458	Brk1; Cyfip1; Hdac4;
GO:0034612~response to tumor necrosis factor	3	29	10.3448	0.0322059	0.296458	Cd14; Wfdc21; Ggt5;
GO:0045663~positive regulation of myoblast differentiation	3	29	10.3448	0.0322059	0.296458	Map3k5; Tnfsf14; Zfhx3;
GO:0032088~negative regulation of NF-kappaB transcription factor activity	5	77	6.49351	0.0337844	0.296458	Acod1; Bcl3; Dab2ip; Nlrp3; Trim21;
GO:0045907~positive regulation of vasoconstriction	4	52	7.69231	0.0339102	0.296458	Akt1; Alox5; Chrm3; Hrh2;
GO:0030279~negative regulation of ossification	3	30	10	0.0348688	0.296458	Adrb2; Notch1; P2ry2;
GO:0031641~regulation of myelination	3	30	10	0.0348688	0.296458	Akt1; Cyfip1; Rxra;
GO:0034341~response to interferon-gamma	3	30	10	0.0348688	0.296458	Sp100; Tgtp1; Trim21;
GO:0045662~negative regulation of myoblast differentiation	3	30	10	0.0348688	0.296458	Notch1; Ppard; Zfhx3;
GO:0006952~defense response	7	134	5.22388	0.0354671	0.296458	Acod1; Ccr5; Lsp1; Igtp; Stat2; Tgtp1; Stat3;
GO:0031334~positive regulation of protein-containing complex assembly	4	53	7.54717	0.0358633	0.296458	Bak1; Brk1; Dab2ip; Tirap;
GO:0002455~humoral immune response mediated by circulating immunoglobulin	2	12	16.6667	0.0364821	0.296458	Bcl3; Exo1;
GO:0005979~regulation of glycogen biosynthetic process	2	12	16.6667	0.0364821	0.296458	Akt1; Ppp1r3b;
GO:0006691~leukotriene metabolic process	2	12	16.6667	0.0364821	0.296458	Alox5; Alox5ap;
GO:0007042~lysosomal lumen acidification	2	12	16.6667	0.0364821	0.296458	Cln3; Ppt1;
GO:0021955~central nervous system neuron axonogenesis	2	12	16.6667	0.0364821	0.296458	Atg7; B4galt6;
GO:0048009~insulin-like growth factor receptor signaling pathway	2	12	16.6667	0.0364821	0.296458	Akt1; Igf1r;
GO:0060740~prostate gland epithelium morphogenesis	2	12	16.6667	0.0364821	0.296458	Igf1r; Notch1;
GO:0070085~glycosylation	2	12	16.6667	0.0364821	0.296458	B4galt6; B4galt3;
GO:0070986~left/right axis specification	2	12	16.6667	0.0364821	0.296458	Notch1; Notch2;
GO:0001816~cytokine production	3	31	9.67742	0.0376419	0.296458	Irak4; Rel; Trem3;
GO:0016032~viral process	3	31	9.67742	0.0376419	0.296458	Bak1; Ceacam2; Nlrx1;
GO:0050768~negative regulation of neurogenesis	3	31	9.67742	0.0376419	0.296458	Atf5; Notch1; Sorl1;
GO:0061098~positive regulation of protein tyrosine kinase activity	3	31	9.67742	0.0376419	0.296458	Agrn; Cass4; Ptpn1;
GO:2001243~negative regulation of intrinsic apoptotic signaling pathway	3	31	9.67742	0.0376419	0.296458	Akt1; Plaur; Mcl1;
GO:0005975~carbohydrate metabolic process	9	199	4.52261	0.0396965	0.296458	Akt1; B4galt3; B4galt6; Chst11; Gk; Hexa; Hk2; Pgghg; Ppp1r3b;
GO:1903078~positive regulation of protein localization to plasma membrane	4	55	7.27273	0.0399609	0.296458	Akt1; Ramp3; Rhog; Stx3;
GO:0030511~positive regulation of transforming growth factor beta receptor signaling pathway	3	32	9.375	0.0405243	0.296458	1700037H04Rik; Tgfb1i1; Zeb2;
GO:0006651~diacylglycerol biosynthetic process	2	13	15.3846	0.0414978	0.296458	Dgat2; Pla2g15;
GO:0007252~I-kappaB phosphorylation	2	13	15.3846	0.0414978	0.296458	Dab2ip; Saa3;
GO:0010739~positive regulation of protein kinase A signaling	2	13	15.3846	0.0414978	0.296458	Adrb2; Ramp3;
GO:0010762~regulation of fibroblast migration	2	13	15.3846	0.0414978	0.296458	Cln3; Prr5l;
GO:0032754~positive regulation of interleukin-5 production	2	13	15.3846	0.0414978	0.296458	Crlf2; Nlrp3;
GO:0034375~high-density lipoprotein particle remodeling	2	13	15.3846	0.0414978	0.296458	Lipg; Scarb1;
GO:0035999~tetrahydrofolate interconversion	2	13	15.3846	0.0414978	0.296458	Tyms; Mthfd2;
GO:0097011~cellular response to granulocyte macrophage colony-stimulating factor stimulus	2	13	15.3846	0.0414978	0.296458	Akt1; Pde1b;
GO:0097242~amyloid-beta clearance	2	13	15.3846	0.0414978	0.296458	Igf1r; Itgb2;
GO:0032760~positive regulation of tumor necrosis factor production	6	110	5.45455	0.0420423	0.296458	Ccr5; Ccr7; Cd14; Cyba; Stat3; Tirap;
GO:0035458~cellular response to interferon-beta	4	56	7.14286	0.0421055	0.296458	Acod1; Gbp2b; Igtp; Tgtp1;
GO:0019221~cytokine-mediated signaling pathway	7	140	5	0.0428682	0.296458	Cebpa; Crlf2; Irak4; Stat3; Pira2; Ifnlr1; Stat2;
GO:0008284~positive regulation of cell population proliferation	19	547	3.47349	0.0432095	0.296458	Adrb2; Akt1; Brk1; Ccpg1; Crip2; Crlf2; Csf1; Garem1; Hdac4; Hilpda; Hlx; Igf1r; Lyn; Notch1; Notch2; Osm; Ppard; Stat3; Stx3;
GO:0000271~polysaccharide biosynthetic process	1	1	100	0.043256	0.296458	Ndst1;
GO:0000305~response to oxygen radical	1	1	100	0.043256	0.296458	Txnrd2;
GO:0001572~lactosylceramide biosynthetic process	1	1	100	0.043256	0.296458	B4galt6;
GO:0001695~histamine catabolic process	1	1	100	0.043256	0.296458	Hnmt;
GO:0001697~histamine-induced gastric acid secretion	1	1	100	0.043256	0.296458	Hrh2;
GO:0001762~beta-alanine transport	1	1	100	0.043256	0.296458	Slc6a6;
GO:0001993~regulation of systemic arterial blood pressure by norepinephrine-epinephrine	1	1	100	0.043256	0.296458	Adrb2;
GO:0002336~B-1 B cell lineage commitment	1	1	100	0.043256	0.296458	Slamf8;
GO:0002649~regulation of tolerance induction to self antigen	1	1	100	0.043256	0.296458	Ccr7;
GO:0002691~regulation of cellular extravasation	1	1	100	0.043256	0.296458	Selp;
GO:0002760~positive regulation of antimicrobial humoral response	1	1	100	0.043256	0.296458	Acod1;
GO:0002885~positive regulation of hypersensitivity	1	1	100	0.043256	0.296458	Ccr7;
GO:0002943~tRNA dihydrouridine synthesis	1	1	100	0.043256	0.296458	Dus2;
GO:0003059~positive regulation of the force of heart contraction by epinephrine	1	1	100	0.043256	0.296458	Adrb2;
GO:0003063~negative regulation of heart rate by acetylcholine	1	1	100	0.043256	0.296458	Chrm3;
GO:0003106~negative regulation of glomerular filtration by angiotensin	1	1	100	0.043256	0.296458	Cyba;
GO:0003182~coronary sinus valve morphogenesis	1	1	100	0.043256	0.296458	Notch1;
GO:0003264~regulation of cardioblast proliferation	1	1	100	0.043256	0.296458	Notch1;
GO:0003270~Notch signaling pathway involved in regulation of secondary heart field cardioblast proliferation	1	1	100	0.043256	0.296458	Notch1;
GO:0007440~foregut morphogenesis	1	1	100	0.043256	0.296458	Notch1;
GO:0009635~response to herbicide	1	1	100	0.043256	0.296458	Lcn2;
GO:0014895~smooth muscle hypertrophy	1	1	100	0.043256	0.296458	Cyba;
GO:0017085~response to insecticide	1	1	100	0.043256	0.296458	Nr4a2;
GO:0018277~protein deamination	1	1	100	0.043256	0.296458	Tgm2;
GO:0021572~rhombomere 6 development	1	1	100	0.043256	0.296458	Mafb;
GO:0021814~cell motility involved in cerebral cortex radial glia guided migration	1	1	100	0.043256	0.296458	Dab2ip;
GO:0031651~negative regulation of heat generation	1	1	100	0.043256	0.296458	Arrdc3;
GO:0032612~interleukin-1 production	1	1	100	0.043256	0.296458	Nlrp3;
GO:0032658~regulation of interleukin-15 production	1	1	100	0.043256	0.296458	Tirap;
GO:0032738~positive regulation of interleukin-15 production	1	1	100	0.043256	0.296458	Tirap;
GO:0033037~polysaccharide localization	1	1	100	0.043256	0.296458	Chst11;
GO:0033860~regulation of NAD(P)H oxidase activity	1	1	100	0.043256	0.296458	Slamf8;
GO:0035461~vitamin transmembrane transport	1	1	100	0.043256	0.296458	Scarb1;
GO:0035665~TIRAP-dependent toll-like receptor 4 signaling pathway	1	1	100	0.043256	0.296458	Tirap;
GO:0035752~lysosomal lumen pH elevation	1	1	100	0.043256	0.296458	Cln3;
GO:0036257~multivesicular body organization	1	1	100	0.043256	0.296458	Rab27a;
GO:0036364~transforming growth factor beta1 activation	1	1	100	0.043256	0.296458	Nrros;
GO:0038020~insulin receptor recycling	1	1	100	0.043256	0.296458	Sorl1;
GO:0042659~regulation of cell fate specification	1	1	100	0.043256	0.296458	Lmo4;
GO:0043376~regulation of CD8-positive, alpha-beta T cell differentiation	1	1	100	0.043256	0.296458	Zbtb7b;
GO:0043545~molybdopterin cofactor metabolic process	1	1	100	0.043256	0.296458	Mocos;
GO:0043602~nitrate catabolic process	1	1	100	0.043256	0.296458	Por;
GO:0044854~plasma membrane raft assembly	1	1	100	0.043256	0.296458	Flot1;
GO:0044860~protein localization to plasma membrane raft	1	1	100	0.043256	0.296458	Flot2;
GO:0045625~regulation of T-helper 1 cell differentiation	1	1	100	0.043256	0.296458	Il27;
GO:0046108~uridine metabolic process	1	1	100	0.043256	0.296458	Upp1;
GO:0046210~nitric oxide catabolic process	1	1	100	0.043256	0.296458	Por;
GO:0050865~regulation of cell activation	1	1	100	0.043256	0.296458	Lmo4;
GO:0051141~negative regulation of NK T cell proliferation	1	1	100	0.043256	0.296458	Zbtb7b;
GO:0051589~negative regulation of neurotransmitter transport	1	1	100	0.043256	0.296458	Slc18a2;
GO:0051866~general adaptation syndrome	1	1	100	0.043256	0.296458	Nr4a2;
GO:0060330~regulation of response to interferon-gamma	1	1	100	0.043256	0.296458	Parp9;
GO:0060611~mammary gland fat development	1	1	100	0.043256	0.296458	Csf1;
GO:0060668~regulation of branching involved in salivary gland morphogenesis by extracellular matrix-epithelial cell signaling	1	1	100	0.043256	0.296458	Ntn4;
GO:0060709~glycogen cell differentiation involved in embryonic placenta development	1	1	100	0.043256	0.296458	Akt1;
GO:0060755~negative regulation of mast cell chemotaxis	1	1	100	0.043256	0.296458	Rin3;
GO:0060843~venous endothelial cell differentiation	1	1	100	0.043256	0.296458	Notch1;
GO:0061163~endoplasmic reticulum polarization	1	1	100	0.043256	0.296458	Shtn1;
GO:0061373~mammillary axonal complex development	1	1	100	0.043256	0.296458	Zeb2;
GO:0061573~actin filament bundle retrograde transport	1	1	100	0.043256	0.296458	Shtn1;
GO:0061910~autophagosome-endosome fusion	1	1	100	0.043256	0.296458	Rubcnl;
GO:0070208~protein heterotrimerization	1	1	100	0.043256	0.296458	Col1a2;
GO:0070348~negative regulation of brown fat cell proliferation	1	1	100	0.043256	0.296458	Ceacam2;
GO:0071400~cellular response to oleic acid	1	1	100	0.043256	0.296458	Dgat2;
GO:0071869~response to catecholamine	1	1	100	0.043256	0.296458	Adrb2;
GO:0071888~macrophage apoptotic process	1	1	100	0.043256	0.296458	Plekho2;
GO:0072709~cellular response to sorbitol	1	1	100	0.043256	0.296458	Mapk13;
GO:0086103~G protein-coupled receptor signaling pathway involved in heart process	1	1	100	0.043256	0.296458	Ramp3;
GO:0090346~cellular organofluorine metabolic process	1	1	100	0.043256	0.296458	Por;
GO:0090384~phagosome-lysosome docking	1	1	100	0.043256	0.296458	Cln3;
GO:0097577~sequestering of iron ion	1	1	100	0.043256	0.296458	Lcn2;
GO:0098937~anterograde dendritic transport	1	1	100	0.043256	0.296458	Flot2;
GO:0106014~regulation of inflammatory response to wounding	1	1	100	0.043256	0.296458	Alox5;
GO:0106049~regulation of cellular response to osmotic stress	1	1	100	0.043256	0.296458	Cln3;
GO:1900079~regulation of arginine biosynthetic process	1	1	100	0.043256	0.296458	Cln3;
GO:1900243~negative regulation of synaptic vesicle endocytosis	1	1	100	0.043256	0.296458	Syt11;
GO:1901724~positive regulation of cell proliferation involved in kidney development	1	1	100	0.043256	0.296458	Lin28a;
GO:1901750~leukotriene D4 biosynthetic process	1	1	100	0.043256	0.296458	Ggt5;
GO:1901753~leukotriene A4 biosynthetic process	1	1	100	0.043256	0.296458	Alox5;
GO:1902224~ketone body metabolic process	1	1	100	0.043256	0.296458	Dgat1;
GO:1902228~positive regulation of macrophage colony-stimulating factor signaling pathway	1	1	100	0.043256	0.296458	Csf1;
GO:1902623~negative regulation of neutrophil migration	1	1	100	0.043256	0.296458	Slamf8;
GO:1902771~positive regulation of choline O-acetyltransferase activity	1	1	100	0.043256	0.296458	Sorl1;
GO:1902955~positive regulation of early endosome to recycling endosome transport	1	1	100	0.043256	0.296458	Sorl1;
GO:1902997~negative regulation of neurofibrillary tangle assembly	1	1	100	0.043256	0.296458	Sorl1;
GO:1903277~negative regulation of sodium ion export across plasma membrane	1	1	100	0.043256	0.296458	Agrn;
GO:1903435~positive regulation of constitutive secretory pathway	1	1	100	0.043256	0.296458	Rab27a;
GO:1903940~negative regulation of TORC2 signaling	1	1	100	0.043256	0.296458	Deptor;
GO:1905154~negative regulation of membrane invagination	1	1	100	0.043256	0.296458	Syt11;
GO:1905469~negative regulation of clathrin-coated pit assembly	1	1	100	0.043256	0.296458	Syt11;
GO:2000425~regulation of apoptotic cell clearance	1	1	100	0.043256	0.296458	Tgm2;
GO:2000509~negative regulation of dendritic cell chemotaxis	1	1	100	0.043256	0.296458	Slamf8;
GO:2000526~positive regulation of glycoprotein biosynthetic process involved in immunological synapse formation	1	1	100	0.043256	0.296458	Ccr7;
GO:2000547~regulation of dendritic cell dendrite assembly	1	1	100	0.043256	0.296458	Ccr7;
GO:2001198~regulation of dendritic cell differentiation	1	1	100	0.043256	0.296458	Cebpb;
GO:2001301~lipoxin biosynthetic process	1	1	100	0.043256	0.296458	Alox5;
GO:0032355~response to estradiol	3	33	9.09091	0.0435149	0.296458	Fosl2; Stat3; Ggt5;
GO:0042127~regulation of cell population proliferation	9	203	4.4335	0.0439032	0.296458	Atf5; Cebpa; Chst11; Notch1; Osgin1; Ppard; S100a11; Stat3; Stat2;
GO:0008544~epidermis development	4	57	7.01754	0.044314	0.296458	Igf1r; Notch1; Plod1; Ppard;
GO:0030097~hemopoiesis	5	84	5.95238	0.0455253	0.296458	Crip2; Lyn; Ttc7; Txnrd2; Selplg;
GO:0032757~positive regulation of interleukin-8 production	4	58	6.89655	0.0465864	0.296458	Cd14; Stat3; Tirap; Tlr5;
GO:0002526~acute inflammatory response	2	14	14.2857	0.0467547	0.296458	Alox5; Nlrp3;
GO:0006071~glycerol metabolic process	2	14	14.2857	0.0467547	0.296458	Dgat2; Gk;
GO:0021819~layer formation in cerebral cortex	2	14	14.2857	0.0467547	0.296458	Dab2ip; Mboat7;
GO:0030206~chondroitin sulfate biosynthetic process	2	14	14.2857	0.0467547	0.296458	Chst11; Slc35d1;
GO:0042551~neuron maturation	2	14	14.2857	0.0467547	0.296458	B4galt6; Nr4a2;
GO:0045651~positive regulation of macrophage differentiation	2	14	14.2857	0.0467547	0.296458	Csf1; Trib1;
GO:0046622~positive regulation of organ growth	2	14	14.2857	0.0467547	0.296458	Akt1; Hlx;
GO:0070102~interleukin-6-mediated signaling pathway	2	14	14.2857	0.0467547	0.296458	Cebpa; Stat3;
GO:0031663~lipopolysaccharide-mediated signaling pathway	3	35	8.57143	0.0498162	0.296458	Akt1; Cd14; Lyn;
GO:0030334~regulation of cell migration	6	115	5.21739	0.049842	0.296458	Adgrg3; Akt1; Lmo4; Notch1; Osgin1; Amotl2;

## Sheet: KEGG
Process~name	num_of_Genes	gene_group	percentage%	P-value	Benjamini and Hochberg (FDR)	GeneSymbols
mmu05132~Salmonella_infection	18	253	7.11462	2.96044e-05	0.00746031	Brk1; Actg1; Akt1; Tirap; Arpc1b; Bak1; Cd14; Snx18; Cyfip1; Nlrp3; Txn1; Fhod1; Mapk13; Irak4; Pik3cg; Tlr5; Rhog; Gsdmd;
mmu04613~Neutrophil_extracellular_trap_formation	13	205	6.34146	0.00102871	0.129618	Actg1; Akt1; Cyba; Hdac4; Itgb2; Padi4; Selp; Selplg; Hdac4; H2aj; Mapk13; Gsdmd; Atg7;
mmu04910~Insulin_signaling_pathway	10	139	7.19424	0.00160804	0.134171	Gk; Akt1; Eif4ebp1; Flot1; Flot2; Hk2; Mknk1; Pde3b; Ptpn1; Ppp1r3b;
mmu05133~Pertussis	7	77	9.09091	0.0023792	0.134171	Tirap; Cd14; Itga5; Itgb2; Nlrp3; Mapk13; Irak4;
mmu00561~Glycerolipid_metabolism	6	62	9.67742	0.00362419	0.134171	Dgkg; Dgat1; Gk; Lipg; Gpat3; Dgat2;
mmu05135~Yersinia_infection	9	134	6.71642	0.0041656	0.134171	Actg1; Akt1; Arpc1b; Itga5; Nlrp3; Mapk13; Irak4; Skap2; Rhog;
mmu05145~Toxoplasmosis	8	110	7.27273	0.00433019	0.134171	Akt1; Alox5; Ccr5; Igtp; Stat3; Mapk13; Irak4; Pik3cg;
mmu05417~Lipid_and_atherosclerosis	12	216	5.55556	0.00441701	0.134171	Akt1; Tirap; Cd14; Cyba; Lyn; Rxra; Selp; Stat3; Nlrp3; Map3k5; Mapk13; Irak4;
mmu04625~C-type_lectin_receptor_signaling_pathway	8	112	7.14286	0.00479184	0.134171	Akt1; Bcl3; Lsp1; Clec4d; Stat2; Nlrp3; Mapk13; Clec4n;
mmu05221~Acute_myeloid_leukemia	6	70	8.57143	0.00626373	0.157846	Akt1; Cd14; Cebpa; Eif4ebp1; Ppard; Stat3;
mmu05418~Fluid_shear_stress_and_atherosclerosis	9	148	6.08108	0.0075953	0.167461	Actg1; Akt1; Ctsl; Cyba; Il1r2; Thbd; Txn1; Map3k5; Mapk13;
mmu00524~Neomycin,_kanamycin_and_gentamicin_biosynthesis	2	5	40	0.00926336	0.167461	Gk; Hk2;
mmu04145~Phagosome	10	182	5.49451	0.00962431	0.167461	Actg1; Atp6v1a; Atp6v1b2; Cd14; Ctsl; Cyba; Itga5; Itgb2; Lamp2; Scarb1;
mmu04621~NOD-like_receptor_signaling_pathway	11	211	5.21327	0.00968981	0.167461	Cyba; Gbp2b; Stat2; Nlrp3; Txn1; Gbp7; Mapk13; Irak4; Nlrx1; Nampt; Gsdmd;
mmu04380~Osteoclast_differentiation	8	128	6.25	0.00996792	0.167461	Akt1; Csf1; Cyba; Fosl2; Pira2; Stat2; Mapk13; Sirpb1b;
mmu04142~Lysosome	8	131	6.10687	0.011279	0.177644	Cln3; Ctsl; Hexa; Lamp2; Ppt1; Pla2g15; Sort1; Hgsnat;
mmu04668~TNF_signaling_pathway	7	113	6.19469	0.0161416	0.235529	Akt1; Bcl3; Cebpb; Csf1; Map3k5; Mapk13; Dab2ip;
mmu04066~HIF-1_signaling_pathway	7	114	6.14035	0.0168235	0.235529	Akt1; Eif4ebp1; Hk2; Igf1r; Mknk1; Slc2a1; Stat3;
mmu04664~Fc_epsilon_RI_signaling_pathway	5	66	7.57576	0.0193278	0.250117	Akt1; Alox5; Alox5ap; Lyn; Mapk13;
mmu05205~Proteoglycans_in_cancer	10	205	4.87805	0.0198506	0.250117	Actg1; Akt1; Col1a2; Ctsl; Igf1r; Itga5; Plaur; Stat3; Mapk13; Iqgap1;
mmu05230~Central_carbon_metabolism_in_cancer	5	69	7.24638	0.0226949	0.264452	Gk; Akt1; Hk2; Pkm; Slc2a1;
mmu05152~Tuberculosis	9	180	5	0.0230871	0.264452	Akt1; Tirap; Cd14; Cebpb; Itgb2; Lamp2; Lsp1; Mapk13; Irak4;
mmu04611~Platelet_activation	7	124	5.64516	0.0247945	0.26647	Actg1; Akt1; Col1a2; Lyn; Vasp; Mapk13; Pik3cg;
mmu04150~mTOR_signaling_pathway	8	156	5.12821	0.0275715	0.26647	Akt1; Atp6v1a; Atp6v1b2; Eif4ebp1; Igf1r; Ulk1; Sesn2; Deptor;
mmu04932~Non-alcoholic_fatty_liver_disease	8	156	5.12821	0.0275715	0.26647	Akt1; Cebpa; Cox6a1; Rxra; Map3k5; Mapk13; Cox6b2; Ndufa1;
mmu04979~Cholesterol_metabolism	4	49	8.16327	0.0281909	0.26647	Lipg; Sort1; Scarb1; Soat2;
mmu04620~Toll-like_receptor_signaling_pathway	6	100	6	0.0285504	0.26647	Akt1; Tirap; Cd14; Mapk13; Irak4; Tlr5;
mmu00520~Amino_sugar_and_nucleotide_sugar_metabolism	4	51	7.84314	0.0317522	0.28577	Gk; Gk; Hexa; Hk2;
mmu04064~NF-kappa_B_signaling_pathway	6	105	5.71429	0.0346749	0.295924	Card10; Tirap; Cd14; Lyn; Irak4; Tnfsf14;
mmu04060~Cytokine-cytokine_receptor_interaction	12	292	4.10959	0.035229	0.295924	Ccr5; Ccr7; Csf1; Il15ra; Il1r2; Il1rn; Osm; Ifnlr1; Il27; Relt; Tnfsf14; Crlf2;
mmu04210~Apoptosis	7	136	5.14706	0.0373754	0.303826	Actg1; Akt1; Bak1; Ctsl; Mcl1; Map3k5; Dab2ip;
mmu04630~JAK-STAT_signaling_pathway	8	168	4.7619	0.0394053	0.307399	Akt1; Il15ra; Mcl1; Osm; Stat2; Stat3; Ifnlr1; Crlf2;
mmu00052~Galactose_metabolism	3	32	9.375	0.0402546	0.307399	Gk; Gk; Hk2;
mmu04140~Autophagy	7	140	5	0.0423583	0.31395	Akt1; Ctsl; Igf1r; Lamp2; Ulk1; Atg7; Deptor;

## Sheet: GOMF
Process~name	num_of_Genes	gene_group	percentage%	P-value	Benjamini and Hochberg (FDR)	Genes
GO:0008374~O-acyltransferase activity	5	21	23.8095	0.000219118	0.142865	Mboat7; Pla2g15; Dgat1; Dgat2; Soat2;
GO:0035662~Toll-like receptor 4 binding	3	5	60	0.000535168	0.163031	Dab2ip; Saa3; Tirap;
GO:0016746~acyltransferase activity	12	172	6.97674	0.000750144	0.163031	Alas1; Dgat1; Dgat2; Ggt5; Gpat3; Hgsnat; Pla2g15; Soat2; Tgm1; Tgm2; Zdhhc14; Mboat7;
GO:0051721~protein phosphatase 2A binding	5	37	13.5135	0.00212862	0.262826	Adrb2; Akt1; Dab2ip; Eif4ebp1; Ptpn1;
GO:0008137~NADH dehydrogenase (ubiquinone) activity	4	22	18.1818	0.00229726	0.262826	mt-Nd1; mt-Nd2; mt-Nd4; mt-Nd5;
GO:0004051~arachidonate 5-lipoxygenase activity	2	2	100	0.00277888	0.262826	Alox5; Alox5ap;
GO:0005522~profilin binding	3	12	25	0.00388044	0.262826	Actg1; Cyfip1; Vasp;
GO:0030955~potassium ion binding	3	12	25	0.00388044	0.262826	Adprh; Hdac4; Pkm;
GO:0016807~cysteine-type carboxypeptidase activity	2	3	66.6667	0.00456455	0.262826	Ctsl; Mindy1;
GO:0050252~retinol O-fatty-acyltransferase activity	2	3	66.6667	0.00456455	0.262826	Dgat1; Dgat2;
GO:0003954~NADH dehydrogenase activity	3	13	23.0769	0.00469923	0.262826	mt-Nd1; mt-Nd5; mt-Nd4;
GO:0042802~identical protein binding	60	1910	3.14136	0.00483729	0.262826	Actg1; Acyp2; Adrb2; Akt1; Alas1; Alox5ap; Amotl2; Atxn10; Bak1; Borcs6; Brk1; Ccr5; Ceacam2; Cebpa; Cebpb; Cercam; Col1a2; Csf1; Dab2ip; Dgat1; Emilin1; Fhod1; Gbp2b; Hdac4; Ifit3b; Igf1r; Kctd12; Klhl2; Lcn2; Mafb; Map3k5; Mid1ip1; Nampt; Nlrp3; Notch1; Padi4; Pik3cg; Pkm; Rxra; Scarb1; Shtn1; Slamf8; Slc2a1; Sp100; Stat2; Stat3; Syt11; Tgm1; Tirap; Tmcc1; Tmem43; Tnfsf14; Tpcn2; Tpm2; Trim21; …
GO:0044548~S100 protein binding	3	14	21.4286	0.00561468	0.274984	Anxa11; Iqgap1; S100a11;
GO:1901363~heterocyclic compound binding	4	30	13.3333	0.00621346	0.274984	Hrh2; Nampt; Slc18a2; Tyms;
GO:0004144~diacylglycerol O-acyltransferase activity	2	4	50	0.00674808	0.274984	Dgat1; Dgat2;
GO:0032393~MHC class I receptor activity	2	4	50	0.00674808	0.274984	Mfsd6; Pira2;
GO:0005149~interleukin-1 receptor binding	3	16	18.75	0.00774674	0.289645	Il1rn; Irak4; Tlr5;
GO:0019900~kinase binding	8	123	6.50407	0.00816331	0.289645	Atf5; Ceacam2; Cebpa; Cebpb; Dab2ip; Midn; Slc2a1; Sp100;
GO:0019901~protein kinase binding	22	555	3.96396	0.00844405	0.289645	Akt1; Ccr5; Cdkn2d; Ceacam2; Dab2ip; Hdac4; Igtp; Il15ra; Iqgap1; Irak4; Itgb2; Map3k5; mt-Nd2; Ptpn1; Stat3; Tpcn2; Trim30d; Ulk1; Trim21; Nbeal2; Rnd1; Rhog;
GO:0003846~2-acylglycerol O-acyltransferase activity	2	5	40	0.00931131	0.289645	Dgat1; Dgat2;
GO:0001530~lipopolysaccharide binding	4	35	11.4286	0.0101197	0.289645	Cd14; Scarb1; Selp; Trem3;
GO:0035259~glucocorticoid receptor binding	3	19	15.7895	0.0117313	0.289645	Cebpb; Nr4a2; Stat3;
GO:0042803~protein homodimerization activity	28	784	3.57143	0.011824	0.289645	Adrb2; Akt1; Atg7; Bak1; Ceacam2; Cebpa; Cebpb; Csf1; Dab2ip; Dgat2; Gbp2b; Glipr2; Jchain; Jdp2; Klhl2; Map3k5; Pira2; S100a11; Sp100; Stat3; Tpm2; Trim30d; Txn1; Txnrd2; Tyms; Zbtb7b; Mcl1; Trim21;
GO:0120146~sulfatide binding	2	6	33.3333	0.0122367	0.289645	Cln3; Ppt1;
GO:0038187~pattern recognition receptor activity	3	20	15	0.013276	0.289645	Clec4d; Clec4n; Trim30d;
GO:0035255~ionotropic glutamate receptor binding	4	39	10.2564	0.0141864	0.289645	Adrb2; Flot1; Flot2; mt-Nd2;
GO:0008047~enzyme activator activity	4	40	10	0.0153428	0.289645	Alox5ap; Ppard; Timp2; Wfdc21;
GO:0051434~BH3 domain binding	2	7	28.5714	0.0155072	0.289645	Igtp; Mcl1;
GO:0070891~lipoteichoic acid binding	2	7	28.5714	0.0155072	0.289645	Cd14; Trem3;
GO:0051400~BH domain binding	2	8	25	0.0191066	0.289645	Bak1; Mcl1;
GO:0052739~phosphatidylserine 1-acylhydrolase activity	2	8	25	0.0191066	0.289645	Lipg; Pla2g15;
GO:0052740~1-acyl-2-lysophosphatidylserine acylhydrolase activity	2	8	25	0.0191066	0.289645	Lipg; Pla2g15;
GO:0044389~ubiquitin-like protein ligase binding	3	24	12.5	0.0205666	0.289645	Cebpb; Parp9; Stat2;
GO:0005096~GTPase activator activity	11	239	4.60251	0.0220327	0.289645	Abr; Arhgap24; Dab2ip; Rangap1; Rasa4; Rin3; Iqgap1; Tbc1d8; Arhgap26; Preb; Tagap;
GO:0019899~enzyme binding	18	471	3.82166	0.0223491	0.289645	Adrb2; Akt1; Alox5ap; Atxn10; Lamp2; Lyn; Notch1; Notch2; Parp9; Plaur; Por; Ppp1r3b; Ptpn1; Rxra; Slc18a2; Sort1; Txn1; Zfhx3;
GO:0000287~magnesium ion binding	10	209	4.78469	0.0225933	0.289645	Adprh; Atp11a; Hmgcl; Irak4; Itpk1; Map3k5; Mthfd2; Nuak2; Pkm; Rap2a;
GO:0003810~protein-glutamine gamma-glutamyltransferase activity	2	9	22.2222	0.0230188	0.289645	Tgm1; Tgm2;
GO:0050544~arachidonic acid binding	2	9	22.2222	0.0230188	0.289645	Alox5ap; Stx3;
GO:0031369~translation initiation factor binding	3	27	11.1111	0.0272137	0.289645	Eif4ebp1; Lin28a; Syt11;
GO:0008378~galactosyltransferase activity	2	10	20	0.0272286	0.289645	B4galt3; B4galt6;
GO:0008970~phospholipase A1 activity	2	10	20	0.0272286	0.289645	Lipg; Pla2g15;
GO:0097677~STAT family protein binding	2	11	18.1818	0.0317211	0.289645	Cebpa; Parp9;
GO:0004879~nuclear receptor activity	4	53	7.54717	0.0358633	0.289645	Nr4a2; Ppard; Rxra; Stat3;
GO:0045028~G protein-coupled purinergic nucleotide receptor activity	2	12	16.6667	0.0364821	0.289645	P2ry10; P2ry2;
GO:0009055~electron transfer activity	3	31	9.67742	0.0376419	0.289645	Cyba; mt-Cytb; Por;
GO:0046875~ephrin receptor binding	3	32	9.375	0.0405243	0.289645	Lyn; Pik3cg; Ptpn1;
GO:0050700~CARD domain binding	2	13	15.3846	0.0414978	0.289645	Igtp; Card10;
GO:0001163~RNA polymerase I transcription regulatory region sequence-specific DNA binding	1	1	100	0.043256	0.289645	Cebpa;
GO:0001761~beta-alanine transmembrane transporter activity	1	1	100	0.043256	0.289645	Slc6a6;
GO:0004799~thymidylate synthase activity	1	1	100	0.043256	0.289645	Tyms;
GO:0004941~beta2-adrenergic receptor activity	1	1	100	0.043256	0.289645	Adrb2;
GO:0005010~insulin-like growth factor-activated receptor activity	1	1	100	0.043256	0.289645	Igf1r;
GO:0005151~interleukin-1, type II receptor binding	1	1	100	0.043256	0.289645	Il1rn;
GO:0005369~taurine:sodium symporter activity	1	1	100	0.043256	0.289645	Slc6a6;
GO:0008265~Mo-molybdopterin cofactor sulfurase activity	1	1	100	0.043256	0.289645	Mocos;
GO:0008941~nitric oxide dioxygenase activity	1	1	100	0.043256	0.289645	Por;
GO:0015019~heparan-alpha-glucosaminide N-acetyltransferase activity	1	1	100	0.043256	0.289645	Hgsnat;
GO:0016411~acylglycerol O-acyltransferase activity	1	1	100	0.043256	0.289645	Pla2g15;
GO:0019778~Atg12 activating enzyme activity	1	1	100	0.043256	0.289645	Atg7;
GO:0019779~Atg8 activating enzyme activity	1	1	100	0.043256	0.289645	Atg7;
GO:0019785~ISG15-specific protease activity	1	1	100	0.043256	0.289645	Usp18;
GO:0030377~urokinase plasminogen activator receptor activity	1	1	100	0.043256	0.289645	Plaur;
GO:0030379~neurotensin receptor activity, non-G protein-coupled	1	1	100	0.043256	0.289645	Sort1;
GO:0031713~B2 bradykinin receptor binding	1	1	100	0.043256	0.289645	Adrb2;
GO:0035757~chemokine (C-C motif) ligand 19 binding	1	1	100	0.043256	0.289645	Ccr7;
GO:0035758~chemokine (C-C motif) ligand 21 binding	1	1	100	0.043256	0.289645	Ccr7;
GO:0036456~L-methionine-(S)-S-oxide reductase activity	1	1	100	0.043256	0.289645	Msra;
GO:0038117~C-C motif chemokine 19 receptor activity	1	1	100	0.043256	0.289645	Ccr7;
GO:0038121~C-C motif chemokine 21 receptor activity	1	1	100	0.043256	0.289645	Ccr7;
GO:0045352~interleukin-1 type I receptor antagonist activity	1	1	100	0.043256	0.289645	Il1rn;
GO:0045353~interleukin-1 type II receptor antagonist activity	1	1	100	0.043256	0.289645	Il1rn;
GO:0046539~histamine N-methyltransferase activity	1	1	100	0.043256	0.289645	Hnmt;
GO:0047280~nicotinamide phosphoribosyltransferase activity	1	1	100	0.043256	0.289645	Nampt;
GO:0047325~inositol tetrakisphosphate 1-kinase activity	1	1	100	0.043256	0.289645	Itpk1;
GO:0047402~protein-glucosylgalactosylhydroxylysine glucosidase activity	1	1	100	0.043256	0.289645	Pgghg;
GO:0047613~aconitate decarboxylase activity	1	1	100	0.043256	0.289645	Acod1;
GO:0047726~iron-cytochrome-c reductase activity	1	1	100	0.043256	0.289645	Por;
GO:0050568~protein-glutamine glutaminase activity	1	1	100	0.043256	0.289645	Tgm2;
GO:0051908~double-stranded DNA 5-3 exodeoxyribonuclease activity	1	1	100	0.043256	0.289645	Exo1;
GO:0052725~inositol-1,3,4-trisphosphate 6-kinase activity	1	1	100	0.043256	0.289645	Itpk1;
GO:0052726~inositol-1,3,4-trisphosphate 5-kinase activity	1	1	100	0.043256	0.289645	Itpk1;
GO:0070539~linoleic acid binding	1	1	100	0.043256	0.289645	Ppard;
GO:0072570~ADP-D-ribose binding	1	1	100	0.043256	0.289645	Parp9;
GO:0102264~tRNA-dihydrouridine20 synthase activity	1	1	100	0.043256	0.289645	Dus2;
GO:0102867~molybdenum cofactor sulfurtransferase activity	1	1	100	0.043256	0.289645	Mocos;
GO:0120295~histone serotonyltransferase activity	1	1	100	0.043256	0.289645	Tgm2;
GO:0120297~histone dopaminyltransferase activity	1	1	100	0.043256	0.289645	Tgm2;
GO:0120299~peptide histaminyltransferase activity	1	1	100	0.043256	0.289645	Tgm2;
GO:0005544~calcium-dependent phospholipid binding	4	57	7.01754	0.044314	0.289645	Anxa11; Cpne3; Cpne2; Syt11;
GO:0008157~protein phosphatase 1 binding	3	34	8.82353	0.0466127	0.289645	1700037H04Rik; Pira2; Ppp1r3b;
GO:0004115~3,5-cyclic-AMP phosphodiesterase activity	2	14	14.2857	0.0467547	0.289645	Pde1b; Pde3b;
GO:0003779~actin binding	14	375	3.73333	0.0476455	0.289645	Arpc1b; Ccr5; Ceacam2; Coro2a; Cyfip1; Fhod1; Klhl2; Lsp1; Mybpc2; Svil; Tpm2; Vasp; Pdlim7; Cap1;

## Sheet: GOCC
Process~name	num_of_Genes	gene_group	percentage%	P-value	Benjamini and Hochberg (FDR)	Genes
GO:0016020~membrane	185	6671	2.7732	0.000112945	0.0421285	1600014C10Rik; Abca13; Abca9; Adam19; Adgrg3; Adrb2; Agrn; Akt1; Alox5; Alox5ap; Amer2; Arrdc3; Atp11a; Atp5j2; Atp6v1b2; Atrnl1; B4galt3; B4galt6; Bak1; Basp1; Borcs6; C5ar2; Cap1; Capns2; Caprin2; Ccpg1; Ccr5; Ccr7; Cd14; Cd83; Cd93; Ceacam2; Celsr3; Chrm3; Chst11; Ckap4; Clec4d; Clec4n; Cln3; Coq8a; Cox6a1; Cox6b2; Cpne2; Cpne3; Crlf2; Csf1; Ctsl; Cyba; Dab2ip; Dgat1; Dgat2; Dgkg; Dram2; Dtl; …
GO:0005886~plasma membrane	128	4397	2.91108	0.000451121	0.0841342	Abr; Adgrg3; Adrb2; Agrn; Akt1; Amer2; Arrdc3; Atp6v1a; Atp6v1b2; Atrnl1; Atxn10; Basp1; Bcl3; Cap1; Capns2; Caprin2; Ccr5; Ccr7; Cd14; Cd93; Ceacam2; Celsr3; Chrm3; Ckap4; Clec4d; Clec4n; Cln3; Cpne2; Cpne3; Crlf2; Csf1; Ctsl; Cyba; Dab2ip; Dgat1; Dram2; Entpd3; Exo1; Flot1; Flot2; Flvcr1; Gbp2b; Ggt5; Gpr132; Gsdmd; Hk2; Hrh2; Igf1r; Il15ra; Il1r2; Iqgap1; Itga5; Itgb2; Kctd12; Lsp1; Ly6g; Lyn;…
GO:0005925~focal adhesion	11	170	6.47059	0.00216186	0.189175	Arhgap24; Cass4; Cpne3; Cyba; Iqgap1; Itga5; Pdlim7; Tgfb1i1; Vasp; Zyx; Itgb2;
GO:0001931~uropod	3	10	30	0.00251953	0.189175	Flot1; Flot2; Selplg;
GO:0070469~respirasome	6	60	10	0.00316096	0.189175	mt-Cytb; mt-Nd1; mt-Nd2; mt-Nd4; mt-Nd5; Ndufa1;
GO:0005912~adherens junction	9	131	6.87023	0.00368582	0.189175	Ceacam2; Flot1; Flot2; Lyn; Notch1; Pdlim7; Rnd1; Tgm1; Zyx;
GO:0005901~caveola	7	87	8.04598	0.00453658	0.189175	Adrb2; Cln3; Flot1; Flot2; Igf1r; Scarb1; Slc2a1;
GO:0036488~CHOP-C/EBP complex	2	3	66.6667	0.00456455	0.189175	Cebpa; Cebpb;
GO:1902911~protein kinase complex	2	3	66.6667	0.00456455	0.189175	Igf1r; Map3k5;
GO:0042581~specific granule	3	14	21.4286	0.00561468	0.198336	Anxa11; Olfm4; Stx3;
GO:0030061~mitochondrial crista	3	15	20	0.00662967	0.198336	Cox6b2; Lyn; Ptpn1;
GO:0031410~cytoplasmic vesicle	31	854	3.62998	0.00668032	0.198336	Abca13; Amotl2; Atp6v1a; Cd93; Cln3; Ctsl; Flot1; Flot2; Gbp2b; Gbp7; Il15ra; Itga5; Lamp2; Lcn2; Notch1; Ptpn1; Rab11fip1; Rin3; Rnf144a; Rubcnl; Rufy4; Slc18a2; Snx18; Sorl1; Sort1; Syt11; Trim21; Stxbp4; Dennd3; Rnd1; Rhog;
GO:0005747~mitochondrial respiratory chain complex I	5	50	10	0.0069125	0.198336	mt-Nd1; mt-Nd2; mt-Nd4; mt-Nd5; Ndufa1;
GO:0042582~azurophil granule	3	17	17.6471	0.00896813	0.238937	Anxa11; Hexa; Stx3;
GO:0005829~cytosol	103	3740	2.75401	0.0113538	0.274106	1600014C10Rik; Abr; Adprh; Akt1; Alas1; Alox5; Alox5ap; Anxa11; Atf5; Atp6v1a; Atp6v1b2; Atxn10; B4galt3; Bak1; Bcl3; Caprin2; Cdkn2d; Ckap4; Cpne3; Cstdc4; Dgat2; Dgkg; Dsn1; Dtl; Dus2; Eif4ebp1; Fam114a1; Fam217b; Fhod1; Gbp2b; Gk; Gsdmd; Hdac4; Hexa; Hk2; Hnmt; Ifit3b; Igtp; Ilrun; Lcn2; Lin28a; Map7d1; Mcl1; Mctp2; Mid1ip1; Midn; Mov10; Msra; Mxd1; Oasl1; Olfm4; Parp9; Peli2; Pgghg; Pik3cg; P…
GO:0097136~Bcl-2 family protein complex	2	6	33.3333	0.0122367	0.274106	Bak1; Mcl1;
GO:0005739~mitochondrion	55	1818	3.0253	0.014033	0.274106	1600014C10Rik; Abca9; Acod1; Acyp2; Akt1; Alas1; Atp5j2; Atp6v1a; Bak1; Caprin2; Ccr7; Coq8a; Cox6a1; Cox6b2; Cpne3; Cyba; Dgat2; Dhrs1; Dus2; Flvcr1; G0s2; Gk; Hk2; Hmgcl; Ifit3b; Igtp; Mcl1; Mrpl33; Msra; mt-Cytb; Mthfd2; mt-Nd1; mt-Nd2; mt-Nd4; mt-Nd5; Mxd1; Ndufa1; Nlrx1; Olfm4; P2ry2; Parp9; Pkm; Pla2g15; Pnkp; Por; Prr5l; Rab3d; Rxra; Stat3; Tgm2; Timm17b; Txn1; Txnrd2; Tyms; Zfhx3;
GO:0005764~lysosome	18	450	4	0.0150671	0.274106	Arrdc3; Borcs6; Cln3; Ctsl; Dram2; Hexa; Hgsnat; Lamp2; P2ry2; Pla2g15; Ppt1; Rab27a; Ramp3; Scarb1; Slc2a6; Sort1; Syt11; Tpcn2;
GO:0020005~symbiont-containing vacuole membrane	2	7	28.5714	0.0155072	0.274106	Gbp2b; Gbp7;
GO:0033180~proton-transporting V-type ATPase, V1 domain	2	7	28.5714	0.0155072	0.274106	Atp6v1a; Atp6v1b2;
GO:0030864~cortical actin cytoskeleton	5	62	8.06452	0.0155362	0.274106	Cap1; Flot1; Flot2; Iqgap1; Slc2a1;
GO:0030139~endocytic vesicle	5	65	7.69231	0.0184732	0.274106	Dab2ip; Flot2; Kifc1; Rin3; Tirap;
GO:0000221~vacuolar proton-transporting V-type ATPase, V1 domain	2	8	25	0.0191066	0.274106	Atp6v1a; Atp6v1b2;
GO:0043256~laminin complex	2	8	25	0.0191066	0.274106	Ntng2; Ntn4;
GO:0072559~NLRP3 inflammasome complex	2	8	25	0.0191066	0.274106	Gsdmd; Nlrp3;
GO:1990316~Atg1/ULK1 kinase complex	2	8	25	0.0191066	0.274106	Sesn2; Ulk1;
GO:0000407~phagophore assembly site	3	25	12	0.0226697	0.297857	Ulk1; Atg7; Ilrun;
GO:0009986~cell surface	25	733	3.41064	0.0272253	0.297857	Agrn; Ccr5; Ccr7; Cd14; Cd93; Ceacam2; Ckap4; Hilpda; Il15ra; Itga5; Itgb2; Lipg; Mmp25; Notch1; Notch2; Nrros; Pira2; Plaur; Ramp3; Scarb1; Sorl1; Sort1; Thbd; Timp2; 9830107B12Rik;
GO:0016600~flotillin complex	2	10	20	0.0272286	0.297857	Flot1; Flot2;
GO:0043235~receptor complex	10	221	4.52489	0.0310838	0.297857	Adrb2; Caprin2; Igf1r; Itgb2; Kctd12; Notch1; Notch2; Ramp3; Rxra; Crlf2;
GO:0031932~TORC2 complex	2	11	18.1818	0.0317211	0.297857	Prr5l; Sesn2;
GO:0090575~RNA polymerase II transcription regulator complex	5	77	6.49351	0.0337844	0.297857	Cebpa; Cebpb; Lmo4; Rxra; Stat3;
GO:0016324~apical plasma membrane	14	362	3.8674	0.0376571	0.297857	Adrb2; Amotl2; Atp6v1a; Atp6v1b2; Ceacam2; Cyba; Dram2; Itpk1; Notch1; P2ry2; Rab27a; Slc2a1; Slc6a6; Stx3;
GO:0045335~phagocytic vesicle	5	80	6.25	0.038555	0.297857	Actg1; Anxa11; Stxbp4; Syt11; Zyx;
GO:0005641~nuclear envelope lumen	2	13	15.3846	0.0414978	0.297857	Alox5; Sorl1;
GO:0031209~SCAR complex	2	13	15.3846	0.0414978	0.297857	Brk1; Cyfip1;
GO:0044754~autolysosome	2	13	15.3846	0.0414978	0.297857	Cln3; Lamp2;
GO:0061702~inflammasome complex	2	13	15.3846	0.0414978	0.297857	Gsdmd; Nlrp3;
GO:0098691~dopaminergic synapse	2	13	15.3846	0.0414978	0.297857	Flot1; Slc18a2;
GO:0032996~Bcl3-Bcl10 complex	1	1	100	0.043256	0.297857	Bcl3;
GO:0034668~integrin alpha4-beta1 complex	1	1	100	0.043256	0.297857	Emilin1;
GO:0036284~tubulobulbar complex	1	1	100	0.043256	0.297857	Arpc1b;
GO:0045275~respiratory chain complex III	1	1	100	0.043256	0.297857	mt-Cytb;
GO:0061742~chaperone-mediated autophagy translocation complex	1	1	100	0.043256	0.297857	Lamp2;
GO:0071750~dimeric IgA immunoglobulin complex	1	1	100	0.043256	0.297857	Jchain;
GO:0071752~secretory dimeric IgA immunoglobulin complex	1	1	100	0.043256	0.297857	Jchain;
GO:0120220~basal body patch	1	1	100	0.043256	0.297857	Actg1;
GO:1902912~pyruvate kinase complex	1	1	100	0.043256	0.297857	Pkm;
GO:1990971~EMILIN complex	1	1	100	0.043256	0.297857	Emilin1;
GO:0009925~basal plasma membrane	4	58	6.89655	0.0465864	0.297857	C5ar2; Ceacam2; Chrm3; Tacstd2;
GO:0031224~intrinsic component of membrane	2	14	14.2857	0.0467547	0.297857	Tgm1; mt-Cytb;
