# Supplementary material for: Gene expression of S100a8/a9 predicts Staphylococcus aureus-induced septic arthritis in mice
Source: Front Microbiol. 2023 Jun 15;14:1146694. doi: 10.3389/fmicb.2023.1146694 (PMC10307981; doi:10.3389/fmicb.2023.1146694)
Supplement: Supplementary file 1 [file Data_Sheet_1.zip › Table 3.XLSX]

## Sheet: GOBP
Process~name	num_of_Genes	gene_group	percentage%	P-value	Benjamini and Hochberg (FDR)	Genes
GO:0000076~DNA replication checkpoint signaling	2	7	28.5714	0.0011073	0.164062	Dna2; Rad9a;
GO:0044351~macropinocytosis	2	7	28.5714	0.0011073	0.164062	Mapkapk3; Pycard;
GO:0032733~positive regulation of interleukin-10 production	3	42	7.14286	0.00208496	0.164062	Lgals9; Lilra5; Pycard;
GO:0010469~regulation of signaling receptor activity	2	17	11.7647	0.00506996	0.164062	Pde4d; Ppp2ca;
GO:0032731~positive regulation of interleukin-1 beta production	3	60	5	0.00542358	0.164062	Lilra5; Naip5; Pycard;
GO:2000406~positive regulation of T cell migration	2	19	10.5263	0.0061808	0.164062	Lgals9; Pycard;
GO:0010506~regulation of autophagy	3	65	4.61538	0.00670749	0.164062	Kat8; Nupr1; Pycard;
GO:0002224~toll-like receptor signaling pathway	2	23	8.69565	0.00870139	0.164062	Cd180; Mapkapk3;
GO:0034622~cellular protein-containing complex assembly	2	25	8	0.0101065	0.164062	Mbd2; Pde4d;
GO:0045737~positive regulation of cyclin-dependent protein serine/threonine kinase activity	2	25	8	0.0101065	0.164062	Cdc6; Rgcc;
GO:0022409~positive regulation of cell-cell adhesion	2	26	7.69231	0.0108442	0.164062	Afdn; Pde4d;
GO:0001100~negative regulation of exit from mitosis	1	1	100	0.0112651	0.164062	Rgcc;
GO:0001811~negative regulation of type I hypersensitivity	1	1	100	0.0112651	0.164062	Fcgr2b;
GO:0006198~cAMP catabolic process	1	1	100	0.0112651	0.164062	Pde4d;
GO:0021685~cerebellar granular layer structural organization	1	1	100	0.0112651	0.164062	Kif14;
GO:0033567~DNA replication, Okazaki fragment processing	1	1	100	0.0112651	0.164062	Dna2;
GO:0035635~entry of bacterium into host cell	1	1	100	0.0112651	0.164062	Naip5;
GO:0036085~GDP-fucose import into Golgi lumen	1	1	100	0.0112651	0.164062	Slc35c1;
GO:0043322~negative regulation of natural killer cell degranulation	1	1	100	0.0112651	0.164062	Lgals9;
GO:0045795~positive regulation of cell volume	1	1	100	0.0112651	0.164062	Slc12a2;
GO:0061011~hepatic duct development	1	1	100	0.0112651	0.164062	Hhex;
GO:0061580~colon epithelial cell migration	1	1	100	0.0112651	0.164062	Arsb;
GO:0062099~negative regulation of programmed necrotic cell death	1	1	100	0.0112651	0.164062	Nupr1;
GO:0070663~regulation of leukocyte proliferation	1	1	100	0.0112651	0.164062	Hhex;
GO:0120094~negative regulation of peptidyl-lysine crotonylation	1	1	100	0.0112651	0.164062	Cdyl;
GO:1902544~regulation of DNA N-glycosylase activity	1	1	100	0.0112651	0.164062	Tdg;
GO:1903429~regulation of cell maturation	1	1	100	0.0112651	0.164062	Kif14;
GO:1904464~regulation of matrix metallopeptidase secretion	1	1	100	0.0112651	0.164062	Slc12a2;
GO:1904714~regulation of chaperone-mediated autophagy	1	1	100	0.0112651	0.164062	Gfap;
GO:0048854~brain morphogenesis	2	27	7.40741	0.011605	0.164062	Afdn; Fancc;
GO:0035307~positive regulation of protein dephosphorylation	2	29	6.89655	0.0131948	0.164062	Camta1; Ppp2ca;
GO:0006284~base-excision repair	2	32	6.25	0.0157458	0.164062	Dna2; Tdg;
GO:0042771~intrinsic apoptotic signaling pathway in response to DNA damage by p53 class mediator	2	32	6.25	0.0157458	0.164062	Nupr1; Pycard;
GO:0000077~DNA damage checkpoint signaling	2	33	6.06061	0.0166394	0.164062	Rad9a; Rhno1;
GO:0002588~positive regulation of antigen processing and presentation of peptide antigen via MHC class II	1	2	50	0.0168505	0.164062	Pycard;
GO:0002753~cytoplasmic pattern recognition receptor signaling pathway	1	2	50	0.0168505	0.164062	Alpk1;
GO:0010625~positive regulation of Schwann cell proliferation	1	2	50	0.0168505	0.164062	Gfap;
GO:0010819~regulation of T cell chemotaxis	1	2	50	0.0168505	0.164062	Lgals9;
GO:0021693~cerebellar Purkinje cell layer structural organization	1	2	50	0.0168505	0.164062	Kif14;
GO:0030205~dermatan sulfate metabolic process	1	2	50	0.0168505	0.164062	Dse;
GO:0051597~response to methylmercury	1	2	50	0.0168505	0.164062	Arsb;
GO:0060431~primary lung bud formation	1	2	50	0.0168505	0.164062	Hhex;
GO:0060816~random inactivation of X chromosome	1	2	50	0.0168505	0.164062	Cdyl;
GO:0061017~hepatoblast differentiation	1	2	50	0.0168505	0.164062	Hhex;
GO:0071103~DNA conformation change	1	2	50	0.0168505	0.164062	Hhex;
GO:0098658~inorganic anion import across plasma membrane	1	2	50	0.0168505	0.164062	Slc12a2;
GO:0098659~inorganic cation import across plasma membrane	1	2	50	0.0168505	0.164062	Slc12a2;
GO:1901898~negative regulation of relaxation of cardiac muscle	1	2	50	0.0168505	0.164062	Pde4d;
GO:1904450~positive regulation of aspartate secretion	1	2	50	0.0168505	0.164062	Slc12a2;
GO:1904691~negative regulation of type B pancreatic cell proliferation	1	2	50	0.0168505	0.164062	Nupr1;
GO:1905223~epicardium morphogenesis	1	2	50	0.0168505	0.164062	Tgfbr1;
GO:1905898~positive regulation of response to endoplasmic reticulum stress	1	2	50	0.0168505	0.164062	Fcgr2b;
GO:2000194~regulation of female gonad development	1	2	50	0.0168505	0.164062	Nupr1;
GO:0002476~antigen processing and presentation of endogenous peptide antigen via MHC class Ib	2	34	5.88235	0.0175542	0.164062	H2-D1; H2-Q6;
GO:0002486~antigen processing and presentation of endogenous peptide antigen via MHC class I via ER pathway, TAP-independent	2	34	5.88235	0.0175542	0.164062	H2-Q6; H2-D1;
GO:0043065~positive regulation of apoptotic process	6	369	1.62602	0.0194787	0.164062	Dusp6; Klf11; Nupr1; Ppp2ca; Pycard; Tgfbr1;
GO:0051491~positive regulation of filopodium assembly	2	37	5.40541	0.020423	0.164062	Rhoq; Tgfbr1;
GO:0071479~cellular response to ionizing radiation	2	37	5.40541	0.020423	0.164062	Rad9a; Rhno1;
GO:2001244~positive regulation of intrinsic apoptotic signaling pathway	2	38	5.26316	0.0214199	0.164062	Nupr1; Prkra;
GO:0000725~recombinational repair	1	3	33.3333	0.0224047	0.164062	Rhno1;
GO:0002277~myeloid dendritic cell activation involved in immune response	1	3	33.3333	0.0224047	0.164062	Pycard;
GO:0002434~immune complex clearance	1	3	33.3333	0.0224047	0.164062	Fcgr2b;
GO:0002485~antigen processing and presentation of endogenous peptide antigen via MHC class I via ER pathway, TAP-dependent	1	3	33.3333	0.0224047	0.164062	H2-D1;
GO:0002924~negative regulation of humoral immune response mediated by circulating immunoglobulin	1	3	33.3333	0.0224047	0.164062	Fcgr2b;
GO:0003342~proepicardium development	1	3	33.3333	0.0224047	0.164062	Tgfbr1;
GO:0030208~dermatan sulfate biosynthetic process	1	3	33.3333	0.0224047	0.164062	Dse;
GO:0032487~regulation of Rap protein signal transduction	1	3	33.3333	0.0224047	0.164062	Kif14;
GO:0032823~regulation of natural killer cell differentiation	1	3	33.3333	0.0224047	0.164062	Lgals9;
GO:0033624~negative regulation of integrin activation	1	3	33.3333	0.0224047	0.164062	Kif14;
GO:0045103~intermediate filament-based process	1	3	33.3333	0.0224047	0.164062	Gfap;
GO:0050867~positive regulation of cell activation	1	3	33.3333	0.0224047	0.164062	Lilra5;
GO:0060003~copper ion export	1	3	33.3333	0.0224047	0.164062	Atox1;
GO:0060212~negative regulation of nuclear-transcribed mRNA poly(A) tail shortening	1	3	33.3333	0.0224047	0.164062	Tent4a;
GO:0061010~gall bladder development	1	3	33.3333	0.0224047	0.164062	Hhex;
GO:0061885~positive regulation of mini excitatory postsynaptic potential	1	3	33.3333	0.0224047	0.164062	Afdn;
GO:0070634~transepithelial ammonium transport	1	3	33.3333	0.0224047	0.164062	Slc12a2;
GO:0071932~replication fork reversal	1	3	33.3333	0.0224047	0.164062	Dna2;
GO:0097744~urate salt excretion	1	3	33.3333	0.0224047	0.164062	Abcg3;
GO:1902990~mitotic telomere maintenance via semi-conservative replication	1	3	33.3333	0.0224047	0.164062	Dna2;
GO:1903292~protein localization to Golgi membrane	1	3	33.3333	0.0224047	0.164062	Arl5b;
GO:1905075~positive regulation of tight junction disassembly	1	3	33.3333	0.0224047	0.164062	Tgfbr1;
GO:1990748~cellular detoxification	1	3	33.3333	0.0224047	0.164062	Abcg3;
GO:2000316~regulation of T-helper 17 type immune response	1	3	33.3333	0.0224047	0.164062	Lgals9;
GO:0030177~positive regulation of Wnt signaling pathway	2	40	5	0.0234732	0.164062	Hhex; Mbd2;
GO:0043627~response to estrogen	2	40	5	0.0234732	0.164062	Arsb; Tgfbr1;
GO:0002376~immune system process	7	504	1.38889	0.0255516	0.164062	Alpk1; Cd180; H2-D1; Lgals9; Naip5; Pycard; Rnf125;
GO:0032755~positive regulation of interleukin-6 production	3	109	2.75229	0.0255554	0.164062	Lgals9; Lilra5; Pycard;
GO:0032760~positive regulation of tumor necrosis factor production	3	110	2.72727	0.0261476	0.164062	Lgals9; Lilra5; Pycard;
GO:0010718~positive regulation of epithelial to mesenchymal transition	2	44	4.54545	0.0278105	0.164062	Rgcc; Tgfbr1;
GO:0003418~growth plate cartilage chondrocyte differentiation	1	4	25	0.0279278	0.164062	Ift80;
GO:0006285~base-excision repair, AP site formation	1	4	25	0.0279278	0.164062	Tdg;
GO:0031401~positive regulation of protein modification process	1	4	25	0.0279278	0.164062	Nupr1;
GO:0032218~riboflavin transport	1	4	25	0.0279278	0.164062	Abcg3;
GO:0033030~negative regulation of neutrophil apoptotic process	1	4	25	0.0279278	0.164062	Fcgr2b;
GO:0036066~protein O-linked fucosylation	1	4	25	0.0279278	0.164062	Slc35c1;
GO:0043137~DNA replication, removal of RNA primer	1	4	25	0.0279278	0.164062	Dna2;
GO:0061975~articular cartilage development	1	4	25	0.0279278	0.164062	Ift80;
GO:0072537~fibroblast activation	1	4	25	0.0279278	0.164062	Rgcc;
GO:0150003~regulation of spontaneous synaptic transmission	1	4	25	0.0279278	0.164062	Slc12a2;
GO:0150078~positive regulation of neuroinflammatory response	1	4	25	0.0279278	0.164062	Nupr1;
GO:1901020~negative regulation of calcium ion transmembrane transporter activity	1	4	25	0.0279278	0.164062	Ppp2ca;
GO:1901203~positive regulation of extracellular matrix assembly	1	4	25	0.0279278	0.164062	Rgcc;
GO:1901991~negative regulation of mitotic cell cycle phase transition	1	4	25	0.0279278	0.164062	Rgcc;
GO:1904528~positive regulation of microtubule binding	1	4	25	0.0279278	0.164062	Ppp2ca;
GO:1905897~regulation of response to endoplasmic reticulum stress	1	4	25	0.0279278	0.164062	Nupr1;
GO:0001916~positive regulation of T cell mediated cytotoxicity	2	48	4.16667	0.0324427	0.164062	H2-D1; H2-Q6;
GO:0002865~negative regulation of acute inflammatory response to antigenic stimulus	1	5	20	0.0334201	0.164062	Fcgr2b;
GO:0003331~positive regulation of extracellular matrix constituent secretion	1	5	20	0.0334201	0.164062	Rgcc;
GO:0006627~protein processing involved in protein targeting to mitochondrion	1	5	20	0.0334201	0.164062	Mipep;
GO:0006972~hyperosmotic response	1	5	20	0.0334201	0.164062	Slc12a2;
GO:0010706~ganglioside biosynthetic process via lactosylceramide	1	5	20	0.0334201	0.164062	B4galt5;
GO:0016139~glycoside catabolic process	1	5	20	0.0334201	0.164062	Fuca1;
GO:0030422~production of siRNA involved in RNA interference	1	5	20	0.0334201	0.164062	Prkra;
GO:0031102~neuron projection regeneration	1	5	20	0.0334201	0.164062	Gfap;
GO:0032273~positive regulation of protein polymerization	1	5	20	0.0334201	0.164062	Tppp3;
GO:0032696~negative regulation of interleukin-13 production	1	5	20	0.0334201	0.164062	Lilra5;
GO:0034334~adherens junction maintenance	1	5	20	0.0334201	0.164062	Afdn;
GO:0051580~regulation of neurotransmitter uptake	1	5	20	0.0334201	0.164062	Gfap;
GO:0060420~regulation of heart growth	1	5	20	0.0334201	0.164062	Dusp6;
GO:0061044~negative regulation of vascular wound healing	1	5	20	0.0334201	0.164062	Slc12a2;
GO:0061951~establishment of protein localization to plasma membrane	1	5	20	0.0334201	0.164062	Afdn;
GO:0070318~positive regulation of G0 to G1 transition	1	5	20	0.0334201	0.164062	Rhno1;
GO:0070445~regulation of oligodendrocyte progenitor proliferation	1	5	20	0.0334201	0.164062	Afdn;
GO:0071076~RNA 3 uridylation	1	5	20	0.0334201	0.164062	Tent4a;
GO:0090272~negative regulation of fibroblast growth factor production	1	5	20	0.0334201	0.164062	Rgcc;
GO:0097500~receptor localization to non-motile cilium	1	5	20	0.0334201	0.164062	Ift80;
GO:0099536~synaptic signaling	1	5	20	0.0334201	0.164062	Dtnb;
GO:1901844~regulation of cell communication by electrical coupling involved in cardiac conduction	1	5	20	0.0334201	0.164062	Pde4d;
GO:1902950~regulation of dendritic spine maintenance	1	5	20	0.0334201	0.164062	Fcgr2b;
GO:1905007~positive regulation of epithelial to mesenchymal transition involved in endocardial cushion formation	1	5	20	0.0334201	0.164062	Tgfbr1;
GO:1905870~positive regulation of 3-UTR-mediated mRNA stabilization	1	5	20	0.0334201	0.164062	Tent4a;
GO:2001242~regulation of intrinsic apoptotic signaling pathway	1	5	20	0.0334201	0.164062	Pycard;
GO:0002088~lens development in camera-type eye	2	49	4.08163	0.033645	0.164062	Tgfbr1; Crybg3;
GO:0010862~positive regulation of pathway-restricted SMAD protein phosphorylation	2	49	4.08163	0.033645	0.164062	Lgals9; Tgfbr1;
GO:0032467~positive regulation of cytokinesis	2	50	4	0.0348645	0.164062	Cdc6; Kif14;
GO:0051091~positive regulation of DNA-binding transcription factor activity	3	125	2.4	0.0359085	0.164062	Fcgr2b; Pycard; Rgcc;
GO:0048705~skeletal system morphogenesis	2	53	3.77358	0.0386244	0.164062	Prkra; Tgfbr1;
GO:0001773~myeloid dendritic cell activation	1	6	16.6667	0.0388817	0.164062	Pycard;
GO:0002322~B cell proliferation involved in immune response	1	6	16.6667	0.0388817	0.164062	Cd180;
GO:0002573~myeloid leukocyte differentiation	1	6	16.6667	0.0388817	0.164062	Hhex;
GO:0006004~fucose metabolic process	1	6	16.6667	0.0388817	0.164062	Fuca1;
GO:0010632~regulation of epithelial cell migration	1	6	16.6667	0.0388817	0.164062	Arsb;
GO:0010994~free ubiquitin chain polymerization	1	6	16.6667	0.0388817	0.164062	Ube2s;
GO:0030204~chondroitin sulfate metabolic process	1	6	16.6667	0.0388817	0.164062	Dse;
GO:0030321~transepithelial chloride transport	1	6	16.6667	0.0388817	0.164062	Slc12a2;
GO:0031952~regulation of protein autophosphorylation	1	6	16.6667	0.0388817	0.164062	Ppp2ca;
GO:0032815~negative regulation of natural killer cell activation	1	6	16.6667	0.0388817	0.164062	Lgals9;
GO:0033687~osteoblast proliferation	1	6	16.6667	0.0388817	0.164062	Ift80;
GO:0035519~protein K29-linked ubiquitination	1	6	16.6667	0.0388817	0.164062	Ube2s;
GO:0035751~regulation of lysosomal lumen pH	1	6	16.6667	0.0388817	0.164062	Gm6377;
GO:0043504~mitochondrial DNA repair	1	6	16.6667	0.0388817	0.164062	Dna2;
GO:0043949~regulation of cAMP-mediated signaling	1	6	16.6667	0.0388817	0.164062	Pde4d;
GO:0044314~protein K27-linked ubiquitination	1	6	16.6667	0.0388817	0.164062	Ube2s;
GO:0045185~maintenance of protein location	1	6	16.6667	0.0388817	0.164062	Lgals9;
GO:0051383~kinetochore organization	1	6	16.6667	0.0388817	0.164062	Cenph;
GO:0051984~positive regulation of chromosome segregation	1	6	16.6667	0.0388817	0.164062	Cdc6;
GO:0060019~radial glial cell differentiation	1	6	16.6667	0.0388817	0.164062	Afdn;
GO:0060978~angiogenesis involved in coronary vascular morphogenesis	1	6	16.6667	0.0388817	0.164062	Tgfbr1;
GO:0061009~common bile duct development	1	6	16.6667	0.0388817	0.164062	Hhex;
GO:0070723~response to cholesterol	1	6	16.6667	0.0388817	0.164062	Tgfbr1;
GO:0070779~D-aspartate import across plasma membrane	1	6	16.6667	0.0388817	0.164062	Gfap;
GO:0097065~anterior head development	1	6	16.6667	0.0388817	0.164062	Arsb;
GO:1903862~positive regulation of oxidative phosphorylation	1	6	16.6667	0.0388817	0.164062	Nupr1;
GO:2000051~negative regulation of non-canonical Wnt signaling pathway	1	6	16.6667	0.0388817	0.164062	Ift80;
GO:0032722~positive regulation of chemokine production	2	54	3.7037	0.0399107	0.167383	Lgals9; Pycard;
GO:0030838~positive regulation of actin filament polymerization	2	55	3.63636	0.0412131	0.171804	Cdc42ep2; Pycard;
GO:0035264~multicellular organism growth	3	133	2.25564	0.0417799	0.172272	Hhex; Pde4d; Slc12a2;
GO:0001937~negative regulation of endothelial cell proliferation	2	56	3.57143	0.0425314	0.172272	Rgcc; Tgfbr1;
GO:0043280~positive regulation of cysteine-type endopeptidase activity involved in apoptotic process	2	56	3.57143	0.0425314	0.172272	Ppp2ca; Pycard;
GO:0000729~DNA double-strand break processing	1	7	14.2857	0.0443127	0.172272	Dna2;
GO:0006346~DNA methylation-dependent heterochromatin assembly	1	7	14.2857	0.0443127	0.172272	Mbd2;
GO:0015696~ammonium transport	1	7	14.2857	0.0443127	0.172272	Slc12a2;
GO:0043631~RNA polyadenylation	1	7	14.2857	0.0443127	0.172272	Tent4a;
GO:0060017~parathyroid gland development	1	7	14.2857	0.0443127	0.172272	Tgfbr1;
GO:0060763~mammary duct terminal end bud growth	1	7	14.2857	0.0443127	0.172272	Slc12a2;
GO:0071219~cellular response to molecule of bacterial origin	1	7	14.2857	0.0443127	0.172272	Fcgr2b;
GO:1900426~positive regulation of defense response to bacterium	1	7	14.2857	0.0443127	0.172272	Lgals9;
GO:1904036~negative regulation of epithelial cell apoptotic process	1	7	14.2857	0.0443127	0.172272	Nupr1;
GO:0021987~cerebral cortex development	2	58	3.44828	0.0452149	0.173826	Afdn; Kif14;
GO:0051496~positive regulation of stress fiber assembly	2	58	3.44828	0.0452149	0.173826	Rgcc; Tgfbr1;
GO:1905515~non-motile cilium assembly	2	60	3.33333	0.0479594	0.175519	Cep89; Ift80;
GO:0003223~ventricular compact myocardium morphogenesis	1	8	12.5	0.0497134	0.175519	Tgfbr1;
GO:0010818~T cell chemotaxis	1	8	12.5	0.0497134	0.175519	Slc12a2;
GO:0030311~poly-N-acetyllactosamine biosynthetic process	1	8	12.5	0.0497134	0.175519	B4galt5;
GO:0033081~regulation of T cell differentiation in thymus	1	8	12.5	0.0497134	0.175519	Lgals9;
GO:0035630~bone mineralization involved in bone maturation	1	8	12.5	0.0497134	0.175519	Ift80;
GO:0039536~negative regulation of RIG-I signaling pathway	1	8	12.5	0.0497134	0.175519	Rnf125;
GO:0042473~outer ear morphogenesis	1	8	12.5	0.0497134	0.175519	Prkra;
GO:0045602~negative regulation of endothelial cell differentiation	1	8	12.5	0.0497134	0.175519	Tgfbr1;
GO:0048729~tissue morphogenesis	1	8	12.5	0.0497134	0.175519	Hhex;
GO:0051353~positive regulation of oxidoreductase activity	1	8	12.5	0.0497134	0.175519	Lgals9;
GO:1902231~positive regulation of intrinsic apoptotic signaling pathway in response to DNA damage	1	8	12.5	0.0497134	0.175519	Rad9a;
GO:1904668~positive regulation of ubiquitin protein ligase activity	1	8	12.5	0.0497134	0.175519	Ube2s;
GO:1990962~xenobiotic transport across blood-brain barrier	1	8	12.5	0.0497134	0.175519	Abcg3;
GO:2000049~positive regulation of cell-cell adhesion mediated by cadherin	1	8	12.5	0.0497134	0.175519	Afdn;
GO:2000562~negative regulation of CD4-positive, alpha-beta T cell proliferation	1	8	12.5	0.0497134	0.175519	Lgals9;

## Sheet: KEGG
Process~name	num_of_Genes	gene_group	percentage%	P-value	Benjamini and Hochberg (FDR)	GeneSymbols
mmu05330~Allograft_rejection	7	63	11.1111	1.62866e-07	9.69051e-06	H2-Q6; H2-D1; H2-D1; H2-D1; H2-D1; H2-D1; H2-D1;
mmu05332~Graft-versus-host_disease	7	63	11.1111	1.62866e-07	9.69051e-06	H2-Q6; H2-D1; H2-D1; H2-D1; H2-D1; H2-D1; H2-D1;
mmu04940~Type_I_diabetes_mellitus	7	70	10	3.16067e-07	1.25373e-05	H2-Q6; H2-D1; H2-D1; H2-D1; H2-D1; H2-D1; H2-D1;
mmu05320~Autoimmune_thyroid_disease	7	79	8.86076	6.76752e-07	2.01334e-05	H2-Q6; H2-D1; H2-D1; H2-D1; H2-D1; H2-D1; H2-D1;
mmu05416~Viral_myocarditis	7	88	7.95455	1.33372e-06	3.04622e-05	H2-Q6; H2-D1; H2-D1; H2-D1; H2-D1; H2-D1; H2-D1;
mmu04612~Antigen_processing_and_presentation	7	90	7.77778	1.53591e-06	3.04622e-05	H2-Q6; H2-D1; H2-D1; H2-D1; H2-D1; H2-D1; H2-D1;
mmu04218~Cellular_senescence	9	184	4.8913	1.86446e-06	3.16957e-05	H2-Q6; H2-D1; H2-D1; H2-D1; H2-D1; H2-D1; H2-D1; Rad9a; Tgfbr1;
mmu04145~Phagosome	8	182	4.3956	1.51043e-05	0.000224677	H2-Q6; Fcgr2b; H2-D1; H2-D1; H2-D1; H2-D1; H2-D1; H2-D1;
mmu05203~Viral_carcinogenesis	8	229	3.49345	7.29548e-05	0.000964625	H2-Q6; H2-D1; H2-D1; H2-D1; H2-D1; H2-D1; H2-D1; Gtf2e2;
mmu04514~Cell_adhesion_molecules	7	174	4.02299	9.02668e-05	0.00107417	H2-Q6; H2-D1; H2-D1; H2-D1; H2-D1; H2-D1; H2-D1;
mmu05166~Human_T-cell_leukemia_virus_1_infection	8	250	3.2	0.000131514	0.00142275	H2-Q6; H2-D1; H2-D1; H2-D1; H2-D1; H2-D1; H2-D1; Tgfbr1;
mmu04144~Endocytosis	8	273	2.9304	0.000235603	0.00233639	H2-Q6; H2-D1; H2-D1; H2-D1; H2-D1; H2-D1; H2-D1; Tgfbr1;
mmu05167~Kaposi_sarcoma-associated_herpesvirus_infection	7	224	3.125	0.0004035	0.00369358	H2-Q6; H2-D1; H2-D1; H2-D1; H2-D1; H2-D1; H2-D1;
mmu05169~Epstein-Barr_virus_infection	7	231	3.0303	0.000482467	0.00410097	H2-Q6; H2-D1; H2-D1; H2-D1; H2-D1; H2-D1; H2-D1;
mmu05170~Human_immunodeficiency_virus_1_infection	7	240	2.91667	0.000601633	0.00477295	H2-Q6; H2-D1; H2-D1; H2-D1; H2-D1; H2-D1; H2-D1;
mmu05163~Human_cytomegalovirus_infection	7	256	2.73438	0.000870439	0.00647389	H2-Q6; H2-D1; H2-D1; H2-D1; H2-D1; H2-D1; H2-D1;
mmu05165~Human_papillomavirus_infection	8	362	2.20994	0.00143052	0.0100136	H2-Q6; H2-D1; H2-D1; H2-D1; H2-D1; H2-D1; H2-D1; Ppp2ca;
mmu05168~Herpes_simplex_virus_1_infection	9	459	1.96078	0.0016297	0.0107741	H2-Q6; H2-D1; H2-D1; H2-D1; H2-D1; H2-D1; H2-D1; Zfp52; Zfp994;
mmu00512~Mucin_type_O-glycan_biosynthesis	2	32	6.25	0.0167136	0.0994458	St6galnac4; B4galt5;
mmu04136~Autophagy	2	32	6.25	0.0167136	0.0994458	Ppp2ca; Atg4c;
mmu04380~Osteoclast_differentiation	3	128	2.34375	0.0411796	0.233351	Fcgr2b; Tgfbr1; Lilra5;
mmu04142~Lysosome	3	131	2.29008	0.0435572	0.235605	Arsb; Fuca1; Arsg;
mmu00190~Oxidative_phosphorylation	3	135	2.22222	0.0468323	0.242306	Atp5k; Cox8a; Ndufa3;

## Sheet: GOMF
Process~name	num_of_Genes	gene_group	percentage%	P-value	Benjamini and Hochberg (FDR)	Genes
GO:0004065~arylsulfatase activity	2	8	25	0.00137904	0.151074	Arsb; Arsg;
GO:0031698~beta-2 adrenergic receptor binding	2	10	20	0.00200777	0.151074	Pde4d; Ppp2ca;
GO:0008484~sulfuric ester hydrolase activity	2	13	15.3846	0.00315916	0.151074	Arsb; Arsg;
GO:0019899~enzyme binding	8	471	1.69851	0.00568648	0.151074	Kat8; Lgals9; Pde4d; Ppp2ca; Prkra; Pycard; Rad9a; Rps2;
GO:0042610~CD8 receptor binding	2	25	8	0.0101065	0.151074	H2-D1; H2-Q6;
GO:0030881~beta-2-microglobulin binding	2	26	7.69231	0.0108442	0.151074	H2-D1; H2-Q6;
GO:0046979~TAP2 binding	2	26	7.69231	0.0108442	0.151074	H2-D1; H2-Q6;
GO:0000700~mismatch base pair DNA N-glycosylase activity	1	1	100	0.0112651	0.151074	Tdg;
GO:0003943~N-acetylgalactosamine-4-sulfatase activity	1	1	100	0.0112651	0.151074	Arsb;
GO:0005457~GDP-fucose transmembrane transporter activity	1	1	100	0.0112651	0.151074	Slc35c1;
GO:0015928~fucosidase activity	1	1	100	0.0112651	0.151074	Fuca1;
GO:0017024~myosin I binding	1	1	100	0.0112651	0.151074	Pycard;
GO:0019772~low-affinity IgG receptor activity	1	1	100	0.0112651	0.151074	Fcgr2b;
GO:0033889~N-sulfoglucosamine-3-sulfatase activity	1	1	100	0.0112651	0.151074	Arsg;
GO:0043739~G/U mismatch-specific uracil-DNA glycosylase activity	1	1	100	0.0112651	0.151074	Tdg;
GO:0043995~histone acetyltransferase activity (H4-K5 specific)	1	1	100	0.0112651	0.151074	Kat8;
GO:0120092~crotonyl-CoA hydratase activity	1	1	100	0.0112651	0.151074	Cdyl;
GO:0046978~TAP1 binding	2	27	7.40741	0.011605	0.151074	H2-D1; H2-Q6;
GO:0004402~histone acetyltransferase activity	2	30	6.66667	0.0140233	0.151074	Cdyl; Kat8;
GO:0042608~T cell receptor binding	2	33	6.06061	0.0166394	0.151074	H2-D1; H2-Q6;
GO:0004560~alpha-L-fucosidase activity	1	2	50	0.0168505	0.151074	Fuca1;
GO:0008263~pyrimidine-specific mismatch base pair DNA N-glycosylase activity	1	2	50	0.0168505	0.151074	Tdg;
GO:0016890~site-specific endodeoxyribonuclease activity, specific for altered base	1	2	50	0.0168505	0.151074	Dna2;
GO:0032090~Pyrin domain binding	1	2	50	0.0168505	0.151074	Pycard;
GO:0032427~GBD domain binding	1	2	50	0.0168505	0.151074	Rhoq;
GO:0047290~(alpha-N-acetylneuraminyl-2,3-beta-galactosyl-1,3)-N-acetyl-galactosaminide 6-alpha-sialyltransferase activity	1	2	50	0.0168505	0.151074	St6galnac4;
GO:0047757~chondroitin-glucuronate 5-epimerase activity	1	2	50	0.0168505	0.151074	Dse;
GO:0048030~disaccharide binding	1	2	50	0.0168505	0.151074	Lgals9;
GO:0070568~guanylyltransferase activity	1	2	50	0.0168505	0.151074	Tent4a;
GO:0004844~uracil DNA N-glycosylase activity	1	3	33.3333	0.0224047	0.157438	Tdg;
GO:0008489~UDP-galactose:glucosylceramide beta-1,4-galactosyltransferase activity	1	3	33.3333	0.0224047	0.157438	B4galt5;
GO:0008511~sodium:potassium:chloride symporter activity	1	3	33.3333	0.0224047	0.157438	Slc12a2;
GO:0015079~potassium ion transmembrane transporter activity	1	3	33.3333	0.0224047	0.157438	Slc12a2;
GO:0016505~peptidase activator activity involved in apoptotic process	1	3	33.3333	0.0224047	0.157438	Pycard;
GO:0016531~copper chaperone activity	1	3	33.3333	0.0224047	0.157438	Atox1;
GO:0032767~copper-dependent protein binding	1	3	33.3333	0.0224047	0.157438	Atox1;
GO:0046972~histone acetyltransferase activity (H4-K16 specific)	1	3	33.3333	0.0224047	0.157438	Kat8;
GO:0046703~natural killer cell lectin-like receptor binding	2	41	4.87805	0.0245291	0.16783	H2-D1; H2-Q6;
GO:0042288~MHC class I protein binding	2	43	4.65116	0.026698	0.172887	H2-D1; H2-Q6;
GO:0008853~exodeoxyribonuclease III activity	1	4	25	0.0279278	0.172887	Rad9a;
GO:0010698~acetyltransferase activator activity	1	4	25	0.0279278	0.172887	Nupr1;
GO:0046977~TAP binding	1	4	25	0.0279278	0.172887	H2-D1;
GO:0001515~opioid peptide activity	1	5	20	0.0334201	0.173785	Cdc42ep2;
GO:0003945~N-acetyllactosamine synthase activity	1	5	20	0.0334201	0.173785	B4galt5;
GO:0004634~phosphopyruvate hydratase activity	1	5	20	0.0334201	0.173785	Eno3;
GO:0005025~transforming growth factor beta receptor activity, type I	1	5	20	0.0334201	0.173785	Tgfbr1;
GO:0016361~activin receptor activity, type I	1	5	20	0.0334201	0.173785	Tgfbr1;
GO:0016936~galactoside binding	1	5	20	0.0334201	0.173785	Lgals9;
GO:0032217~riboflavin transmembrane transporter activity	1	5	20	0.0334201	0.173785	Abcg3;
GO:0062061~TAP complex binding	1	5	20	0.0334201	0.173785	H2-D1;
GO:0001665~alpha-N-acetylgalactosaminide alpha-2,6-sialyltransferase activity	1	6	16.6667	0.0388817	0.180517	St6galnac4;
GO:0004112~cyclic-nucleotide phosphodiesterase activity	1	6	16.6667	0.0388817	0.180517	Pde4d;
GO:0015143~urate transmembrane transporter activity	1	6	16.6667	0.0388817	0.180517	Abcg3;
GO:0015377~cation:chloride symporter activity	1	6	16.6667	0.0388817	0.180517	Slc12a2;
GO:0032396~inhibitory MHC class I receptor activity	1	6	16.6667	0.0388817	0.180517	Lilra5;
GO:0043515~kinetochore binding	1	6	16.6667	0.0388817	0.180517	Cenph;
GO:0019901~protein kinase binding	7	555	1.26126	0.039723	0.180517	Kif14; Ppp2ca; Prkra; Rad9a; Rgcc; Slc12a2; Trim34a;
GO:0003712~transcription coregulator activity	3	131	2.29008	0.0402692	0.180517	Tdg; Camta1; Kat8;
GO:0071889~14-3-3 protein binding	2	55	3.63636	0.0412131	0.181617	H2-D1; H2-Q6;
GO:0004985~G protein-coupled opioid receptor activity	1	7	14.2857	0.0443127	0.182049	Ogfrl1;
GO:0005138~interleukin-6 receptor binding	1	7	14.2857	0.0443127	0.182049	Pycard;
GO:0030274~LIM domain binding	1	7	14.2857	0.0443127	0.182049	Afdn;
GO:0005114~type II transforming growth factor beta receptor binding	1	8	12.5	0.0497134	0.182049	Tgfbr1;
GO:0009931~calcium-dependent protein serine/threonine kinase activity	1	8	12.5	0.0497134	0.182049	Mapkapk3;
GO:0010997~anaphase-promoting complex binding	1	8	12.5	0.0497134	0.182049	Ube2s;
GO:0017108~5-flap endonuclease activity	1	8	12.5	0.0497134	0.182049	Dna2;
GO:0019104~DNA N-glycosylase activity	1	8	12.5	0.0497134	0.182049	Tdg;
GO:0019864~IgG binding	1	8	12.5	0.0497134	0.182049	Fcgr2b;
GO:0019865~immunoglobulin binding	1	8	12.5	0.0497134	0.182049	Fcgr2b;
GO:0038036~sphingosine-1-phosphate receptor activity	1	8	12.5	0.0497134	0.182049	S1pr5;
GO:1903136~cuprous ion binding	1	8	12.5	0.0497134	0.182049	Atox1;

## Sheet: GOCC
Process~name	num_of_Genes	gene_group	percentage%	P-value	Benjamini and Hochberg (FDR)	Genes
GO:0000922~spindle pole	4	92	4.34783	0.0021318	0.275724	Alpk1; Cdc6; Cep128; Cep89;
GO:0045121~membrane raft	6	292	2.05479	0.00683825	0.275724	Abcg3; Fcgr2b; H2-D1; Ppp2ca; Rhoq; Tgfbr1;
GO:0034704~calcium channel complex	2	23	8.69565	0.00870139	0.275724	Mcub; Pde4d;
GO:0032398~MHC class Ib protein complex	2	24	8.33333	0.00939211	0.275724	H2-D1; H2-Q6;
GO:0042612~MHC class I protein complex	2	26	7.69231	0.0108442	0.275724	H2-D1; H2-Q6;
GO:0051233~spindle midzone	2	26	7.69231	0.0108442	0.275724	Cdc6; Kif14;
GO:0033106~cis-Golgi network membrane	2	29	6.89655	0.0131948	0.275724	H2-D1; H2-Q6;
GO:0005673~transcription factor TFIIE complex	1	2	50	0.0168505	0.275724	Gtf2e2;
GO:0005760~gamma DNA polymerase complex	1	3	33.3333	0.0224047	0.275724	Dna2;
GO:0017133~mitochondrial electron transfer flavoprotein complex	1	3	33.3333	0.0224047	0.275724	Etfa;
GO:1990423~RZZ complex	1	3	33.3333	0.0224047	0.275724	Zwilch;
GO:0031499~TRAMP complex	1	4	25	0.0279278	0.275724	Tent4a;
GO:0098574~cytoplasmic side of lysosomal membrane	1	4	25	0.0279278	0.275724	Gfap;
GO:0044297~cell body	3	118	2.54237	0.0311492	0.275724	Fcgr2b; Gfap; Slc12a2;
GO:0032993~protein-DNA complex	2	48	4.16667	0.0324427	0.275724	Hhex; Nupr1;
GO:0000015~phosphopyruvate hydratase complex	1	5	20	0.0334201	0.275724	Eno3;
GO:0030896~checkpoint clamp complex	1	5	20	0.0334201	0.275724	Rad9a;
GO:0072487~MSL complex	1	5	20	0.0334201	0.275724	Kat8;
GO:0072558~NLRP1 inflammasome complex	1	5	20	0.0334201	0.275724	Pycard;
GO:0097169~AIM2 inflammasome complex	1	5	20	0.0334201	0.275724	Pycard;
GO:0097427~microtubule bundle	1	6	16.6667	0.0388817	0.275724	Tppp3;
GO:0097450~astrocyte end-foot	1	6	16.6667	0.0388817	0.275724	Gfap;
GO:1990246~uniplex complex	1	6	16.6667	0.0388817	0.275724	Mcub;
GO:0000776~kinetochore	3	130	2.30769	0.0395245	0.275724	Cenph; Kat8; Zwilch;
GO:0000139~Golgi membrane	4	227	1.76211	0.0418922	0.275724	H2-D1; H2-Q6; Pycard; Rnf125;
GO:0008385~IkappaB kinase complex	1	7	14.2857	0.0443127	0.275724	Pycard;
GO:0048179~activin receptor complex	1	7	14.2857	0.0443127	0.275724	Tgfbr1;
GO:0034098~VCP-NPL4-UFD1 AAA ATPase complex	1	8	12.5	0.0497134	0.287995	Rnf125;
GO:0072559~NLRP3 inflammasome complex	1	8	12.5	0.0497134	0.287995	Pycard;
