# Supplementary material for: Gene expression of S100a8/a9 predicts Staphylococcus aureus-induced septic arthritis in mice
Source: Front Microbiol. 2023 Jun 15;14:1146694. doi: 10.3389/fmicb.2023.1146694 (PMC10307981; doi:10.3389/fmicb.2023.1146694)
Supplement: Supplementary file 1 [file Data_Sheet_1.zip › Table 4.XLSX]

## Sheet: GOBP
Process~name	num_of_Genes	gene_group	percentage%	P-value	Benjamini and Hochberg (FDR)	Genes
GO:0002376~immune system process	83	504	16.4683	0	0	Adgre1; Anxa1; Arg2; Bcl6; C3; Card9; Casp4; Cd177; Cd244a; Cd274; Cd300a; Cd300c2; Cd300lb; Cd300ld; Cd300lf; Cfh; Cfp; Clec4a2; Clec4e; Clec5a; Csf1r; Cx3cr1; Dhx58; Dtx3l; Fcer1g; Fcgr1; Fgr; Gbp5; Hck; Hp; Ifih1; Ifit1; Ifit3; Ifitm1; Ifitm2; Ifitm3; Iigp1; Il1rap; Irgm1; Jaml; Lgals3; Ltf; Mefv; Mpeg1; Msrb1; Myd88; N4bp1; Naip2; Nlrp1b; Nod1; Nod2; Oas2; Oasl2; Parp14; Pglyrp1; Pirb; Pld4; …
GO:0006954~inflammatory response	54	361	14.9584	0	0	Adam8; Anxa1; Bcl6; C3; Casp4; Ccr1; Ccr2; Cers6; Cfh; Chil1; Chil3; Csf1r; Cx3cr1; Cybb; Gbp5; Hck; Il18rap; Il1b; Il1rap; Irf5; Mefv; Myd88; Naip2; Ncf1; Nfe2l2; Nlrp1b; Nod2; Pla2g7; Pld4; Ptafr; S100a8; S100a9; Slc11a1; Smpdl3b; Tcirg1; Themis2; Tlr2; Tlr4; Tlr7; Tlr8; Tnfaip3; Tnfrsf1a; Tnfrsf1b; Trex1; Tlr6; Cmklr1; Tlr13; Ltb4r1; Fpr2; Cd44; C5ar1; Ccl9; Fpr1; Ccl6;
GO:0051607~defense response to virus	32	195	16.4103	0	0	Apobec1; Card9; Ddx60; Dhx58; Dtx3l; Ifih1; Ifitm1; Ifitm2; Ifitm3; Irf1; Irf5; Irf7; Itgax; Lyst; Myd88; Nlrp1b; Oas1a; Oas2; Rtp4; Samhd1; Stat1; Tlr7; Tlr8; Treml4; Trex1; Unc93b1; Zbp1; Ifit3; Slfn9; Oasl2; Ifit1; Ifitm6;
GO:0045087~innate immune response	73	663	11.0106	2.05558e-12	1.30272e-09	Adam15; Anxa1; App; Arg2; C3; Card9; Casp4; Cd177; Cd244a; Cfh; Cfp; Clec4a2; Clec4e; Clec5a; Csf1r; Cx3cr1; Cybb; Dtx3l; Fcer1g; Fcgr1; Ifih1; Ifit1; Ifit3; Ifitm1; Ifitm2; Ifitm3; Iigp1; Il1rap; Irf1; Irf5; Irf7; Irgm1; Lgals3; Ltf; Mpeg1; Msrb1; N4bp1; Naip2; Nlrp1b; Nod1; Nod2; Oas2; Oasl2; Parp14; Pglyrp1; Pld4; S100a8; S100a9; Samhd1; Slc15a3; Slpi; Smpdl3b; Tlr13; Tlr2; Tlr4; Tlr6; Tlr7; T…
GO:0035458~cellular response to interferon-beta	17	56	30.3571	3.83948e-12	1.94662e-09	Gbp2; Gbp3; Ifi202b; Ifit1; Ifit3; Ifitm2; Iigp1; Irf1; Oas1a; Stat1; Trex1; Tgtp2; Irgm1; Gm5431; Irgm2; Ifi47; Gm12185;
GO:0032755~positive regulation of interleukin-6 production	20	109	18.3486	1.34213e-10	5.6705e-08	Aif1; App; Card9; Fcer1g; Ifih1; Il1b; Il1rap; Mmp8; Myd88; Nod1; Nod2; Ptafr; Tlr2; Tlr4; Tlr6; Tlr7; Tlr8; Tyrobp; Unc93b1; Xbp1;
GO:0045088~regulation of innate immune response	10	20	50	2.40171e-09	8.6976e-07	Dhx58; Dusp10; Fgr; Irf1; Irf7; Myo1f; N4bp1; Samhd1; Tnfaip3; Trex1;
GO:0006909~phagocytosis	17	92	18.4783	3.02093e-09	9.57258e-07	Anxa1; Cd302; Elmo2; Hck; Itgal; Itgam; Ldlr; Lrp1; Lyst; Myd88; Ncf2; Ncf4; P2ry6; Pld4; Slc11a1; Tlr4; Met;
GO:0050766~positive regulation of phagocytosis	14	65	21.5385	1.3957e-08	3.93122e-06	C3; Fcer1g; Fcgr1; Fcgr3; Il15; Il1b; Lrp1; Nod2; Sirpa; Sirpb1a; Slc11a1; Gm5150; Sirpb1c; Gm9733;
GO:0009617~response to bacterium	28	287	9.7561	1.57557e-08	3.99407e-06	Abcd2; C3; Casp1; Dhx58; Fcgr1; Fuca2; Gbp2; Gbp5; Hp; Ifit1; Ifit3; Iigp1; Irgm1; Irgm2; Lrg1; Myo1f; Ncf1; Oas2; Pglyrp1; Psmb9; Pygl; Slc11a1; Slfn4; Stat1; Tlr2; Tlr4; Trf; Trim30a;
GO:0060337~type I interferon signaling pathway	10	27	37.037	2.36538e-08	5.45113e-06	Ifitm3; Irf7; Myd88; Oas1a; Oas2; Stat1; Trex1; Ifitm6; Ifitm2; Ifitm1;
GO:0032760~positive regulation of tumor necrosis factor production	17	110	15.4545	3.21477e-08	6.7912e-06	App; Card9; Ccr2; Fcer1g; Fcgr3; Ifih1; Mmp8; Myd88; Nod1; Nod2; Oas1a; Oas2; Ptafr; Tlr2; Tlr4; Tnfrsf1a; Tyrobp;
GO:0009615~response to virus	14	71	19.7183	3.69745e-08	7.21002e-06	Ddx60; Dhx58; Ifih1; Ifit1; Ifit3; Ifitm1; Ifitm2; Ifitm3; Myd88; Oas1a; Oas2; Oasl2; Tlr13; Tlr8;
GO:0032731~positive regulation of interleukin-1 beta production	13	60	21.6667	4.33636e-08	7.85191e-06	App; Casp1; Casp4; Gbp5; Myd88; Nlrp1b; Nod1; Nod2; Tlr2; Tlr4; Tlr6; Tlr8; Tyrobp;
GO:0030593~neutrophil chemotaxis	14	75	18.6667	6.75642e-08	1.14183e-05	C5ar1; Csf3r; Cxcr2; Fcer1g; Fcgr3; Il1b; Itgam; Jaml; Lgals3; S100a8; S100a9; Trem1; Ccl9; Ccl6;
GO:0032680~regulation of tumor necrosis factor production	8	16	50	9.99031e-08	1.58284e-05	Card9; Cd300ld; Cx3cr1; Ltf; Myd88; Sirpa; Tlr4; Trex1;
GO:0050729~positive regulation of inflammatory response	14	80	17.5	1.37053e-07	2.04371e-05	Ace; Adam8; App; Ccr2; Ctss; Il1b; Ldlr; S100a8; S100a9; Tlr2; Tlr4; Tlr6; Tnfrsf1a; Zbp1;
GO:0019221~cytokine-mediated signaling pathway	18	140	12.8571	1.57963e-07	2.22464e-05	Ccr2; Csf1r; Csf2rb; Csf2rb2; Cx3cr1; Iigp1; Il1b; Il1rap; Irf5; Lifr; Myd88; Pirb; Stat1; Tnfrsf1a; Il13ra1; Csf3r; Csf2ra; Lilra6;
GO:0001774~microglial cell activation	9	26	34.6154	1.93616e-07	2.58324e-05	Aif1; App; C5ar1; Casp1; Cx3cr1; Itgam; Jun; Tlr2; Tlr4;
GO:0050727~regulation of inflammatory response	14	83	16.8675	2.04858e-07	2.59657e-05	Anxa1; Bcl6; Bst1; Casp1; Casp4; Ccr2; Myd88; Nod2; S100a8; Sbno2; Tlr4; Trex1; Zbp1; Grn;
GO:0045071~negative regulation of viral genome replication	11	48	22.9167	2.94233e-07	3.55181e-05	Ifih1; Ifitm1; Ifitm2; Ifitm3; Ltf; N4bp1; Oas1a; Slpi; Ifitm6; Oasl2; Oas2;
GO:0050830~defense response to Gram-positive bacterium	18	154	11.6883	5.67771e-07	6.54227e-05	App; C5ar1; Card9; Fgr; Gbp2; Gbp3; Hck; Ltf; Lyz2; Mpeg1; Myd88; Myo1f; Ncf1; Nod1; Nod2; Pglyrp1; Pld1; Tlr2;
GO:0002755~MyD88-dependent toll-like receptor signaling pathway	7	15	46.6667	9.3063e-07	0.000102572	Myd88; Tlr13; Tlr2; Tlr4; Tlr6; Tlr7; Tlr8;
GO:0032720~negative regulation of tumor necrosis factor production	12	68	17.6471	9.97989e-07	0.000105413	Arg2; Cd33; Clec4a1; Clec4a2; Clec4a3; Nod2; Rara; Sirpa; Tlr4; Tlr6; Tnfaip3; Trim30a;
GO:0032494~response to peptidoglycan	6	9	66.6667	1.22381e-06	0.000124094	C5ar1; Card9; Irf5; Myd88; Nod2; Tlr2;
GO:0032496~response to lipopolysaccharide	15	118	12.7119	1.94276e-06	0.000189419	Ace; Casp1; Dusp10; Il1b; Mgst1; Myd88; Ncf2; Nod2; Ptafr; Slc11a1; Slpi; Stat1; Tlr4; S100a8; S100a9;
GO:0051092~positive regulation of NF-kappaB transcription factor activity	17	152	11.1842	2.03043e-06	0.000190635	Adam8; App; Card9; Cx3cr1; Il18rap; Il1b; Il1rap; Ltf; Myd88; Nod1; Nod2; Tlr2; Tlr4; Tlr6; Trim12c; Trim30a; Trim30b;
GO:0032728~positive regulation of interferon-beta production	10	49	20.4082	2.55871e-06	0.000231654	Ifih1; Irf1; Irf7; Oas1a; Oas2; Tlr2; Tlr4; Tlr7; Tlr8; Dhx58;
GO:0045766~positive regulation of angiogenesis	17	156	10.8974	2.80311e-06	0.000244633	C3; C5ar1; Chil1; Cx3cr1; Cxcr2; Grn; Hmox1; Il1b; Itgax; Lgals3; Lrg1; Mmp9; Nfe2l2; Pik3r6; Pxn; Tnfrsf1a; Xbp1;
GO:0042590~antigen processing and presentation of exogenous peptide antigen via MHC class I	6	11	54.5455	2.89507e-06	0.000244633	Clec4a1; Clec4a2; Clec4a3; Fcer1g; Fcgr1; Fcgr3;
GO:0016064~immunoglobulin mediated immune response	8	29	27.5862	3.89754e-06	0.000318718	C4b; Card9; Cfh; Fcer1g; Irf7; Myd88; Prkcd; Tcirg1;
GO:0071346~cellular response to interferon-gamma	13	95	13.6842	4.53708e-06	0.000359422	Casp1; Cdc42ep4; Gbp2; Gbp3; Gbp5; Irgm1; Sirpa; Stat1; Tlr2; Tlr4; Vim; Ccl9; Ccl6;
GO:1903223~positive regulation of oxidative stress-induced neuron death	5	6	83.3333	4.71278e-06	0.000362027	App; Itgam; Tlr4; Tlr6; Trpm2;
GO:0032722~positive regulation of chemokine production	10	54	18.5185	5.49361e-06	0.000409597	Aif1; App; Card9; Chil3; Csf1r; Il1b; Myd88; Tlr2; Tlr4; Tlr7;
GO:0097242~amyloid-beta clearance	6	13	46.1538	6.0722e-06	0.000430627	C3; C5ar1; Itgam; Ldlr; Lrp1; Msr1;
GO:0071222~cellular response to lipopolysaccharide	22	264	8.33333	6.11542e-06	0.000430627	Casp1; Cd300lb; Cd68; Cfh; Cmpk2; Cx3cr1; Fcgr4; Gbp2; Irgm1; Myd88; Nod2; Rara; Sbno2; Sirpa; Stat1; Tlr4; Tnfaip3; Tnfrsf1b; Vim; Xbp1; Cd274; Il1b;
GO:0006935~chemotaxis	15	132	11.3636	6.78598e-06	0.000464932	C5ar1; Ccl6; Ccl9; Ccr1; Ccr2; Cmklr1; Cx3cr1; Cxcr2; Ear2; Fpr1; Fpr2; Ptafr; S100a8; S100a9; Fes;
GO:0006952~defense response	15	134	11.194	8.00868e-06	0.000534263	Ifi47; Irgm1; Ngp; Nod1; Nod2; Tap1; Tlr2; Tnfrsf1a; Iigp1; Stat1; Irgm2; Gm12185; Tgtp2; Gm5431; Cybb;
GO:0002224~toll-like receptor signaling pathway	7	23	30.4348	9.27828e-06	0.000603088	Tlr2; Tlr4; Unc93b1; Tlr13; Tlr8; Tlr6; Tlr7;
GO:0032757~positive regulation of interleukin-8 production	10	58	17.2414	9.61179e-06	0.000609147	Cd244a; Chil1; Il1b; Myd88; Nod1; Nod2; Tlr2; Tlr4; Tlr7; Tlr8;
GO:0045730~respiratory burst	5	8	62.5	1.25741e-05	0.000777444	Cybb; Ncf1; Ncf2; Ncf4; Slc11a1;
GO:0030316~osteoclast differentiation	8	36	22.2222	1.52559e-05	0.000920804	Cd300lf; Csf1r; Fcer1g; Gab2; Sbno2; Tcirg1; Trf; Tyrobp;
GO:0043123~positive regulation of I-kappaB kinase/NF-kappaB signaling	14	127	11.0236	1.87335e-05	0.00110287	Casp1; Il1b; Ltf; Myd88; Nod1; Nod2; S100a4; Tlr4; Tlr6; Trim12c; Trim30a; Trim30b; Card9; Ltbr;
GO:0002446~neutrophil mediated immunity	5	9	55.5556	1.91426e-05	0.00110287	Ace; Card9; Cd300lb; Lyst; Myo1f;
GO:0070374~positive regulation of ERK1 and ERK2 cascade	19	231	8.22511	3.09393e-05	0.00174291	App; C3; Card9; Ccr1; Cd44; Chil1; Csf1r; Gcnt2; Il1b; Jun; Lrp1; Nod1; Nod2; P2ry6; Rara; Tlr2; Tlr4; Ccl6; Ccl9;
GO:0042119~neutrophil activation	5	11	45.4545	4.0005e-05	0.00216275	Cxcr2; Fcgr4; Il15; Il18rap; Prkcd;
GO:0034341~response to interferon-gamma	7	30	23.3333	4.00984e-05	0.00216275	Ifitm1; Ifitm2; Ifitm3; Irgm2; Mefv; Slc11a1; Ifitm6;
GO:0002250~adaptive immune response	16	177	9.03955	4.60963e-05	0.00243446	Adgre1; Anxa1; Arg2; Card9; Cd244a; Cd274; Clec4a2; Cx3cr1; Pirb; Sema4a; Tap1; Tfe3; Trem1; Trex1; Unc93b1; Bmx;
GO:0002246~wound healing involved in inflammatory response	4	5	80	5.11862e-05	0.0026481	Ccr2; Cd44; Hmox1; Tlr4;
GO:0035456~response to interferon-beta	5	12	41.6667	5.54675e-05	0.0028122	Ifitm1; Ifitm2; Ifitm3; Stat1; Ifitm6;
GO:0090026~positive regulation of monocyte chemotaxis	6	22	27.2727	6.9129e-05	0.00343612	Aif1; App; Ccr1; Ccr2; Cx3cr1; Pla2g7;
GO:0032675~regulation of interleukin-6 production	5	13	38.4615	7.51674e-05	0.00366441	Card9; Cd300ld; Met; Myd88; Sirpa;
GO:0050728~negative regulation of inflammatory response	12	110	10.9091	8.04731e-05	0.00384904	Cd44; Grn; Mefv; Metrnl; Nlrp12; Pglyrp1; Siglece; Smpdl3b; Socs3; Tnfaip3; Tnfrsf1a; Tnfrsf1b;
GO:0014005~microglia development	4	6	66.6667	8.35592e-05	0.00392264	App; Csf1r; Itgam; Tlr2;
GO:0001819~positive regulation of cytokine production	10	78	12.8205	9.399e-05	0.00425472	Card9; Casp1; Cd300c2; Clec4e; Clec5a; Fgr; Nfam1; Slc11a1; Tlr2; Il15;
GO:0034599~cellular response to oxidative stress	10	78	12.8205	9.399e-05	0.00425472	Aif1; Aldh3b1; G6pdx; Nfe2l2; Prkcd; Selenon; Stx2; Trex1; Xbp1; Prdx5;
GO:0032727~positive regulation of interferon-alpha production	6	24	25	0.000104261	0.00455694	Ifih1; Irf7; Stat1; Tlr4; Tlr7; Tlr8;
GO:0032930~positive regulation of superoxide anion generation	6	24	25	0.000104261	0.00455694	App; Cd177; Fpr2; Itgam; Prkcd; Tyrobp;
GO:0008360~regulation of cell shape	14	153	9.15033	0.000120866	0.00519316	Anxa1; Arap3; Cdc42ep4; Csf1r; Fes; Fgd4; Fgr; Fn1; Gas7; Hck; Plxnb2; Pxn; Sema4a; Rnd3;
GO:0042832~defense response to protozoan	7	37	18.9189	0.000127595	0.00539091	Gbp2; Gbp3; Iigp1; Irgm2; Lyst; Myd88; Slc11a1;
GO:1901224~positive regulation of NIK/NF-kappaB signaling	9	68	13.2353	0.000168576	0.00700556	App; Il1b; Mmp8; Nlrp12; Nod1; Nod2; Tlr2; Tlr4; Tlr7;
GO:0001798~positive regulation of type IIa hypersensitivity	4	8	50	0.000188968	0.00760372	C3; Fcer1g; Fcgr1; Fcgr3;
GO:0035425~autocrine signaling	4	8	50	0.000188968	0.00760372	Cd68; Cx3cr1; S100a8; S100a9;
GO:1900017~positive regulation of cytokine production involved in inflammatory response	6	28	21.4286	0.000216279	0.00856668	Card9; Gbp5; Myd88; Nod2; Tlr4; Tlr6;
GO:0042742~defense response to bacterium	23	369	6.23306	0.000255405	0.00995592	Clec4e; Fcer1g; Fcgr1; Hp; Irgm1; Irgm2; Lyst; Lyz2; Mpeg1; Myd88; Naip2; Ncf1; Nod1; Nod2; Oas1a; Oas2; Pglyrp1; Plac8; Prkcd; Slc11a1; Slpi; Tlr4; Tnfrsf1a;
GO:0006915~apoptotic process	31	573	5.41012	0.000259207	0.00995592	Aatk; App; Bex3; Bmx; C5ar1; Chil1; Dram1; Elmo2; Ern1; Hip1; Hmox1; Irf1; Ltbr; Myd88; Naip2; Ncf1; Nod1; Pglyrp1; Pim3; Prkcd; Ralb; Rnf130; S100a8; S100a9; Tcirg1; Tnfaip3; Tnfrsf1a; Xbp1; Zbp1; Casp1; Casp4;
GO:0016477~cell migration	19	279	6.81004	0.000312266	0.0118148	Cd44; Cdc42bpb; Coro1b; Depdc1b; Dock5; Elmo2; Fndc3b; Gab2; Lcp1; Pstpip2; Sirpa; Tiam1; Tns3; Trem1; Met; Megf9; Tnfaip3; Rnd3; Sdc3;
GO:0001805~positive regulation of type III hypersensitivity	3	3	100	0.000329223	0.0120954	Fcer1g; Fcgr1; Fcgr3;
GO:0071641~negative regulation of macrophage inflammatory protein 1 alpha production	3	3	100	0.000329223	0.0120954	Arg2; Mefv; Sirpa;
GO:0046597~negative regulation of viral entry into host cell	6	31	19.3548	0.000350042	0.0126765	Ifitm1; Ifitm2; Ifitm3; Trim12c; Trim30a; Ifitm6;
GO:0032695~negative regulation of interleukin-12 production	5	20	25	0.000401134	0.0143222	Cmklr1; Mefv; Nod2; Tlr2; Tlr8;
GO:1904646~cellular response to amyloid-beta	6	33	18.1818	0.000470188	0.0165394	App; Atp1a3; Fpr2; Lrp1; Tlr4; Tlr6;
GO:0045824~negative regulation of innate immune response	5	21	23.8095	0.000486131	0.0165394	Ccr1; Dhx58; Grn; Smpdl3b; Tnfaip3;
GO:0140052~cellular response to oxidised low-density lipoprotein particle stimulus	4	11	36.3636	0.000489765	0.0165394	Cd68; Myd88; Tlr4; Tlr6;
GO:1900227~positive regulation of NLRP3 inflammasome complex assembly	4	11	36.3636	0.000489765	0.0165394	Gbp5; Myd88; Tlr4; Tlr6;
GO:0006919~activation of cysteine-type endopeptidase activity involved in apoptotic process	9	80	11.25	0.000505109	0.0165394	Hip1; Nlrp1b; Nod1; S100a8; S100a9; Stat1; Xdh; Casp4; Casp1;
GO:0007229~integrin-mediated signaling pathway	9	80	11.25	0.000505109	0.0165394	Adam15; Fcer1g; Fgr; Fn1; Gab2; Itgal; Itgax; Pxn; Tyrobp;
GO:0046330~positive regulation of JNK cascade	10	98	10.2041	0.000508904	0.0165394	App; Card9; Fgd4; Il1b; Ltbr; Mmp8; Myd88; Nod1; Nod2; Tlr4;
GO:0002548~monocyte chemotaxis	6	34	17.6471	0.000541181	0.0170516	Anxa1; Ccr2; Lgals3; Ptpro; Ccl9; Ccl6;
GO:0070269~pyroptosis	6	34	17.6471	0.000541181	0.0170516	Casp1; Casp4; Gsdme; Naip2; Nlrp1b; Zbp1;
GO:0002265~astrocyte activation involved in immune response	3	4	75	0.000565024	0.0170516	App; Grn; Lrp1;
GO:0002292~T cell differentiation involved in immune response	3	4	75	0.000565024	0.0170516	Clec4e; Fcer1g; Sema4a;
GO:0035696~monocyte extravasation	3	4	75	0.000565024	0.0170516	Ccr2; Jaml; Sirpa;
GO:1904151~positive regulation of microglial cell mediated cytotoxicity	3	4	75	0.000565024	0.0170516	Itgam; Spi1; Tyrobp;
GO:0045429~positive regulation of nitric oxide biosynthetic process	7	49	14.2857	0.00059082	0.0176203	Aif1; App; Il1b; Mmp8; Tlr2; Tlr4; Tlr6;
GO:0032495~response to muramyl dipeptide	4	12	33.3333	0.000639685	0.0188558	Card9; Irf5; Nod2; Tnfaip3;
GO:0032481~positive regulation of type I interferon production	5	23	21.7391	0.000695923	0.0202778	Dhx58; Irf1; Irf5; Irf7; Myd88;
GO:0030335~positive regulation of cell migration	17	255	6.66667	0.000796471	0.0221986	Aif1; Ccr1; Cd274; Csf1r; Fgr; Fn1; Gcnt2; Grn; Il1b; Itgax; Mmp9; Myadm; Myo1f; Pld1; Tiam1; Xbp1; Sema4a;
GO:0006979~response to oxidative stress	11	124	8.87097	0.000804652	0.0221986	Aldh3b1; App; Cst3; G6pdx; Hmox1; Idh1; Mmp9; Prdx5; Prkcd; Tlr4; Trpm2;
GO:0002430~complement receptor mediated signaling pathway	4	13	30.7692	0.000819444	0.0221986	C5ar1; Fpr1; Fpr2; Cmklr1;
GO:0035455~response to interferon-alpha	4	13	30.7692	0.000819444	0.0221986	Ifitm1; Ifitm2; Ifitm3; Ifitm6;
GO:1903238~positive regulation of leukocyte tethering or rolling	4	13	30.7692	0.000819444	0.0221986	Ccr2; Fut4; Ptafr; St3gal4;
GO:0032874~positive regulation of stress-activated MAPK cascade	5	24	20.8333	0.000823143	0.0221986	Card9; Il1b; Nod1; Nod2; Tlr4;
GO:0043277~apoptotic cell clearance	5	24	20.8333	0.000823143	0.0221986	Ccr2; Lrp1; Rara; Trex1; Tyrobp;
GO:0002221~pattern recognition receptor signaling pathway	3	5	60	0.000886618	0.0224758	Clec4e; Nod1; Nod2;
GO:0002282~microglial cell activation involved in immune response	3	5	60	0.000886618	0.0224758	Cx3cr1; Grn; Tyrobp;
GO:0002470~plasmacytoid dendritic cell antigen processing and presentation	3	5	60	0.000886618	0.0224758	Clec4a1; Clec4a2; Clec4a3;
GO:0003177~pulmonary valve development	3	5	60	0.000886618	0.0224758	Bmpr2; Tnfrsf1a; Tnfrsf1b;
GO:0032606~type I interferon production	3	5	60	0.000886618	0.0224758	Irf7; Irf9; Myd88;
GO:0070106~interleukin-27-mediated signaling pathway	3	5	60	0.000886618	0.0224758	Oas2; Stat1; Oasl2;
GO:0007165~signal transduction	50	1171	4.26985	0.000926326	0.0232499	Adgre1; Adgre4; Adgrg5; Anxa1; Arap3; Bmx; C5ar1; Ccr1; Ccr2; Cd274; Cmklr1; Cx3cr1; Cxcr2; Depdc1b; Fcer1g; Fpr1; Fpr2; Gnb2; Gngt2; Gpr141; Gpr35; Grk3; Il18rap; Il1rap; Ltb4r1; Myd88; Nfam1; Nod2; P2ry13; P2ry6; Pilra; Plxnb2; Ptafr; Ralb; Rara; Rin2; Sh3bp2; Socs3; Stat1; Tiam1; Tiam2; Tlr13; Tlr2; Tlr4; Tlr6; Tlr7; Tlr8; Tnfrsf1a; Rassf4; Bex3;
GO:0007166~cell surface receptor signaling pathway	14	192	7.29167	0.00101998	0.0249177	Adgre1; Adgre4; Adgrg5; Anxa1; Cd274; Cxcr2; Fcer1g; Fcgr1; Fcgr3; Itgal; Myd88; Tnfrsf1a; Tnfrsf1b; Fcgr4;
GO:0001818~negative regulation of cytokine production	6	39	15.3846	0.00102947	0.0249177	Clec4a1; Clec4a2; Clec4a3; N4bp1; Nlrp12; Slc11a1;
GO:0050870~positive regulation of T cell activation	6	39	15.3846	0.00102947	0.0249177	Ccr2; Gm9733; Sirpb1a; Sirpb1c; Sirpa; Gm5150;
GO:0016045~detection of bacterium	4	14	28.5714	0.00103209	0.0249177	Naip2; Nod1; Nod2; Pglyrp1;
GO:0055072~iron ion homeostasis	6	40	15	0.00115832	0.0277014	Hmox1; Ltf; Slc11a1; Slc40a1; Steap4; Trf;
GO:0035666~TRIF-dependent toll-like receptor signaling pathway	3	6	50	0.00130433	0.030059	Cd300lf; Tlr4; Tlr6;
GO:0036037~CD8-positive, alpha-beta T cell activation	3	6	50	0.00130433	0.030059	Clec4a1; Clec4a2; Clec4a3;
GO:0045629~negative regulation of T-helper 2 cell differentiation	3	6	50	0.00130433	0.030059	Anxa1; Bcl6; Irf1;
GO:0070487~monocyte aggregation	3	6	50	0.00130433	0.030059	Cd44; Cfh; Il1b;
GO:0008152~metabolic process	13	177	7.34463	0.00143537	0.0327808	Chil3; Ern1; Fuca2; Hk3; Lyz2; Man2b1; Ndst2; Pfkfb4; Plod3; Pygl; Samhd1; Smpdl3b; Tnfaip3;
GO:0051044~positive regulation of membrane protein ectodomain proteolysis	4	16	25	0.00156829	0.0354966	Adam8; App; Il1b; Tnfrsf1b;
GO:0032735~positive regulation of interleukin-12 production	6	44	13.6364	0.00180098	0.0389309	Irf1; Nod2; Tlr2; Tlr4; Tlr6; Unc93b1;
GO:0002283~neutrophil activation involved in immune response	3	7	42.8571	0.00182752	0.0389309	Fcer1g; Myd88; Tyrobp;
GO:0002606~positive regulation of dendritic cell antigen processing and presentation	3	7	42.8571	0.00182752	0.0389309	Nod1; Nod2; Slc11a1;
GO:0002829~negative regulation of type 2 immune response	3	7	42.8571	0.00182752	0.0389309	Arg2; Bcl6; Ccr2;
GO:0003176~aortic valve development	3	7	42.8571	0.00182752	0.0389309	Bmpr2; Tnfrsf1a; Tnfrsf1b;
GO:0043315~positive regulation of neutrophil degranulation	3	7	42.8571	0.00182752	0.0389309	Cd177; Itgam; Ptafr;
GO:0072672~neutrophil extravasation	3	7	42.8571	0.00182752	0.0389309	Cd177; Jaml; Trem1;
GO:0014002~astrocyte development	4	17	23.5294	0.00189792	0.0400935	S100a8; S100a9; Tlr4; Vim;
GO:0043066~negative regulation of apoptotic process	28	574	4.87805	0.00223442	0.0463975	Ago4; Aif1; Asns; Bcl6; Cd44; Clec5a; Csf1r; Cxcr2; Fn1; Hck; Ifit3; Jun; Lgals3; Lrp1; Mmp9; Naip2; Nr4a3; Palb2; Pim3; Plac8; Prdx5; Rara; Slc40a1; Socs3; Stk40; Sycp2; Tnfrsf1a; Xbp1;
GO:0006898~receptor-mediated endocytosis	7	63	11.1111	0.00223825	0.0463975	Cd300a; Fcgr1; Ifitm3; Itgam; Ldlr; Lrp1; Msr1;
GO:0045089~positive regulation of innate immune response	5	31	16.129	0.00225124	0.0463975	Adam8; Card9; Gbp5; Nod2; Tlr8;
GO:0030595~leukocyte chemotaxis	4	18	22.2222	0.00227256	0.0464593	Ccr1; Cx3cr1; Lyst; S100a9;
GO:0006955~immune response	24	466	5.15021	0.00234138	0.0474831	Ccl6; Ccl9; Ccr1; Ccr2; Cd244a; Cd274; Cfh; Clec4e; Cx3cr1; Il15; Il1b; Ltbr; Myd88; Nfil3; Slpi; Tlr13; Tlr2; Tlr4; Tlr6; Tlr7; Tnfrsf1b; Trex1; Cxcr2; Ctss;
GO:0050776~regulation of immune response	6	47	12.766	0.00243746	0.0476931	Clec12a; Fcer1g; Fcgr1; Fcgr3; Irf1; Fcgr4;
GO:0032623~interleukin-2 production	3	8	37.5	0.00246461	0.0476931	Fcer1g; Il1rap; Slc11a1;
GO:0032651~regulation of interleukin-1 beta production	3	8	37.5	0.00246461	0.0476931	Arg2; Mefv; Sirpa;
GO:0045627~positive regulation of T-helper 1 cell differentiation	3	8	37.5	0.00246461	0.0476931	Anxa1; Ccr2; Irf1;
GO:1904417~positive regulation of xenophagy	3	8	37.5	0.00246461	0.0476931	Nod1; Nod2; Tlr2;
GO:2000562~negative regulation of CD4-positive, alpha-beta T cell proliferation	3	8	37.5	0.00246461	0.0476931	Arg2; Cd274; Cd44;
GO:0002523~leukocyte migration involved in inflammatory response	4	19	21.0526	0.00269517	0.0509032	Adam8; Itgam; S100a8; S100a9;
GO:0042554~superoxide anion generation	4	19	21.0526	0.00269517	0.0509032	Cybb; Ncf1; Ncf2; Ncf4;
GO:1904754~positive regulation of vascular associated smooth muscle cell migration	4	19	21.0526	0.00269517	0.0509032	Atp7a; Dock5; Lrp1; Nr4a3;
GO:0032729~positive regulation of interferon-gamma production	8	84	9.52381	0.00271082	0.0509032	App; Ccr2; Cd244a; Il1b; Slc11a1; Tlr4; Tlr7; Tlr8;
GO:0006826~iron ion transport	4	20	20	0.00316864	0.0580015	Slc11a1; Slc40a1; Trf; Ltf;
GO:0050798~activated T cell proliferation	3	9	33.3333	0.00322316	0.0580015	Itgal; Itgam; Itgax;
GO:0071225~cellular response to muramyl dipeptide	3	9	33.3333	0.00322316	0.0580015	Nod1; Nod2; Vim;
GO:0086036~regulation of cardiac muscle cell membrane potential	3	9	33.3333	0.00322316	0.0580015	Atp1a3; Slc8a1; Slc8b1;
GO:1990535~neuron projection maintenance	3	9	33.3333	0.00322316	0.0580015	Abcd2; App; Atp1a3;
GO:1904707~positive regulation of vascular associated smooth muscle cell proliferation	5	34	14.7059	0.00322612	0.0580015	Ern1; Jun; Mmp9; Nr4a3; P2ry6;
GO:0031663~lipopolysaccharide-mediated signaling pathway	5	35	14.2857	0.00360968	0.0604079	Il1b; Myd88; Spi1; Stat1; Tlr4;
GO:0007204~positive regulation of cytosolic calcium ion concentration	12	176	6.81818	0.00381293	0.0604079	C5ar1; Ccr1; Cxcr2; Gpr35; Il1b; Lrp1; Slc8a1; Fpr1; Cx3cr1; Cmklr1; Fpr2; Ccr2;
GO:0032715~negative regulation of interleukin-6 production	6	52	11.5385	0.00385524	0.0604079	Nlrp12; Sirpa; Tlr4; Tnfaip3; Tnfrsf1a; Trim30a;
GO:0002238~response to molecule of fungal origin	2	2	100	0.00390805	0.0604079	Myd88; Tlr2;
GO:0002253~activation of immune response	2	2	100	0.00390805	0.0604079	Nod2; Trex1;
GO:0032613~interleukin-10 production	2	2	100	0.00390805	0.0604079	G6pdx; Prkcd;
GO:0032615~interleukin-12 production	2	2	100	0.00390805	0.0604079	G6pdx; Prkcd;
GO:0032764~negative regulation of mast cell cytokine production	2	2	100	0.00390805	0.0604079	Bcl6; Hmox1;
GO:0034124~regulation of MyD88-dependent toll-like receptor signaling pathway	2	2	100	0.00390805	0.0604079	Irf1; Irf7;
GO:0034125~negative regulation of MyD88-dependent toll-like receptor signaling pathway	2	2	100	0.00390805	0.0604079	Cd300a; Cd300lf;
GO:0034158~toll-like receptor 8 signaling pathway	2	2	100	0.00390805	0.0604079	Myd88; Tlr8;
GO:0042496~detection of diacyl bacterial lipopeptide	2	2	100	0.00390805	0.0604079	Tlr2; Tlr6;
GO:0060101~negative regulation of phagocytosis, engulfment	2	2	100	0.00390805	0.0604079	Cd300a; Siglece;
GO:0061756~leukocyte adhesion to vascular endothelial cell	2	2	100	0.00390805	0.0604079	Ccr2; Itgam;
GO:0110090~positive regulation of hippocampal neuron apoptotic process	2	2	100	0.00390805	0.0604079	Itgam; Tyrobp;
GO:1902216~positive regulation of interleukin-4-mediated signaling pathway	2	2	100	0.00390805	0.0604079	Cd300lf; Parp14;
GO:1902564~negative regulation of neutrophil activation	2	2	100	0.00390805	0.0604079	Cd300a; Grn;
GO:1903597~negative regulation of gap junction assembly	2	2	100	0.00390805	0.0604079	Ace; Il1b;
GO:1903974~positive regulation of cellular response to macrophage colony-stimulating factor stimulus	2	2	100	0.00390805	0.0604079	Tlr2; Tlr4;
GO:1904300~positive regulation of transcytosis	2	2	100	0.00390805	0.0604079	Lrp1; Ptafr;
GO:1905114~cell surface receptor signaling pathway involved in cell-cell signaling	2	2	100	0.00390805	0.0604079	C3; Itgam;
GO:1905167~positive regulation of lysosomal protein catabolic process	2	2	100	0.00390805	0.0604079	Ldlr; Lrp1;
GO:2000363~positive regulation of prostaglandin-E synthase activity	2	2	100	0.00390805	0.0604079	Itgam; Nod2;
GO:0012501~programmed cell death	5	36	13.8889	0.00402488	0.0614643	Casp4; Gsdme; Nlrp1b; Rnf130; Zbp1;
GO:0034614~cellular response to reactive oxygen species	5	36	13.8889	0.00402488	0.0614643	Jun; Mmp9; Prdx5; Slc8a1; Trex1;
GO:0010828~positive regulation of glucose transmembrane transport	3	10	30	0.0041099	0.0623868	C3; Met; Nr4a3;
GO:0045595~regulation of cell differentiation	5	37	13.5135	0.00447311	0.0670967	Fes; Socs3; Bcl6; Cebpd; Runx2;
GO:0071310~cellular response to organic substance	5	37	13.5135	0.00447311	0.0670967	Casp1; Cd68; Il1b; Psap; Trex1;
GO:0032740~positive regulation of interleukin-17 production	4	23	17.3913	0.00492203	0.0733961	Card9; Il15; Myd88; Nod2;
GO:0001775~cell activation	3	11	27.2727	0.00513079	0.0734833	Fn1; Tlr2; Tlr6;
GO:0002819~regulation of adaptive immune response	3	11	27.2727	0.00513079	0.0734833	Dusp10; Irf1; Irf7;
GO:0006739~NADP metabolic process	3	11	27.2727	0.00513079	0.0734833	G6pdx; Pgd; Idh1;
GO:0006957~complement activation, alternative pathway	3	11	27.2727	0.00513079	0.0734833	C3; Cfh; Cfp;
GO:0007035~vacuolar acidification	3	11	27.2727	0.00513079	0.0734833	Slc11a1; Tcirg1; Dmxl2;
GO:0032611~interleukin-1 beta production	3	11	27.2727	0.00513079	0.0734833	Casp1; Il1b; Nlrp1b;
GO:0061760~antifungal innate immune response	3	11	27.2727	0.00513079	0.0734833	Card9; Clec4e; Cx3cr1;
GO:0048286~lung alveolus development	6	56	10.7143	0.00536943	0.0764692	Ace; Atp7a; Bmpr2; Selenon; Stk40; Tns3;
GO:0071345~cellular response to cytokine stimulus	5	39	12.8205	0.00547421	0.0775258	Csf1r; Nlrp12; Pid1; Stat1; Tcirg1;
GO:0051017~actin filament bundle assembly	5	40	12.5	0.0060298	0.0819587	Aif1; Coro1b; Gas7; Lcp1; Marcks;
GO:0070301~cellular response to hydrogen peroxide	6	58	10.3448	0.00627139	0.0819587	Anxa1; Nfe2l2; Prkcd; Sirpa; Tnfaip3; Trpm2;
GO:0006691~leukotriene metabolic process	3	12	25	0.00629104	0.0819587	Ncf1; Tlr2; Tlr4;
GO:0031953~negative regulation of protein autophosphorylation	3	12	25	0.00629104	0.0819587	Jun; Mvp; Nlrp12;
GO:0060700~regulation of ribonuclease activity	3	12	25	0.00629104	0.0819587	Oas1a; Oas2; Oasl2;
GO:1900272~negative regulation of long-term synaptic potentiation	3	12	25	0.00629104	0.0819587	App; Cx3cr1; Tyrobp;
GO:0010759~positive regulation of macrophage chemotaxis	4	25	16	0.00639489	0.0819587	C5ar1; Cmklr1; Csf1r; Trem1;
GO:0070555~response to interleukin-1	4	25	16	0.00639489	0.0819587	App; Il1b; Myd88; Anxa1;
GO:0002251~organ or tissue specific immune response	2	3	66.6667	0.00640151	0.0819587	Cfh; Trex1;
GO:0002605~negative regulation of dendritic cell antigen processing and presentation	2	3	66.6667	0.00640151	0.0819587	Cd68; Fgl2;
GO:0019322~pentose biosynthetic process	2	3	66.6667	0.00640151	0.0819587	G6pdx; Pgd;
GO:0032765~positive regulation of mast cell cytokine production	2	3	66.6667	0.00640151	0.0819587	Fcer1g; Nr4a3;
GO:0034395~regulation of transcription from RNA polymerase II promoter in response to iron	2	3	66.6667	0.00640151	0.0819587	Hmox1; Slc40a1;
GO:0070488~neutrophil aggregation	2	3	66.6667	0.00640151	0.0819587	S100a8; S100a9;
GO:0071415~cellular response to purine-containing compound	2	3	66.6667	0.00640151	0.0819587	P2ry6; Trpm2;
GO:0150064~vertebrate eye-specific patterning	2	3	66.6667	0.00640151	0.0819587	C3; Itgam;
GO:1900245~positive regulation of MDA-5 signaling pathway	2	3	66.6667	0.00640151	0.0819587	Ddx60; Dhx58;
GO:1900625~positive regulation of monocyte aggregation	2	3	66.6667	0.00640151	0.0819587	Cd44; Nr4a3;
GO:1902339~positive regulation of apoptotic process involved in morphogenesis	2	3	66.6667	0.00640151	0.0819587	Tnfrsf1a; Tnfrsf1b;
GO:0032689~negative regulation of interferon-gamma production	5	41	12.1951	0.00662389	0.0843797	Cd274; Nod2; Pglyrp1; Rara; Tlr4;
GO:0007200~phospholipase C-activating G protein-coupled receptor signaling pathway	6	59	10.1695	0.00676148	0.0857018	Cx3cr1; Cxcr2; Fpr1; Fpr2; Cmklr1; C5ar1;
GO:0048661~positive regulation of smooth muscle cell proliferation	7	79	8.86076	0.00704981	0.0889118	Aif1; Hmox1; Jun; Myd88; Nr4a3; Ptafr; Tlr4;
GO:0032733~positive regulation of interleukin-10 production	5	42	11.9048	0.00725778	0.0906329	Cd274; Fcer1g; Nod2; Tlr2; Tlr4;
GO:0046627~negative regulation of insulin receptor signaling pathway	5	42	11.9048	0.00725778	0.0906329	Il1b; Pid1; Prkcd; Ptpre; Socs3;
GO:0043525~positive regulation of neuron apoptotic process	7	80	8.75	0.0075001	0.0925665	App; Ctsz; Grn; Il1b; Jun; Ncf2; Tnfrsf1a;
GO:0007252~I-kappaB phosphorylation	3	13	23.0769	0.0075952	0.0925665	Tlr2; Tlr4; Tlr7;
GO:0042532~negative regulation of tyrosine phosphorylation of STAT protein	3	13	23.0769	0.0075952	0.0925665	Irf1; Parp14; Socs3;
GO:0048143~astrocyte activation	3	13	23.0769	0.0075952	0.0925665	App; C5ar1; Il1b;
GO:0060394~negative regulation of pathway-restricted SMAD protein phosphorylation	3	13	23.0769	0.0075952	0.0925665	Lrp1; Smad7; Xbp1;
GO:0043406~positive regulation of MAP kinase activity	7	81	8.64198	0.00797132	0.0966856	Adam8; App; Il1b; Nod2; Pik3r6; Prkcd; Tlr4;
GO:0050829~defense response to Gram-negative bacterium	9	125	7.2	0.00837253	0.0992715	App; Casp1; Iigp1; Irgm1; Ltf; Lyz2; Mpeg1; Slc11a1; Tlr4;
GO:0006956~complement activation	3	14	21.4286	0.00904715	0.0992715	C3; C4b; Cfh;
GO:0031529~ruffle organization	3	14	21.4286	0.00904715	0.0992715	Coro1b; Csf1r; Tcirg1;
GO:0034116~positive regulation of heterotypic cell-cell adhesion	3	14	21.4286	0.00904715	0.0992715	Cd44; Gcnt2; Il1b;
GO:1900745~positive regulation of p38MAPK cascade	4	28	14.2857	0.00910881	0.0992715	Il1b; Met; Spi1; Xdh;
GO:0009410~response to xenobiotic stimulus	10	150	6.66667	0.00912717	0.0992715	Apobec1; Atp1a3; Card9; Casp1; Jun; Lyst; Mgst1; Mmp9; Xbp1; Anxa1;
GO:0048662~negative regulation of smooth muscle cell proliferation	5	45	11.1111	0.00941119	0.0992715	Aif1; Bmpr2; Hmox1; Il15; Tnfaip3;
GO:0001788~antibody-dependent cellular cytotoxicity	2	4	50	0.00943765	0.0992715	Fcgr1; Fcgr3;
GO:0002291~T cell activation via T cell receptor contact with antigen bound to MHC molecule on antigen presenting cell	2	4	50	0.00943765	0.0992715	Fgl2; Itgal;
GO:0002724~regulation of T cell cytokine production	2	4	50	0.00943765	0.0992715	Ccr2; Tnfrsf1b;
GO:0002730~regulation of dendritic cell cytokine production	2	4	50	0.00943765	0.0992715	Tlr2; Tlr4;
GO:0003332~negative regulation of extracellular matrix constituent secretion	2	4	50	0.00943765	0.0992715	Tnfrsf1a; Tnfrsf1b;
GO:0006741~NADP biosynthetic process	2	4	50	0.00943765	0.0992715	G6pdx; Nadk;
GO:0033031~positive regulation of neutrophil apoptotic process	2	4	50	0.00943765	0.0992715	Anxa1; Cd44;
GO:0034381~plasma lipoprotein particle clearance	2	4	50	0.00943765	0.0992715	Ldlr; Msr1;
GO:0038094~Fc-gamma receptor signaling pathway	2	4	50	0.00943765	0.0992715	Clec4e; Fcer1g;
GO:0048874~host-mediated regulation of intestinal microbiota composition	2	4	50	0.00943765	0.0992715	Card9; Cx3cr1;
GO:0051248~negative regulation of protein metabolic process	2	4	50	0.00943765	0.0992715	Ldlr; Pirb;
GO:0060266~negative regulation of respiratory burst involved in inflammatory response	2	4	50	0.00943765	0.0992715	Dusp10; Grn;
GO:0070434~positive regulation of nucleotide-binding oligomerization domain containing 2 signaling pathway	2	4	50	0.00943765	0.0992715	Slc15a3; Tlr4;
GO:0071635~negative regulation of transforming growth factor beta production	2	4	50	0.00943765	0.0992715	Fn1; Met;
GO:0071650~negative regulation of chemokine (C-C motif) ligand 5 production	2	4	50	0.00943765	0.0992715	Arg2; Sirpa;
GO:0071726~cellular response to diacyl bacterial lipopeptide	2	4	50	0.00943765	0.0992715	Tlr2; Tlr6;
GO:0090022~regulation of neutrophil chemotaxis	2	4	50	0.00943765	0.0992715	Bst1; Nod2;
GO:0090594~inflammatory response to wounding	2	4	50	0.00943765	0.0992715	Ccr2; Cfh;
GO:0150062~complement-mediated synapse pruning	2	4	50	0.00943765	0.0992715	C3; Itgam;
GO:1901299~negative regulation of hydrogen peroxide-mediated programmed cell death	2	4	50	0.00943765	0.0992715	Hk3; Met;
GO:1902731~negative regulation of chondrocyte proliferation	2	4	50	0.00943765	0.0992715	Bmpr2; Smad7;
GO:1904466~positive regulation of matrix metallopeptidase secretion	2	4	50	0.00943765	0.0992715	Tlr2; Tlr4;
GO:1905671~regulation of lysosome organization	2	4	50	0.00943765	0.0992715	Grn; Trex1;
GO:2000427~positive regulation of apoptotic cell clearance	2	4	50	0.00943765	0.0992715	C3; Cd300lf;
GO:2001170~negative regulation of ATP biosynthetic process	2	4	50	0.00943765	0.0992715	Entpd1; Pid1;
GO:0032691~negative regulation of interleukin-1 beta production	4	29	13.7931	0.0101568	0.106149	Cd33; Cx3cr1; Mefv; Tnfaip3;
GO:0007249~I-kappaB kinase/NF-kappaB signaling	5	46	10.8696	0.0102171	0.106149	Card9; Irf1; Tifab; Tlr8; Tlr7;
GO:0070098~chemokine-mediated signaling pathway	5	46	10.8696	0.0102171	0.106149	Ccr1; Cx3cr1; Gpr35; Ccl9; Ccl6;
GO:0001935~endothelial cell proliferation	3	15	20	0.0106502	0.108532	Bmpr2; Ern1; Xbp1;
GO:0006968~cellular defense response	3	15	20	0.0106502	0.108532	Ccr2; Cxcr2; Ncf1;
GO:0030194~positive regulation of blood coagulation	3	15	20	0.0106502	0.108532	Nfe2l2; S100a9; St3gal4;
GO:0032736~positive regulation of interleukin-13 production	3	15	20	0.0106502	0.108532	Il1rap; Rara; Tlr4;
GO:0060326~cell chemotaxis	7	86	8.13953	0.0106605	0.108532	Ccl6; Cx3cr1; Elmo2; Prkcd; Cxcr2; Ccr1; Ccr2;
GO:0010800~positive regulation of peptidyl-threonine phosphorylation	4	30	13.3333	0.0112799	0.114378	App; Chil1; Irgm1; Met;
GO:0032609~interferon-gamma production	3	16	18.75	0.0124069	0.122384	Il18rap; Tcirg1; Tlr4;
GO:0032717~negative regulation of interleukin-8 production	3	16	18.75	0.0124069	0.122384	Anxa1; Cd33; Tlr6;
GO:0050918~positive chemotaxis	3	16	18.75	0.0124069	0.122384	Fpr2; Lgals3; Met;
GO:0060100~positive regulation of phagocytosis, engulfment	3	16	18.75	0.0124069	0.122384	C3; Fcgr1; Rab31;
GO:0042102~positive regulation of T cell proliferation	6	68	8.82353	0.0124918	0.122384	Aif1; Anxa1; Cd274; Il15; Il1b; Itgal;
GO:0002457~T cell antigen processing and presentation	2	5	40	0.0129867	0.122384	Treml4; Trex1;
GO:0002793~positive regulation of peptide secretion	2	5	40	0.0129867	0.122384	S100a8; S100a9;
GO:0006742~NADP catabolic process	2	5	40	0.0129867	0.122384	Ncf1; Ncf2;
GO:0009051~pentose-phosphate shunt, oxidative branch	2	5	40	0.0129867	0.122384	G6pdx; Pgd;
GO:0010742~macrophage derived foam cell differentiation	2	5	40	0.0129867	0.122384	Soat1; Stat1;
GO:0034154~toll-like receptor 7 signaling pathway	2	5	40	0.0129867	0.122384	Tlr7; Unc93b1;
GO:0035821~modulation of process of other organism	2	5	40	0.0129867	0.122384	S100a9; Slpi;
GO:0048002~antigen processing and presentation of peptide antigen	2	5	40	0.0129867	0.122384	Ctss; Slc11a1;
GO:0048525~negative regulation of viral process	2	5	40	0.0129867	0.122384	Ltf; Oas1a;
GO:0071221~cellular response to bacterial lipopeptide	2	5	40	0.0129867	0.122384	Tlr2; Tlr6;
GO:0071672~negative regulation of smooth muscle cell chemotaxis	2	5	40	0.0129867	0.122384	Aif1; Coro1b;
GO:0071677~positive regulation of mononuclear cell migration	2	5	40	0.0129867	0.122384	Aif1; Lgals3;
GO:1900103~positive regulation of endoplasmic reticulum unfolded protein response	2	5	40	0.0129867	0.122384	Ern1; Xbp1;
GO:1903575~cornified envelope assembly	2	5	40	0.0129867	0.122384	Psap; Stx2;
GO:0030041~actin filament polymerization	4	32	12.5	0.0137585	0.129177	Aif1; Gas7; Msrb1; Pstpip2;
GO:0048246~macrophage chemotaxis	3	17	17.6471	0.0143196	0.133949	Cx3cr1; Gpr35; Lgals3;
GO:0010508~positive regulation of autophagy	6	71	8.4507	0.0149905	0.139198	Irgm1; Mefv; Xbp1; Trim12c; Trim30a; Trim30b;
GO:0018108~peptidyl-tyrosine phosphorylation	6	71	8.4507	0.0149905	0.139198	Abi3; Csf1r; Fes; Fgr; Hck; Pxn;
GO:0002281~macrophage activation involved in immune response	3	18	16.6667	0.0163899	0.148779	Sbno2; Trex1; Tyrobp;
GO:0007041~lysosomal transport	3	18	16.6667	0.0163899	0.148779	Grn; Lrp1; Psap;
GO:0045745~positive regulation of G protein-coupled receptor signaling pathway	3	18	16.6667	0.0163899	0.148779	App; C3; Fpr2;
GO:1903428~positive regulation of reactive oxygen species biosynthetic process	3	18	16.6667	0.0163899	0.148779	Mmp8; Tlr4; Tlr6;
GO:0001773~myeloid dendritic cell activation	2	6	33.3333	0.0170201	0.148779	Cd244a; Pilrb1;
GO:0016554~cytidine to uridine editing	2	6	33.3333	0.0170201	0.148779	Apobec1; Rbm47;
GO:0018119~peptidyl-cysteine S-nitrosylation	2	6	33.3333	0.0170201	0.148779	S100a8; S100a9;
GO:0032741~positive regulation of interleukin-18 production	2	6	33.3333	0.0170201	0.148779	Gbp5; Tlr2;
GO:0032819~positive regulation of natural killer cell proliferation	2	6	33.3333	0.0170201	0.148779	Cd244a; Il15;
GO:0034136~negative regulation of toll-like receptor 2 signaling pathway	2	6	33.3333	0.0170201	0.148779	Nod2; Tlr6;
GO:0035886~vascular associated smooth muscle cell differentiation	2	6	33.3333	0.0170201	0.148779	C3; Cfh;
GO:0043305~negative regulation of mast cell degranulation	2	6	33.3333	0.0170201	0.148779	Cd300a; Hmox1;
GO:0060333~interferon-gamma-mediated signaling pathway	2	6	33.3333	0.0170201	0.148779	Irf1; Stat1;
GO:0071499~cellular response to laminar fluid shear stress	2	6	33.3333	0.0170201	0.148779	Nfe2l2; Xbp1;
GO:0097350~neutrophil clearance	2	6	33.3333	0.0170201	0.148779	Anxa1; Ccr2;
GO:1900226~negative regulation of NLRP3 inflammasome complex assembly	2	6	33.3333	0.0170201	0.148779	Mefv; Trim30a;
GO:1904385~cellular response to angiotensin	2	6	33.3333	0.0170201	0.148779	Nfe2l2; Prkcd;
GO:0001953~negative regulation of cell-matrix adhesion	3	19	15.7895	0.018619	0.158386	Adam15; Bcl6; Cask;
GO:0032700~negative regulation of interleukin-17 production	3	19	15.7895	0.018619	0.158386	Arg2; Tlr2; Tlr4;
GO:0033198~response to ATP	3	19	15.7895	0.018619	0.158386	Casp1; Il1b; Slc8a1;
GO:0035457~cellular response to interferon-alpha	3	19	15.7895	0.018619	0.158386	Ifit1; Ifit3; Oas1a;
GO:0036120~cellular response to platelet-derived growth factor stimulus	3	19	15.7895	0.018619	0.158386	Atp7a; Coro1b; Tlr4;
GO:0050765~negative regulation of phagocytosis	3	19	15.7895	0.018619	0.158386	Atg3; Sirpa; Tlr2;
GO:0051090~regulation of DNA-binding transcription factor activity	3	19	15.7895	0.018619	0.158386	Hck; Hmox1; Spi1;
GO:2000406~positive regulation of T cell migration	3	19	15.7895	0.018619	0.158386	Adam8; Aif1; App;
GO:0007015~actin filament organization	9	144	6.25	0.0186824	0.158394	Casp4; Marcks; Sirpa; Trf; Coro1b; Myo1f; Elmo2; Hip1; Rnd3;
GO:0001817~regulation of cytokine production	5	56	8.92857	0.0209874	0.173658	Ltf; Tlr2; Tlr6; Tlr8; Bcl6;
GO:0045669~positive regulation of osteoblast differentiation	6	77	7.79221	0.020988	0.173658	Bmpr2; Cebpd; Ifitm1; Ifitm3; Ltf; Runx2;
GO:0043306~positive regulation of mast cell degranulation	3	20	15	0.0210076	0.173658	Fcer1g; Fgr; Gab2;
GO:0071639~positive regulation of monocyte chemotactic protein-1 production	3	20	15	0.0210076	0.173658	Il1b; Nod2; Oas1a;
GO:0001934~positive regulation of protein phosphorylation	13	251	5.17928	0.0210678	0.173658	Aif1; Anxa2; App; Bmpr2; C3; Csf1r; Grk3; Il1b; Irgm1; Mmp9; Niban1; Ralb; Xbp1;
GO:0001812~positive regulation of type I hypersensitivity	2	7	28.5714	0.0215103	0.173658	Fcer1g; Fcgr3;
GO:0015677~copper ion import	2	7	28.5714	0.0215103	0.173658	Atp7a; Steap4;
GO:0044320~cellular response to leptin stimulus	2	7	28.5714	0.0215103	0.173658	Nr4a3; Pid1;
GO:0045428~regulation of nitric oxide biosynthetic process	2	7	28.5714	0.0215103	0.173658	Cx3cr1; Sirpa;
GO:0045590~negative regulation of regulatory T cell differentiation	2	7	28.5714	0.0215103	0.173658	Cd44; Irf1;
GO:0051099~positive regulation of binding	2	7	28.5714	0.0215103	0.173658	Anxa2; Rara;
GO:0071224~cellular response to peptidoglycan	2	7	28.5714	0.0215103	0.173658	Nod2; Tlr2;
GO:0072675~osteoclast fusion	2	7	28.5714	0.0215103	0.173658	Adam8; Sbno2;
GO:1900122~positive regulation of receptor binding	2	7	28.5714	0.0215103	0.173658	App; Mmp9;
GO:1903980~positive regulation of microglial cell activation	2	7	28.5714	0.0215103	0.173658	Ctsc; Mmp8;
GO:0010634~positive regulation of epithelial cell migration	4	38	10.5263	0.0231628	0.186405	Bmpr2; Dock5; Gab2; Jun;
GO:0002381~immunoglobulin production involved in immunoglobulin-mediated immune response	3	21	14.2857	0.023556	0.187781	Fgl2; Nod2; Trex1;
GO:0007178~transmembrane receptor protein serine/threonine kinase signaling pathway	3	21	14.2857	0.023556	0.187781	Bmpr2; Myd88; Trps1;
GO:0046596~regulation of viral entry into host cell	3	21	14.2857	0.023556	0.187781	Trim30a; Trim12c; Trim30b;
GO:0010942~positive regulation of cell death	5	58	8.62069	0.0237841	0.189005	Il1b; Irf1; Lrp1; Nod1; Hp;
GO:0032956~regulation of actin cytoskeleton organization	6	80	7.5	0.0245214	0.194255	Bst1; Fgr; Lrp1; Myo1f; Prkcd; Rnd3;
GO:0019882~antigen processing and presentation	4	39	10.2564	0.0250302	0.197668	Psap; Psmb9; Rab32; Unc93b1;
GO:0071347~cellular response to interleukin-1	5	59	8.47458	0.0252682	0.198232	Fn1; Irf1; Sirpa; Ccl9; Ccl6;
GO:0008284~positive regulation of cell population proliferation	23	547	4.20475	0.0252813	0.198232	Aif1; Bst1; Csf1r; Cst3; Cxcr2; Fn1; Gcnt2; Grn; Hck; Il15; Il1b; Itgax; Jun; Lgals3; Lifr; Plac8; Rara; Runx2; Tiam1; Tns3; Tpd52; Xbp1; Il13ra1;
GO:0001525~angiogenesis	13	258	5.03876	0.0254195	0.198232	Adam15; Adam8; Anxa2; Ccr2; Cfh; Fn1; Hmox1; Jun; Pik3r6; Rnf213; Sema4a; Tnfaip2; Xbp1;
GO:0006914~autophagy	10	179	5.58659	0.0262577	0.198232	Atg3; Dram1; Irgm1; S100a8; S100a9; Tcirg1; Trim12c; Trim30a; Wdfy3; Xbp1;
GO:0006164~purine nucleotide biosynthetic process	3	22	13.6364	0.0262642	0.198232	Adssl1; Oas1a; Oasl2;
GO:0009395~phospholipid catabolic process	3	22	13.6364	0.0262642	0.198232	Pla2g7; Pld1; Plbd1;
GO:0043011~myeloid dendritic cell differentiation	3	22	13.6364	0.0262642	0.198232	Ltbr; Pirb; Spi1;
GO:0051770~positive regulation of nitric-oxide synthase biosynthetic process	3	22	13.6364	0.0262642	0.198232	Nod2; Tlr2; Tlr4;
GO:0010629~negative regulation of gene expression	17	372	4.56989	0.0262864	0.198232	Ace; Aif1; App; Ccr1; Il1b; Ldlr; Lrp1; Met; Mmp8; Msr1; Myadm; Parp14; Rara; Spi1; Tgif1; Tnfrsf1a; Xdh;
GO:0002693~positive regulation of cellular extravasation	2	8	25	0.0264309	0.198232	Adam8; Ptafr;
GO:0006685~sphingomyelin catabolic process	2	8	25	0.0264309	0.198232	Smpdl3a; Smpdl3b;
GO:0015833~peptide transport	2	8	25	0.0264309	0.198232	Slc15a3; Tap1;
GO:0050869~negative regulation of B cell activation	2	8	25	0.0264309	0.198232	Samsn1; Tnfaip3;
GO:0051353~positive regulation of oxidoreductase activity	2	8	25	0.0264309	0.198232	Atp7a; Nod2;
GO:0071313~cellular response to caffeine	2	8	25	0.0264309	0.198232	Selenon; Slc8a1;
GO:0150094~amyloid-beta clearance by cellular catabolic process	2	8	25	0.0264309	0.198232	Ldlr; Lrp1;
GO:1903979~negative regulation of microglial cell activation	2	8	25	0.0264309	0.198232	Grn; Ldlr;
GO:0002218~activation of innate immune response	4	40	10	0.0269858	0.201796	Tlr4; Trim12c; Trim30a; Zbp1;
GO:0032693~negative regulation of interleukin-10 production	3	23	13.0435	0.0291318	0.216566	Cd274; Mmp8; Tyrobp;
GO:1900016~negative regulation of cytokine production involved in inflammatory response	3	23	13.0435	0.0291318	0.216566	Abcd2; Mefv; Sirpa;
GO:0046777~protein autophosphorylation	10	183	5.46448	0.0297491	0.220509	Aatk; Bmx; Csf1r; Ern1; Fes; Fgr; Hck; Met; Pim3; Prkcd;
GO:0071356~cellular response to tumor necrosis factor	7	108	6.48148	0.0305362	0.225683	Asah1; Gsdme; Irf1; Nfe2l2; Pid1; Ccl9; Ccl6;
GO:0002320~lymphoid progenitor cell differentiation	2	9	22.2222	0.0317568	0.225819	Spi1; Trex1;
GO:0006032~chitin catabolic process	2	9	22.2222	0.0317568	0.225819	Chil3; Chil1;
GO:0006098~pentose-phosphate shunt	2	9	22.2222	0.0317568	0.225819	G6pdx; Pgd;
GO:0031394~positive regulation of prostaglandin biosynthetic process	2	9	22.2222	0.0317568	0.225819	Anxa1; Il1b;
GO:0035234~ectopic germ cell programmed cell death	2	9	22.2222	0.0317568	0.225819	Casp4; Il1b;
GO:0045657~positive regulation of monocyte differentiation	2	9	22.2222	0.0317568	0.225819	Fes; Jun;
GO:0050671~positive regulation of lymphocyte proliferation	2	9	22.2222	0.0317568	0.225819	Myd88; Tlr4;
GO:0050691~regulation of defense response to virus by host	2	9	22.2222	0.0317568	0.225819	Il15; Il1b;
GO:0060732~positive regulation of inositol phosphate biosynthetic process	2	9	22.2222	0.0317568	0.225819	Cd244a; Ptafr;
GO:0070431~nucleotide-binding oligomerization domain containing 2 signaling pathway	2	9	22.2222	0.0317568	0.225819	Irgm1; Nod2;
GO:0090382~phagosome maturation	2	9	22.2222	0.0317568	0.225819	Rab31; Rab32;
GO:1903140~regulation of establishment of endothelial barrier	2	9	22.2222	0.0317568	0.225819	Il1b; Tnfrsf1a;
GO:0009987~cellular process	3	24	12.5	0.032158	0.225819	App; Jun; Ndst2;
GO:0019886~antigen processing and presentation of exogenous peptide antigen via MHC class II	3	24	12.5	0.032158	0.225819	Ctss; Fcer1g; Unc93b1;
GO:0031643~positive regulation of myelination	3	24	12.5	0.032158	0.225819	Itgax; Tnfrsf1b; Trf;
GO:0048260~positive regulation of receptor-mediated endocytosis	3	24	12.5	0.032158	0.225819	C3; Hip1; Trf;
GO:0050900~leukocyte migration	3	24	12.5	0.032158	0.225819	Il1b; Jaml; Mmp9;
GO:0060339~negative regulation of type I interferon-mediated signaling pathway	3	24	12.5	0.032158	0.225819	Oas1a; Samhd1; Trex1;
GO:0007160~cell-matrix adhesion	6	86	6.97674	0.0327319	0.228582	Adam8; Fn1; Itgal; Pxn; Sirpa; Tiam1;
GO:0007179~transforming growth factor beta receptor signaling pathway	6	86	6.97674	0.0327319	0.228582	Gcnt2; Jun; Pxn; Smad7; Spi1; Zfyve9;
GO:0030574~collagen catabolic process	4	43	9.30233	0.0333881	0.231887	Adam15; Ctss; Mmp9; Mmp8;
GO:0031623~receptor internalization	4	43	9.30233	0.0333881	0.231887	Cxcr2; Fcer1g; Grk3; Rab31;
GO:0007010~cytoskeleton organization	7	111	6.30631	0.034436	0.233993	Elmo2; Gpr35; Pstpip2; Pxn; Sirpa; Tnfaip3; Fgd4;
GO:0030837~negative regulation of actin filament polymerization	3	25	12	0.0353418	0.233993	Myadm; Prkcd; Tlr2;
GO:0032753~positive regulation of interleukin-4 production	3	25	12	0.0353418	0.233993	Fcer1g; Il1rap; Rara;
GO:0035024~negative regulation of Rho protein signal transduction	3	25	12	0.0353418	0.233993	Arap3; Bcl6; Met;
GO:0071276~cellular response to cadmium ion	3	25	12	0.0353418	0.233993	Hmox1; Jun; Mmp9;
GO:0032092~positive regulation of protein binding	6	88	6.81818	0.0358212	0.233993	Ace; App; Dtx3l; Lrp1; Ralb; Tiam1;
GO:0002357~defense response to tumor cell	2	10	20	0.0374635	0.233993	Abi3; Spi1;
GO:0031664~regulation of lipopolysaccharide-mediated signaling pathway	2	10	20	0.0374635	0.233993	Trim12c; Trim30a;
GO:0032635~interleukin-6 production	2	10	20	0.0374635	0.233993	Il18rap; Il1b;
GO:0044406~adhesion of symbiont to host	2	10	20	0.0374635	0.233993	Gbp2; Gbp3;
GO:0045217~cell-cell junction maintenance	2	10	20	0.0374635	0.233993	Cd177; Csf1r;
GO:0050665~hydrogen peroxide biosynthetic process	2	10	20	0.0374635	0.233993	Cybb; Ncf1;
GO:0050764~regulation of phagocytosis	2	10	20	0.0374635	0.233993	Fgr; Hck;
GO:0051444~negative regulation of ubiquitin-protein transferase activity	2	10	20	0.0374635	0.233993	Dtx3l; Smad7;
GO:0071223~cellular response to lipoteichoic acid	2	10	20	0.0374635	0.233993	Tlr2; Tlr4;
GO:1900246~positive regulation of RIG-I signaling pathway	2	10	20	0.0374635	0.233993	Ddx60; Dhx58;
GO:1901522~positive regulation of transcription from RNA polymerase II promoter involved in cellular response to chemical stimulus	2	10	20	0.0374635	0.233993	Jun; Runx2;
GO:1905146~lysosomal protein catabolic process	2	10	20	0.0374635	0.233993	Grn; Psap;
GO:1990264~peptidyl-tyrosine dephosphorylation involved in inactivation of protein kinase activity	2	10	20	0.0374635	0.233993	Dusp10; Ptpro;
GO:0045471~response to ethanol	4	45	8.88889	0.0381068	0.233993	Apobec1; G6pdx; Rara; Tlr4;
GO:0010575~positive regulation of vascular endothelial growth factor production	3	26	11.5385	0.0386818	0.233993	C3; C5ar1; Il1b;
GO:0045780~positive regulation of bone resorption	3	26	11.5385	0.0386818	0.233993	Adam8; Fcgr4; Trf;
GO:0050885~neuromuscular process controlling balance	5	67	7.46269	0.03928	0.233993	App; Gm2a; Nr4a3; Psap; Tifab;
GO:0001657~ureteric bud development	4	46	8.69565	0.0406021	0.233993	Rara; Arg2; Smad7; Vcan;
GO:0071902~positive regulation of protein serine/threonine kinase activity	4	46	8.69565	0.0406021	0.233993	Csf1r; Irgm1; Ltf; Ralb;
GO:0035924~cellular response to vascular endothelial growth factor stimulus	3	27	11.1111	0.0421765	0.233993	Anxa1; Ern1; Xbp1;
GO:0043434~response to peptide hormone	4	47	8.51064	0.043188	0.233993	Gatm; Pld1; Anxa1; Stat1;
GO:0051897~positive regulation of protein kinase B signaling	7	117	5.98291	0.0431956	0.233993	Adam8; Chil1; Cx3cr1; F10; Gcnt2; Rara; Met;
GO:0001780~neutrophil homeostasis	2	11	18.1818	0.0435278	0.233993	Anxa1; Cfh;
GO:0002237~response to molecule of bacterial origin	2	11	18.1818	0.0435278	0.233993	Tlr2; Tnfaip3;
GO:0002637~regulation of immunoglobulin production	2	11	18.1818	0.0435278	0.233993	Tnfaip3; Trex1;
GO:0002827~positive regulation of T-helper 1 type immune response	2	11	18.1818	0.0435278	0.233993	Ccr2; Slc11a1;
GO:0010656~negative regulation of muscle cell apoptotic process	2	11	18.1818	0.0435278	0.233993	Hmox1; Lifr;
GO:0034115~negative regulation of heterotypic cell-cell adhesion	2	11	18.1818	0.0435278	0.233993	Myadm; Tnfaip3;
GO:0035726~common myeloid progenitor cell proliferation	2	11	18.1818	0.0435278	0.233993	Nr4a3; Samd9l;
GO:0061635~regulation of protein complex stability	2	11	18.1818	0.0435278	0.233993	Irgm1; Trex1;
GO:0048146~positive regulation of fibroblast proliferation	5	70	7.14286	0.0455441	0.233993	Anxa2; Fn1; Fndc3b; Jun; Tgif1;
GO:0030099~myeloid cell differentiation	3	28	10.7143	0.0458239	0.233993	Ccr1; Clec5a; Tcirg1;
GO:0045576~mast cell activation	3	28	10.7143	0.0458239	0.233993	Fcer1g; Fcgr3; Tlr4;
GO:0010976~positive regulation of neuron projection development	9	171	5.26316	0.0459416	0.233993	Fes; Grn; Lrp1; Marcks; Met; Nfe2l2; Plxnb2; S100a9; Tiam1;
GO:0019722~calcium-mediated signaling	5	71	7.04225	0.047757	0.233993	App; Ccr2; Ccr1; Cxcr2; Cx3cr1;
GO:0007159~leukocyte cell-cell adhesion	3	29	10.3448	0.049622	0.233993	Cd177; Itgal; Itgam;
GO:0048247~lymphocyte chemotaxis	3	29	10.3448	0.049622	0.233993	Adam8; Ccl9; Ccl6;
GO:0090023~positive regulation of neutrophil chemotaxis	3	29	10.3448	0.049622	0.233993	C5ar1; Cxcr2; Il1b;
GO:0032816~positive regulation of natural killer cell activation	2	12	16.6667	0.0499273	0.233993	Lyst; Tyrobp;
GO:0032825~positive regulation of natural killer cell differentiation	2	12	16.6667	0.0499273	0.233993	Il15; Irf1;
GO:0032835~glomerulus development	2	12	16.6667	0.0499273	0.233993	Cfh; Ptpro;
GO:0036376~sodium ion export across plasma membrane	2	12	16.6667	0.0499273	0.233993	Atp1a3; Slc8a1;
GO:0045348~positive regulation of MHC class II biosynthetic process	2	12	16.6667	0.0499273	0.233993	Tlr4; Xbp1;
GO:0051156~glucose 6-phosphate metabolic process	2	12	16.6667	0.0499273	0.233993	G6pdx; Hk3;
GO:0060907~positive regulation of macrophage cytokine production	2	12	16.6667	0.0499273	0.233993	Tlr2; Tlr4;
GO:0070542~response to fatty acid	2	12	16.6667	0.0499273	0.233993	Tlr2; Tlr4;
GO:0071375~cellular response to peptide hormone stimulus	2	12	16.6667	0.0499273	0.233993	Irf1; Xbp1;
GO:0071398~cellular response to fatty acid	2	12	16.6667	0.0499273	0.233993	Ldlr; Pid1;
GO:1904058~positive regulation of sensory perception of pain	2	12	16.6667	0.0499273	0.233993	Fcgr1; Ptafr;

## Sheet: KEGG
Process~name	num_of_Genes	gene_group	percentage%	P-value	Benjamini and Hochberg (FDR)	GeneSymbols
mmu04380~Osteoclast_differentiation	23	128	17.9688	1.27038e-11	3.32841e-09	Gm14548; Sirpb1c; Socs3; Csf1r; Fcgr1; Fcgr3; Gab2; Il1b; Irf9; Jun; Ncf1; Ncf2; Ncf4; Lilra6; Pirb; Sirpa; Spi1; Stat1; Tnfrsf1a; Tyrobp; Fcgr4; Sirpb1a; Gm9733;
mmu04621~NOD-like_receptor_signaling_pathway	25	211	11.8483	4.54659e-09	5.4391e-07	Nod1; Casp1; Casp4; Cybb; Gbp2; Il1b; Irf9; Jun; Myd88; Naip2; Prkcd; Stat1; Tlr4; Tnfaip3; Gbp5; Oas2; Oas1a; Nod2; Trpm2; Card9; Nlrp12; Irf7; Mefv; Gbp3; Nlrp1b;
mmu05140~Leishmaniasis	15	70	21.4286	6.22798e-09	5.4391e-07	C3; Cybb; Fcgr1; Fcgr3; Il1b; Itgam; Jun; Myd88; Ncf1; Ncf2; Ncf4; Stat1; Tlr4; Tlr2; Fcgr4;
mmu05152~Tuberculosis	19	180	10.5556	1.62479e-06	0.000106424	C3; Ctss; Fcer1g; Fcgr1; Fcgr3; Il1b; Itgam; Itgax; Myd88; Stat1; Tlr4; Tlr6; Tnfrsf1a; Tlr2; Fcgr4; Nod2; Tcirg1; Card9; Clec4e;
mmu04060~Cytokine-cytokine_receptor_interaction	23	292	7.87671	1.31612e-05	0.000689644	Bmpr2; Cxcr2; Ccr1; Ccr2; Csf1r; Csf2ra; Csf2rb; Csf2rb2; Csf3r; Cx3cr1; Il13ra1; Il15; Il18rap; Il1b; Il1rap; Lifr; Ltbr; Ccl6; Ccl9; Il1f9; Tnfrsf1a; Tnfrsf1b; Il1f9;
mmu05133~Pertussis	11	77	14.2857	2.13985e-05	0.000928413	Nod1; C3; C4b; Casp1; Il1b; Irf1; Itgam; Jun; Myd88; Tlr4; C4b;
mmu04145~Phagosome	17	182	9.34066	2.48049e-05	0.000928413	C3; Ctss; Cybb; Fcgr1; Fcgr3; Itgam; Ncf1; Ncf2; Ncf4; Msr1; Tap1; Tlr4; Tlr6; Tlr2; Fcgr4; Tcirg1; Tubb6;
mmu04613~Neutrophil_extracellular_trap_formation	18	205	8.78049	3.08774e-05	0.000971994	C3; C5ar1; Casp1; Casp4; Cybb; Fcgr1; Fpr2; Fpr1; Itgal; Itgam; Tlr7; Tlr8; Ncf1; Ncf2; Ncf4; Tlr4; Tlr2; Fcgr4;
mmu05171~Coronavirus_disease	20	247	8.09717	3.33891e-05	0.000971994	Ace; C3; C4b; C5ar1; Casp1; Cybb; Il1b; Irf9; Jun; Tlr7; Tlr8; Myd88; Stat1; Tlr4; Tnfrsf1a; Tlr2; Oas2; Oas1a; C4b; Ifih1;
mmu04062~Chemokine_signaling_pathway	17	192	8.85417	4.63352e-05	0.00121398	Pik3r6; Cxcr2; Ccr1; Ccr2; Cx3cr1; Fgr; Gnb2; Gngt2; Hck; Ncf1; Prkcd; Pxn; Ccl6; Ccl9; Stat1; Tiam1; Grk3;
mmu05417~Lipid_and_atherosclerosis	18	216	8.33333	5.81346e-05	0.00138466	Casp1; Cybb; Il1b; Jun; Ldlr; Mmp9; Myd88; Ncf1; Ncf2; Ncf4; Nfe2l2; Tlr4; Tlr6; Tnfrsf1a; Xbp1; Tlr2; Irf7; Ern1;
mmu05150~Staphylococcus_aureus_infection	13	124	10.4839	7.61533e-05	0.00166268	C3; C4b; C5ar1; Cfh; Fcgr1; Fcgr3; Fpr2; Fpr1; Itgal; Itgam; Ptafr; Fcgr4; C4b;
mmu04061~Viral_protein_interaction_with_cytokine_and_cytokine_receptor	11	95	11.5789	0.000121055	0.00239188	Cxcr2; Ccr1; Ccr2; Csf1r; Cx3cr1; Il18rap; Ltbr; Ccl6; Ccl9; Tnfrsf1a; Tnfrsf1b;
mmu04668~TNF_signaling_pathway	12	113	10.6195	0.000127811	0.00239188	Socs3; Ifi47; Il15; Il1b; Irf1; Jun; Mmp9; Tnfaip3; Tnfrsf1a; Tnfrsf1b; Nod2; Gm5431;
mmu04620~Toll-like_receptor_signaling_pathway	11	100	11	0.000182984	0.00319612	Il1b; Jun; Tlr7; Tlr8; Myd88; Stat1; Tlr4; Tlr6; Tlr2; Irf5; Irf7;
mmu04978~Mineral_absorption	8	54	14.8148	0.000228044	0.00373422	Atp7a; Atp7a; Ftl1; Hmox1; Slc8a1; Trf; Atp1a3; Slc40a1;
mmu05162~Measles	13	146	8.90411	0.000338509	0.00521702	Il1b; Irf9; Jun; Tlr7; Myd88; Stat1; Tlr4; Tnfaip3; Tlr2; Oas2; Oas1a; Irf7; Ifih1;
mmu04142~Lysosome	12	131	9.16031	0.000448504	0.00652822	Asah1; Cd68; Ctsc; Ctss; Gm2a; Man2b1; Slc11a1; Ctsa; Psap; Tcirg1; Ctsz; Fuca2;
mmu05134~Legionellosis	8	61	13.1148	0.00047956	0.00661288	C3; Casp1; Il1b; Itgam; Myd88; Naip2; Tlr4; Tlr2;
mmu04216~Ferroptosis	6	40	15	0.00131146	0.0171802	Cybb; Ftl1; Hmox1; Sat1; Trf; Slc40a1;
mmu05164~Influenza_A	13	173	7.51445	0.00147013	0.017917	Casp1; Socs3; Il1b; Irf9; Tlr7; Myd88; Stat1; Tlr4; Tnfrsf1a; Oas2; Oas1a; Irf7; Ifih1;
mmu05144~Malaria	7	57	12.2807	0.0015221	0.017917	Il1b; Itgal; Lrp1; Met; Myd88; Tlr4; Tlr2;
mmu04625~C-type_lectin_receptor_signaling_pathway	10	112	8.92857	0.00157287	0.017917	Casp1; Fcer1g; Il1b; Irf1; Irf9; Jun; Prkcd; Stat1; Card9; Clec4e;
mmu05321~Inflammatory_bowel_disease	7	62	11.2903	0.00235981	0.0257612	Il18rap; Il1b; Jun; Stat1; Tlr4; Tlr2; Nod2;
mmu05142~Chagas_disease	9	103	8.73786	0.00304262	0.0318867	Ace; C3; Il1b; Jun; Myd88; Tlr4; Tlr6; Tnfrsf1a; Tlr2;
mmu05145~Toxoplasmosis	9	110	8.18182	0.00455464	0.0458967	Pik3r6; Irgm1; Ldlr; Myd88; Stat1; Tlr4; Tnfrsf1a; Tlr2; Irgm2;
mmu04666~Fc_gamma_R-mediated_phagocytosis	8	92	8.69565	0.00523095	0.0507596	Fcgr1; Gab2; Hck; Marcks; Ncf1; Prkcd; Pld1; Fcgr4;
mmu04610~Complement_and_coagulation_cascades	8	93	8.60215	0.0055525	0.0509463	C3; C4b; C5ar1; Cfh; F10; Itgam; Itgax; C4b;
mmu05132~Salmonella_infection	15	253	5.92885	0.00563909	0.0509463	Nod1; Anxa2; Casp1; Casp4; Elmo2; Il1b; Jun; Myd88; Naip2; Tlr4; Tlr6; Tnfrsf1a; Tlr2; Tubb6; Cyth4;
mmu04640~Hematopoietic_cell_lineage	8	94	8.51064	0.0058889	0.0514297	Cd33; Cd44; Csf1r; Csf2ra; Csf3r; Fcgr1; Il1b; Itgam;
mmu05169~Epstein-Barr_virus_infection	14	231	6.06061	0.00616537	0.0521073	Entpd1; Cd44; Irf9; Itgal; Jun; Myd88; Stat1; Tap1; Tnfaip3; Vim; Tlr2; Oas2; Oas1a; Irf7;
mmu05418~Fluid_shear_stress_and_atherosclerosis	10	148	6.75676	0.00984485	0.0799411	Bmpr2; Hmox1; Il1b; Jun; Mmp9; Ncf1; Ncf2; Nfe2l2; Tnfrsf1a; Mgst1;
mmu04623~Cytosolic_DNA-sensing_pathway	6	63	9.52381	0.0100689	0.0799411	Casp1; Il1b; Trex1; Ifi202b; Irf7; Zbp1;
mmu04217~Necroptosis	11	174	6.32184	0.0108649	0.0837239	Pygl; Casp1; Cybb; Ftl1; Il1b; Irf9; Stat1; Tlr4; Tnfaip3; Tnfrsf1a; Zbp1;
mmu05323~Rheumatoid_arthritis	7	87	8.04598	0.0127411	0.0953764	Il15; Il1b; Itgal; Jun; Tlr4; Tlr2; Tcirg1;
mmu05135~Yersinia_infection	9	134	6.71642	0.0144391	0.105085	Casp1; Elmo2; Fn1; Il1b; Jun; Myd88; Pxn; Tlr4; Mefv;
mmu00500~Starch_and_sucrose_metabolism	4	34	11.7647	0.0179371	0.127014	Pygl; Hk3; Mgam; Gyg;
mmu04670~Leukocyte_transendothelial_migration	8	118	6.77966	0.0195413	0.134732	Cybb; Itgal; Itgam; Mmp9; Ncf1; Ncf2; Ncf4; Pxn;
mmu04630~JAK-STAT_signaling_pathway	10	168	5.95238	0.021104	0.141776	Socs3; Csf2ra; Csf2rb; Csf2rb2; Csf3r; Il13ra1; Il15; Irf9; Lifr; Stat1;
mmu05208~Chemical_carcinogenesis	12	222	5.40541	0.0232757	0.152456	Cox6c; Hmox1; Jun; Met; Ncf1; Ncf2; Nfe2l2; Prkcd; Pld1; Sat1; Mgst1; Uqcr11;
mmu05167~Kaposi_sarcoma-associated_herpesvirus_infection	12	224	5.35714	0.0246634	0.157605	Pik3r6; C3; Ccr1; Gnb2; Gngt2; Hck; Irf9; Jun; Stat1; Tnfrsf1a; Irf7; Atg3;
mmu05170~Human_immunodeficiency_virus_1_infection	12	240	5	0.0380244	0.235569	Gnb2; Gngt2; Jun; Myd88; Pxn; Tap1; Tlr4; Tnfrsf1a; Tnfrsf1b; Tlr2; Trim12c; Samhd1;
mmu04210~Apoptosis	8	136	5.88235	0.0390223	0.235569	Csf2rb; Csf2rb2; Ctsc; Ctss; Jun; Tnfrsf1a; Ctsz; Ern1;
mmu05235~PD-L1_expression_and_PD-1_checkpoint_pathway_in_cancer	6	88	6.81818	0.0395612	0.235569	Jun; Myd88; Stat1; Tlr4; Tlr2; Cd274;
mmu00601~Glycosphingolipid_biosynthesis	3	26	11.5385	0.0410967	0.239274	Fut4; Gcnt2; St3gal4;
mmu04066~HIF-1_signaling_pathway	7	114	6.14035	0.0431	0.243203	Cybb; Hmox1; Ltbr; Hk3; Tlr4; Trf; Eno1b;
mmu05160~Hepatitis_C	9	165	5.45455	0.043628	0.243203	Socs3; Ifit1; Irf9; Ldlr; Stat1; Tnfrsf1a; Oas2; Oas1a; Irf7;
mmu04657~IL-17_signaling_pathway	6	91	6.59341	0.0449885	0.245241	Il1b; Jun; Mmp9; S100a8; S100a9; Tnfaip3;
mmu05230~Central_carbon_metabolism_in_cancer	5	69	7.24638	0.0472904	0.245241	G6pdx; Idh1; Met; Hk3; Slc16a3;
mmu05200~Pathways_in_cancer	22	543	4.05157	0.0491443	0.245241	Csf1r; Csf2ra; Csf2rb; Csf2rb2; Csf3r; Fn1; Gnb2; Gngt2; Hmox1; Il13ra1; Il15; Jun; Met; Mmp9; Nfe2l2; Pld1; Rara; Spi1; Stat1; Rasgrp4; Mgst1; Ralb;
mmu05202~Transcriptional_misregulation_in_cancer	11	223	4.93274	0.0493287	0.245241	Bcl6; Runx2; Csf1r; Fcgr1; Itgam; Met; Mmp9; Nr4a3; Rara; Spi1; Tfe3;
mmu00565~Ether_lipid_metabolism	4	48	8.33333	0.049354	0.245241	Pld4; Pld1; Lpcat2; Pla2g7;
mmu05221~Acute_myeloid_leukemia	5	70	7.14286	0.0496098	0.245241	Csf1r; Fcgr1; Itgam; Rara; Spi1;

## Sheet: GOMF
Process~name	num_of_Genes	gene_group	percentage%	P-value	Benjamini and Hochberg (FDR)	Genes
GO:0038187~pattern recognition receptor activity	8	20	40	3.85301e-07	0.000291288	Clec4e; Nod1; Nod2; Tlr2; Trim12c; Trim30a; Tlr8; Tlr7;
GO:0004888~transmembrane signaling receptor activity	20	209	9.56938	2.40186e-06	0.000463365	Adgre1; Adgre4; Adgrg5; Fcer1g; Nfam1; Tlr13; Tlr2; Tlr4; Tlr6; Tlr7; Tlr8; Cd44; Fcgr4; Cd300a; Cd300c2; Cd300lf; Fcgr3; Cd300ld; Cd300lb; Fcgr1;
GO:0050135~NAD(P)+ nucleosidase activity	7	18	38.8889	2.45167e-06	0.000463365	Bst1; Il18rap; Il1rap; Tlr13; Tlr2; Tlr4; Tlr6;
GO:0061809~NAD+ nucleotidase, cyclic ADP-ribose generating	7	18	38.8889	2.45167e-06	0.000463365	Bst1; Il18rap; Il1rap; Tlr13; Tlr2; Tlr4; Tlr6;
GO:0050700~CARD domain binding	6	13	46.1538	6.0722e-06	0.000802606	Card9; Casp1; Casp4; Irgm1; Nod1; Nod2;
GO:0003725~double-stranded RNA binding	12	83	14.4578	6.36989e-06	0.000802606	Ago4; Ddx60; Dhx58; Ifih1; Nlrp1b; Oas1a; Oas2; Oasl2; Tlr7; Tlr8; Vim; Zbp1;
GO:0042802~identical protein binding	83	1910	4.34555	8.14903e-06	0.000880095	Abi3; Adssl1; Agtrap; Anxa1; Anxa2; Anxa5; App; Arid3a; Asns; Bcl6; Bex3; Card9; Casp1; Cd300lb; Cd300lf; Cebpd; Cfh; Coro1b; Cst3; Ctsc; Eno1b; Entpd1; Ern1; Fcer1g; Fn1; Ftl1; G6pdx; Gas7; Gbp2; Gbp3; Gbp5; Hdc; Hmox1; Hp; Idh1; Ifih1; Ifit3; Iigp1; Irf5; Jun; Kcnj2; Lcp1; Ldlr; Ltbr; Lyz2; Marcks; Mcemp1; Mefv; Met; Mgst1; Mmp9; Mvp; Myd88; Nfil3; Nod1; Psap; Ptpre; Pygl; S100a4; Samhd1; Sat1;…
GO:0030246~carbohydrate binding	18	203	8.867	1.98797e-05	0.00187863	C4b; Cd302; Cd33; Chil3; Clec12a; Clec4a1; Clec4a2; Clec4a3; Clec4e; Clec5a; G6pdx; Klra2; Lgals3; Man2b1; Pgd; Pygl; Siglece; Vcan;
GO:0050786~RAGE receptor binding	5	10	50	2.81019e-05	0.00236056	App; Fpr1; Fpr2; S100a4; S100a8;
GO:0019955~cytokine binding	8	44	18.1818	5.40116e-05	0.00408328	Ccr2; Cd44; Csf1r; Gbp2; Lifr; Csf3r; Csf2ra; Il13ra1;
GO:0001540~amyloid-beta binding	9	67	13.4328	0.000152314	0.0104681	Apba1; Atp1a3; Cst3; Fpr2; Gsap; Ldlr; Msr1; Pirb; Tlr2;
GO:0019864~IgG binding	4	8	50	0.000188968	0.011905	Fcer1g; Fcgr1; Fcgr3; Fcgr4;
GO:0004896~cytokine receptor activity	8	57	14.0351	0.000269871	0.015694	Cd44; Csf2rb; Csf2rb2; Cx3cr1; Csf3r; Lifr; Il13ra1; Csf2ra;
GO:0019770~IgG receptor activity	3	3	100	0.000329223	0.017778	Fcgr1; Fcgr3; Fcgr4;
GO:0004950~chemokine receptor activity	5	21	23.8095	0.000486131	0.0235074	Ccr1; Ccr2; Cx3cr1; Cxcr2; Gpr35;
GO:0016787~hydrolase activity	65	1596	4.07268	0.00052582	0.0235074	Ace; Adam15; Adam8; Apobec1; Arg2; Asah1; Asprv1; Bst1; Casp1; Casp4; Chil3; Cpd; Ctsa; Ctsc; Ctss; Ctsz; Dhx58; Dusp10; Ear2; Entpd1; Ern1; Espl1; F10; Fuca2; Gbp2; Gbp3; Gbp5; Gm2a; Ifih1; Iigp1; Il18rap; Il1rap; Irgm1; Lipe; Ltf; Lyz2; Man2b1; Mmp8; Mmp9; N4bp1; Naaa; Ndst2; Nlrp1b; Pfkfb4; Pla2g7; Plbd1; Pld1; Pld4; Psmb9; Ptpre; Ptpro; Ralb; Rnf213; Rnpep; Samhd1; Slfn9; Smpdl3a; Smpdl3b; Tl…
GO:0003727~single-stranded RNA binding	7	48	14.5833	0.000528606	0.0235074	Ago4; Anxa1; Ddx60; Dhx58; Ifih1; Tlr7; Tlr8;
GO:0005515~protein binding	175	5319	3.29009	0.000629398	0.0264347	A530064D06Rik; Aatk; Abcd2; Abi3; Ace; Adam15; Adam8; Adssl1; Agtrap; Aif1; Anxa1; Anxa2; Anxa5; Apba1; Apobec1; App; Arap3; Arid3a; Atg3; Atp7a; Bcl6; Bmpr2; C3; Card9; Cask; Casp1; Casp4; Ccr1; Ccr2; Cd244a; Cd274; Cd300a; Cd300c2; Cd300lb; Cd300ld; Cd300lf; Cd44; Cdc42bpb; Cdc42ep4; Cebpd; Cers6; Cfh; Chil1; Clec4e; Clec5a; Coro1b; Crem; Csf1r; Csf2rb; Csf3r; Ctsa; Cxcr2; Cybb; Ddx60; Efhd2; E…
GO:0004875~complement receptor activity	4	13	30.7692	0.000819444	0.0326052	Fpr2; C5ar1; Fpr1; Cmklr1;
GO:0005536~glucose binding	4	14	28.5714	0.00103209	0.0390132	G6pdx; Gyg; Hk3; Pygl;
GO:0038024~cargo receptor activity	4	15	26.6667	0.00128069	0.0448217	Fpr2; Itgam; Lrp1; Msr1;
GO:0019863~IgE binding	3	6	50	0.00130433	0.0448217	Fcer1g; Fcgr4; Lgals3;
GO:0019903~protein phosphatase binding	10	114	8.77193	0.00148623	0.0488518	Cd33; Clec12a; Csf1r; Gab2; Lgals3; Met; Mvp; Pxn; Sirpa; Vcan;
GO:0048306~calcium-dependent protein binding	9	95	9.47368	0.00155246	0.0489024	Anxa1; Anxa2; Cd177; S100a4; S100a6; Stx2; Vps37b; S100a8; S100a9;
GO:0042288~MHC class I protein binding	6	43	13.9535	0.00161976	0.0489817	Cd244a; Pilrb1; Pirb; Tap1; Pilra; Pilrb2;
GO:0038023~signaling receptor activity	13	181	7.18232	0.00172999	0.0493431	Cd244a; Cd300a; Clec4e; Fpr2; Trem1; B430306N03Rik; Tlr2; Treml4; A530064D06Rik; Tlr4; Cd302; Tlr13; Tlr6;
GO:0004630~phospholipase D activity	3	7	42.8571	0.00182752	0.0493431	Hmox1; Pld1; Pld4;
GO:0035325~Toll-like receptor binding	3	7	42.8571	0.00182752	0.0493431	Myd88; Tlr2; Unc93b1;
GO:0016176~superoxide-generating NADPH oxidase activator activity	3	8	37.5	0.00246461	0.0642499	Ncf1; Ncf2; Ncf4;
GO:0016175~superoxide-generating NAD(P)H oxidase activity	3	9	33.3333	0.00322316	0.0812237	Cybb; Ncf1; Ncf2;
GO:0003924~GTPase activity	17	296	5.74324	0.00353293	0.0861578	Adssl1; Gbp2; Gbp3; Gnb2; Iigp1; Irgm2; Rab32; Ralb; Tubb6; Gbp5; Gm12185; Ifi47; Rnd3; Irgm1; Tgtp2; Gm5431; Rab31;
GO:0042498~diacyl lipopeptide binding	2	2	100	0.00390805	0.0868965	Tlr2; Tlr6;
GO:0070976~TIR domain binding	2	2	100	0.00390805	0.0868965	Myd88; Prkcd;
GO:0086038~calcium:sodium antiporter activity involved in regulation of cardiac muscle cell membrane potential	2	2	100	0.00390805	0.0868965	Slc8a1; Slc8b1;
GO:0005543~phospholipid binding	9	114	7.89474	0.00483817	0.100824	Anxa1; F10; Hip1; Marcks; Myof; Pla2g7; Psap; Ptafr; Tiam1;
GO:0043395~heparan sulfate proteoglycan binding	4	23	17.3913	0.00492203	0.100824	App; Atp1a3; Cfh; Itgam;
GO:0016209~antioxidant activity	4	24	16.6667	0.00562638	0.100824	Hp; Prdx5; S100a8; S100a9;
GO:0016493~C-C chemokine receptor activity	4	24	16.6667	0.00562638	0.100824	Ccr1; Ccr2; Cx3cr1; Cxcr2;
GO:0044389~ubiquitin-like protein ligase binding	4	24	16.6667	0.00562638	0.100824	Dtx3l; Jun; Stat1; Xbp1;
GO:0005178~integrin binding	10	140	7.14286	0.00588924	0.100824	Adam15; Adam8; App; Cd177; Fn1; Il1b; Jaml; Lcp1; Pxn; Tgfbi;
GO:0001730~2-5-oligoadenylate synthetase activity	3	12	25	0.00629104	0.100824	Oas1a; Oas2; Oasl2;
GO:0045028~G protein-coupled purinergic nucleotide receptor activity	3	12	25	0.00629104	0.100824	P2ry13; P2ry6; Ptafr;
GO:0019957~C-C chemokine binding	4	25	16	0.00639489	0.100824	Ccr1; Cxcr2; Cx3cr1; Ccr2;
GO:0017064~fatty acid amide hydrolase activity	2	3	66.6667	0.00640151	0.100824	Asah1; Naaa;
GO:0030546~signaling receptor activator activity	2	3	66.6667	0.00640151	0.100824	App; Bmpr2;
GO:0034988~Fc-gamma receptor I complex binding	2	3	66.6667	0.00640151	0.100824	Fgr; Lgals3;
GO:0035717~chemokine (C-C motif) ligand 7 binding	2	3	66.6667	0.00640151	0.100824	Ccr1; Ccr2;
GO:0051916~granulocyte colony-stimulating factor binding	2	3	66.6667	0.00640151	0.100824	Csf2ra; Csf3r;
GO:0042803~protein homodimerization activity	33	784	4.20918	0.00827129	0.127614	Abcd2; App; Card9; Csf1r; Eno1b; Ern1; G6pdx; Gbp2; Gbp3; Gbp5; Gyg; Hip1; Hmox1; Idh1; Jaml; Nod1; Nr4a3; Pirb; Psap; Ptpro; S100a6; Slc11a1; Slc8b1; Stat1; Tap1; Tpd52; Trex1; Trim12c; Trim30a; Tyrobp; Ugt1a7c; Xdh; Trim30b;
GO:0004715~non-membrane spanning protein tyrosine kinase activity	5	45	11.1111	0.00941119	0.132127	Bmx; Fes; Fgr; Prkcd; Hck;
GO:0001875~lipopolysaccharide immune receptor activity	2	4	50	0.00943765	0.132127	Ptafr; Tlr4;
GO:0019767~IgE receptor activity	2	4	50	0.00943765	0.132127	Fcer1g; Fcgr4;
GO:0030229~very-low-density lipoprotein particle receptor activity	2	4	50	0.00943765	0.132127	Apobr; Ldlr;
GO:0071791~chemokine (C-C motif) ligand 5 binding	2	4	50	0.00943765	0.132127	Ccr1; Ccr2;
GO:0043325~phosphatidylinositol-3,4-bisphosphate binding	4	29	13.7931	0.0101568	0.13961	Arap3; Gab2; Hip1; Ncf1;
GO:0001784~phosphotyrosine residue binding	5	47	10.6383	0.011069	0.146536	Fgr; Hck; Samsn1; Sh3bp2; Socs3;
GO:0005537~mannose binding	4	30	13.3333	0.0112799	0.146536	Clec4a1; Clec4a2; Clec4a3; Man2b1;
GO:0002020~protease binding	10	157	6.36943	0.0121018	0.146536	Anxa2; Cd177; Cst3; Fn1; Ldlr; Lrp1; Psap; Tnfaip3; Tnfrsf1a; Xbp1;
GO:0005149~interleukin-1 receptor binding	3	16	18.75	0.0124069	0.146536	Il1b; Il1rap; Myd88;
GO:0009055~electron transfer activity	4	31	12.9032	0.0124799	0.146536	Cybb; Steap4; Uqcr11; Xdh;
GO:0004563~beta-N-acetylhexosaminidase activity	2	5	40	0.0129867	0.146536	Chil3; Gm2a;
GO:0004923~leukemia inhibitory factor receptor activity	2	5	40	0.0129867	0.146536	Lifr; Il13ra1;
GO:0004924~oncostatin-M receptor activity	2	5	40	0.0129867	0.146536	Lifr; Il13ra1;
GO:0005432~calcium:sodium antiporter activity	2	5	40	0.0129867	0.146536	Slc8a1; Slc8b1;
GO:0019834~phospholipase A2 inhibitor activity	2	5	40	0.0129867	0.146536	Anxa1; Anxa2;
GO:0023029~MHC class Ib protein binding	2	5	40	0.0129867	0.146536	Pirb; Tap1;
GO:0043120~tumor necrosis factor binding	2	5	40	0.0129867	0.146536	Tnfrsf1a; Tnfrsf1b;
GO:0004866~endopeptidase inhibitor activity	4	33	12.1212	0.0151173	0.168068	C3; C5ar1; Cst3; Slpi;
GO:0042834~peptidoglycan binding	3	18	16.6667	0.0163899	0.171562	Nod2; Pglyrp1; Tlr2;
GO:0004713~protein tyrosine kinase activity	8	117	6.83761	0.0164348	0.171562	Aatk; Csf1r; Fes; Fgr; Hck; Met; Nek1; Bmx;
GO:0004859~phospholipase inhibitor activity	2	6	33.3333	0.0170201	0.171562	Anxa1; Anxa2;
GO:0004908~interleukin-1 receptor activity	2	6	33.3333	0.0170201	0.171562	Il18rap; Il1rap;
GO:0017040~N-acylsphingosine amidohydrolase activity	2	6	33.3333	0.0170201	0.171562	Asah1; Naaa;
GO:0032396~inhibitory MHC class I receptor activity	2	6	33.3333	0.0170201	0.171562	Pirb; Lilra6;
GO:0102121~ceramidase activity	2	6	33.3333	0.0170201	0.171562	Asah1; Naaa;
GO:0001530~lipopolysaccharide binding	4	35	11.4286	0.0180814	0.179862	Ltf; Ptafr; Tlr2; Tlr4;
GO:0004180~carboxypeptidase activity	4	37	10.8108	0.0213828	0.195925	Ace; Cpd; Ctsa; Ctsz;
GO:0004568~chitinase activity	2	7	28.5714	0.0215103	0.195925	Chil3; Chil1;
GO:0004982~N-formyl peptide receptor activity	2	7	28.5714	0.0215103	0.195925	Fpr1; Fpr2;
GO:0005384~manganese ion transmembrane transporter activity	2	7	28.5714	0.0215103	0.195925	Slc11a1; Trpm2;
GO:0016494~C-X-C chemokine receptor activity	2	7	28.5714	0.0215103	0.195925	Cxcr2; Gpr35;
GO:0031726~CCR1 chemokine receptor binding	2	7	28.5714	0.0215103	0.195925	Ccl6; Ccl9;
GO:0071723~lipopeptide binding	2	7	28.5714	0.0215103	0.195925	Tlr2; Tlr6;
GO:0033130~acetylcholine receptor binding	3	21	14.2857	0.023556	0.212004	App; Ly6i; Ly6c2;
GO:0005509~calcium ion binding	26	635	4.09449	0.0240418	0.213831	Adam8; Adgre1; Adgre4; Aif1; Clec4a1; Clec4a2; Clec4a3; Clec4e; Efhd2; F10; Lcp1; Ldlr; Lpcat2; Lrp1; Mmp8; S100a4; S100a6; Selenon; Tpd52; Trpm2; Vcan; Anxa1; Anxa5; Anxa2; S100a9; S100a8;
GO:0042056~chemoattractant activity	4	39	10.2564	0.0250302	0.214858	App; Ccl6; Ccl9; Lgals3;
GO:0004197~cysteine-type endopeptidase activity	6	81	7.40741	0.0257822	0.214858	Casp1; Casp4; Ctss; Espl1; Ctsc; Ctsz;
GO:0001851~complement component C3b binding	2	8	25	0.0264309	0.214858	Cfh; Itgam;
GO:0004767~sphingomyelin phosphodiesterase activity	2	8	25	0.0264309	0.214858	Smpdl3a; Smpdl3b;
GO:0005031~tumor necrosis factor-activated receptor activity	2	8	25	0.0264309	0.214858	Tnfrsf1a; Tnfrsf1b;
GO:0005124~scavenger receptor binding	2	8	25	0.0264309	0.214858	Fpr1; Fpr2;
GO:0005381~iron ion transmembrane transporter activity	2	8	25	0.0264309	0.214858	Slc40a1; Slc11a1;
GO:0097199~cysteine-type endopeptidase activity involved in apoptotic signaling pathway	2	8	25	0.0264309	0.214858	Casp1; Casp4;
GO:0008047~enzyme activator activity	4	40	10	0.0269858	0.217035	Apobec1; Dtx3l; Gm2a; Prkcd;
GO:0005127~ciliary neurotrophic factor receptor binding	2	9	22.2222	0.0317568	0.23658	Lifr; Il13ra1;
GO:0015075~ion transmembrane transporter activity	2	9	22.2222	0.0317568	0.23658	S100a6; Sfxn5;
GO:0008233~peptidase activity	21	512	4.10156	0.0392271	0.23658	Ace; Adam15; Adam8; Asprv1; Casp1; Casp4; Cpd; Ctsa; Ctsc; Ctss; Ctsz; Espl1; F10; Fgl2; Ltf; Mmp8; Mmp9; Nlrp1b; Psmb9; Rnpep; Tnfaip3;
GO:0008061~chitin binding	2	11	18.1818	0.0435278	0.23658	Chil1; Chil3;
GO:0008330~protein tyrosine/threonine phosphatase activity	2	11	18.1818	0.0435278	0.23658	Dusp10; Dusp16;
GO:0097153~cysteine-type endopeptidase activity involved in apoptotic process	2	11	18.1818	0.0435278	0.23658	Casp1; Casp4;
GO:0097677~STAT family protein binding	2	11	18.1818	0.0435278	0.23658	Dtx3l; Spi1;
GO:0005085~guanyl-nucleotide exchange factor activity	10	198	5.05051	0.04576	0.23658	Arhgef10l; Arhgef37; Cyth4; Dock5; Fgd4; Plekhg3; Rasgef1b; Rasgrp4; Tiam1; Tiam2;
GO:0016504~peptidase activator activity	2	12	16.6667	0.0499273	0.23658	App; Fn1;
GO:0016810~hydrolase activity, acting on carbon-nitrogen (but not peptide) bonds	2	12	16.6667	0.0499273	0.23658	Naaa; Asah1;
GO:0017154~semaphorin receptor activity	2	12	16.6667	0.0499273	0.23658	Met; Plxnb2;
GO:0097200~cysteine-type endopeptidase activity involved in execution phase of apoptosis	2	12	16.6667	0.0499273	0.23658	Casp4; Casp1;

## Sheet: GOCC
Process~name	num_of_Genes	gene_group	percentage%	P-value	Benjamini and Hochberg (FDR)	Genes
GO:0005886~plasma membrane	182	4397	4.13919	3.64883e-11	1.32452e-08	Ace; Adam8; Adap1; Adgre1; Adgre4; Adgrg5; Agtrap; Aif1; Aldh3b1; Anxa1; Anxa2; Anxa5; Apba1; Apobr; App; Arap3; Arrdc4; Atp1a3; Atp7a; Bmpr2; Bmx; C5ar1; Cask; Casp1; Casp4; Ccr1; Ccr2; Cd177; Cd244a; Cd274; Cd300a; Cd300c2; Cd300ld; Cd33; Cd44; Cd68; Cdc42bpb; Cdc42ep4; Cfh; Clec12a; Clec4a2; Clec4e; Clec5a; Cmklr1; Coro1b; Cpd; Csf1r; Csf2ra; Csf2rb2; Cst3; Cx3cr1; Cxcr2; Cybb; Cyth4; Dock5; E…
GO:0009986~cell surface	50	733	6.82128	4.02345e-09	7.30257e-07	Adam15; Adam8; Adgre4; Anxa1; Anxa2; App; Bmpr2; C3; C5ar1; Cd274; Cd33; Cd44; Clec12a; Clec5a; Csf1r; Ctss; Ctsz; Cx3cr1; Cxcr2; Eno1b; Entpd1; Fcer1g; Fcgr3; Fcgr4; Fut4; Ifitm3; Il15; Itgal; Itgam; Itgax; Ldlr; Lgals3; Ltf; Ly6c2; Nfam1; Nod2; Pirb; Sirpa; Slc11a1; Stx2; Tlr2; Tlr4; Tnfrsf1a; Trf; Tyrobp; Vcan; B430306N03Rik; Sdc3; A530064D06Rik; Treml4;
GO:0016020~membrane	235	6671	3.52271	4.05541e-08	4.90705e-06	Aatk; AB124611; Abcd2; Ace; Adam15; Adam8; Adgre1; Adgre4; Adgrg5; Adssl1; Agtrap; Aif1; Aldh3b1; Anxa1; Anxa2; Apba1; Apobr; App; Arap3; Arrdc4; Asprv1; Atp1a3; Atp7a; Bmpr2; Bst1; C5ar1; Cask; Casp1; Casp4; Ccdc167; Ccr1; Ccr2; Cd101; Cd177; Cd244a; Cd274; Cd300a; Cd300c2; Cd300lb; Cd300ld; Cd300lf; Cd302; Cd33; Cd44; Cd68; Cdc42bpb; Cdc42ep4; Cers6; Clec12a; Clec4a2; Clec4e; Clec5a; Cmklr1; Co…
GO:0005764~lysosome	34	450	7.55556	1.5821e-07	1.43575e-05	Ace; App; Asah1; Cd68; Cst3; Ctsa; Ctsc; Ctss; Ctsz; Dram1; Dtx3l; Gm2a; Grn; Hck; Ifitm1; Ifitm2; Ifitm3; Il1b; Irgm1; Ldlr; Man2b1; Marcks; Naaa; Pcyox1; Plbd1; Psap; Slc11a1; Slc15a3; Tcirg1; Tlr7; Tnfaip3; Trpm2; Unc93b1; Fuca2;
GO:0045335~phagocytic vesicle	12	80	15	4.53622e-06	0.00032933	Cdc42ep4; Ctss; Cybb; Irgm1; Mpeg1; Nod1; Nod2; Pld4; Rab31; Rab32; Tcirg1; Vim;
GO:0009897~external side of plasma membrane	36	651	5.52995	5.45387e-05	0.00329959	Ace; Adgre1; Anxa5; Ccr1; Ccr2; Cd244a; Cd274; Cd33; Cd44; Cfh; Entpd1; Fcer1g; Fcgr1; Fcgr3; Fcgr4; Itgal; Itgam; Itgax; Ldlr; Lgals3; Lrp1; Pirb; Rnpep; Scnn1a; Siglece; Tlr2; Tlr4; Tlr8; Il13ra1; Cx3cr1; Cxcr2; Csf3r; Cd302; Lifr; Msr1; Csf2ra;
GO:0034362~low-density lipoprotein particle	5	14	35.7143	9.98443e-05	0.00517764	Apobr; App; Ldlr; Msr1; Pla2g7;
GO:0043020~NADPH oxidase complex	4	12	33.3333	0.000639685	0.0290257	Cybb; Ncf1; Ncf2; Ncf4;
GO:0072558~NLRP1 inflammasome complex	3	5	60	0.000886618	0.0357603	Casp1; Casp4; Nlrp1b;
GO:0031410~cytoplasmic vesicle	39	854	4.56674	0.00108243	0.0392923	Adam15; Agtrap; Anxa1; App; Arrdc4; Atp7a; C5ar1; Chil3; Ctss; Ctsz; Dmxl2; Fes; Gbp2; Gbp3; Gbp5; Hck; Hip1; Ifitm3; Il1b; Irgm1; Mefv; Mpeg1; Msr1; Myof; Ngp; Pld4; Prdx5; Rab31; Rab32; Scnn1a; Sntb2; Stx2; Tlr2; Tlr6; Tlr7; Trf; Trpm2; Unc93b1; Rnd3;
GO:0045121~membrane raft	18	292	6.16438	0.00131313	0.0433331	Anxa2; App; Arid3a; Atp7a; Cask; Eno1b; Fcer1g; Fcgr1; Grk3; Ltb4r1; Myadm; Nfam1; Stx2; Tlr2; Tlr4; Tlr6; Tnfrsf1a; Tnfrsf1b;
GO:0020005~symbiont-containing vacuole membrane	3	7	42.8571	0.00182752	0.0552826	Gbp2; Gbp3; Iigp1;
GO:0072557~IPAF inflammasome complex	3	9	33.3333	0.00322316	0.0787254	Casp1; Naip2; Casp4;
GO:0016323~basolateral plasma membrane	15	244	6.14754	0.00330252	0.0787254	Anxa2; Atp7a; C5ar1; Cask; Cd44; Entpd1; Ldlr; Lrp1; Nod1; Nod2; P2ry6; Slc16a3; Slc40a1; Slc8a1; Stx2;
GO:0005794~Golgi apparatus	54	1374	3.93013	0.00334987	0.0787254	Agtrap; Apba1; App; Atp1a3; Atp7a; Bcl6; Cd33; Cd44; Cst3; Ctsc; Dusp10; Fcgr3; Fes; Fut4; Gbp2; Gbp3; Gbp5; Gcnt2; Grn; Gsap; Hck; Hip1; Hp; Iigp1; Irgm1; Irgm2; Kcnj2; Ldlr; Lpcat2; Lrp1; Ltbr; Ms4a4a; Ms4a4c; Mtus1; Ncf1; Ndst2; Nfe2l2; Nod2; Pld1; Pld4; Plod3; Rab31; Rab32; Rnd3; Rnpep; Sgms2; Slpi; Sntb2; St3gal4; Steap4; Tlr2; Tlr4; Tlr6; Tnfrsf1a;
GO:0043235~receptor complex	14	221	6.33484	0.00346999	0.0787254	App; Ldlr; Lifr; Lrp1; Tlr4; Tlr6; Tlr7; Tnfrsf1a; Csf3r; Met; Il13ra1; Csf2ra; Csf1r; Bmpr2;
GO:0035355~Toll-like receptor 2-Toll-like receptor 6 protein complex	2	2	100	0.00390805	0.0834483	Tlr2; Tlr6;
GO:0001891~phagocytic cup	4	22	18.1818	0.00427935	0.0863003	Aif1; Lcp1; Rab31; Tlr4;
GO:0030670~phagocytic vesicle membrane	4	23	17.3913	0.00492203	0.0940366	Clec4e; Slc11a1; Tcirg1; Tap1;
GO:0048471~perinuclear region of cytoplasm	30	672	4.46429	0.00541436	0.0982706	Aatk; Aif1; Anxa2; App; Atp7a; Cask; Coro1b; Cpd; Cst3; Cx3cr1; Gbp2; Gbp3; Gbp5; Gnb2; Grk3; Hmox1; Lcp1; Lrp1; Mvp; Oas2; Prdx5; Rara; S100a4; S100a6; Stat1; Tlr4; Tnfrsf1b; Tpd52; Trf; Vim;
GO:0031982~vesicle	11	165	6.66667	0.00640878	0.11078	Ace; Anxa2; Cask; Cst3; Grn; Il1b; Nod2; Pld1; Rab32; Trf; Myo1f;
GO:0005770~late endosome	10	147	6.80272	0.00803936	0.132649	Atp7a; Ctss; Grn; Irgm1; Ldlr; Psap; Rab31; Slc11a1; Tcirg1; Trf;
GO:0070821~tertiary granule membrane	2	4	50	0.00943765	0.148951	Cd177; Slc11a1;
GO:0001726~ruffle	7	89	7.86517	0.0125603	0.183592	Aif1; Anxa2; Arap3; Gas7; Lcp1; Myadm; S100a6;
GO:0097169~AIM2 inflammasome complex	2	5	40	0.0129867	0.183592	Casp1; Casp4;
GO:0031234~extrinsic component of cytoplasmic side of plasma membrane	6	69	8.69565	0.0132895	0.183592	Fes; Hck; Hip1; S100a6; Tiam1; Fgr;
GO:0032991~protein-containing complex	35	876	3.99543	0.0136556	0.183592	Anxa1; Anxa2; Apba1; App; C3; Card9; Cask; Casp1; Casp4; Cd44; Dtx3l; Gab2; Gnb2; Hk3; Ifitm1; Ifitm2; Ifitm3; Il1rap; Jun; Ltf; Mmp9; Myd88; Nod2; Palb2; Psap; Rara; Runx2; Sdc3; Smad7; Sntb2; Stat1; Stx2; Tnfrsf1a; Trps1; Zfyve9;
GO:0062023~collagen-containing extracellular matrix	16	319	5.01567	0.0146882	0.187033	Anxa1; Anxa2; Anxa5; Cst3; Ctsc; Ctsz; Emilin2; Fn1; Lgals3; Mmp9; Plod3; Plxnb2; S100a6; Tgfbi; Vcan; Fgl2;
GO:0005604~basement membrane	8	115	6.95652	0.0150414	0.187033	Anxa2; Cask; Cst3; Entpd1; Fn1; Megf9; Tgfbi; Trf;
GO:0005884~actin filament	7	93	7.52688	0.0154573	0.187033	Aif1; Anxa1; Coro1b; Gas7; Hck; Lcp1; Pstpip2;
GO:1990462~omegasome	2	6	33.3333	0.0170201	0.194648	Trim12c; Trim30a;
GO:0005768~endosome	29	706	4.10765	0.0171591	0.194648	Ace; Anxa1; Anxa2; App; Arrdc4; Atp7a; Cd274; Cd68; Dtx3l; Grn; Ifitm2; Ifitm3; Irgm1; Ldlr; Lrp1; Ncf4; Pld1; Pld4; Rab31; Slc15a3; Snx20; Steap4; Tlr13; Tlr4; Tlr7; Tlr8; Trf; Unc93b1; Vps37b;
GO:0005615~extracellular space	65	1882	3.45377	0.0203193	0.223512	Ace; Adam15; Anxa1; Anxa2; Anxa5; App; Asah1; C3; C4b; Cfh; Cfp; Chil1; Chil3; Cst3; Ctss; Ctsz; Ear2; Entpd1; Fn1; Fuca2; Grn; Hp; Il15; Il1b; Itgam; Ldlr; Lgals3; Lipe; Lrg1; Ltf; Lyz2; Man2b1; Met; Metrnl; Mmp8; Mmp9; Ngp; Pglyrp1; Pi16; Pirb; Pla2g7; Plbd1; Plod3; Psap; Retnlg; Rnpep; S100a8; S100a9; Slpi; Smpdl3a; Stx2; Tcn2; Tgfbi; Tnfrsf1a; Trf; Xdh; Smpdl3b; Cpd; F10; Fgl2; Sema4a; Ctsc; …
GO:0042629~mast cell granule	2	7	28.5714	0.0215103	0.229654	Anxa1; Cxcr2;
GO:0070062~extracellular exosome	7	104	6.73077	0.0258149	0.266512	Ace; Adam15; Anxa1; Anxa2; Cd274; Fn1; Scnn1a;
GO:0072559~NLRP3 inflammasome complex	2	8	25	0.0264309	0.266512	Casp1; Casp4;
GO:0044853~plasma membrane raft	4	42	9.52381	0.0311642	0.295583	Cd177; Itgam; Ms4a4a; Ms4a4c;
GO:0031232~extrinsic component of external side of plasma membrane	2	9	22.2222	0.0317568	0.295583	Anxa1; Trf;
GO:0033162~melanosome membrane	2	9	22.2222	0.0317568	0.295583	Atp7a; Rab32;
GO:0005765~lysosomal membrane	9	160	5.625	0.0327802	0.29748	Anxa2; Cd68; Grn; Ifitm1; Ifitm2; Ifitm3; Slc15a3; Treml4; Trpm2;
GO:0005901~caveola	6	87	6.89655	0.0342541	0.303274	Bmpr2; Hck; Hmox1; Ldlr; Lipe; Myof;
GO:0005905~clathrin-coated pit	5	66	7.57576	0.037316	0.316262	App; Bmpr2; Ldlr; Lrp1; Trf;
GO:0032432~actin filament bundle	2	10	20	0.0374635	0.316262	Lcp1; Marcks;
GO:0019898~extrinsic component of membrane	5	67	7.46269	0.03928	0.319226	Anxa1; Bst1; Naaa; Ncf1; Wdfy3;
GO:0005802~trans-Golgi network	11	220	5	0.0395734	0.319226	Atp7a; Cpd; Fut4; Grn; Gsap; Ms4a6c; Ms4a6d; Plod3; Rab31; Tgfbi; Rab32;
GO:0031838~haptoglobin-hemoglobin complex	2	12	16.6667	0.0499273	0.344797	Hp; Hbq1a;
GO:0032009~early phagosome	2	12	16.6667	0.0499273	0.344797	Tlr7; Unc93b1;
GO:0099738~cell cortex region	2	12	16.6667	0.0499273	0.344797	Ctsz; Eno1b;
