# Supplementary material for: Gene expression of S100a8/a9 predicts Staphylococcus aureus-induced septic arthritis in mice
Source: Front Microbiol. 2023 Jun 15;14:1146694. doi: 10.3389/fmicb.2023.1146694 (PMC10307981; doi:10.3389/fmicb.2023.1146694)
Supplement: Supplementary file 1 [file Data_Sheet_1.zip › Table 5.XLSX]

## Sheet: GOBP
Process~name	num_of_Genes	gene_group	percentage%	P-value	Benjamini and Hochberg (FDR)	Genes
GO:0002376~immune system process	24	504	4.7619	2.94713e-11	3.20943e-08	Acod1; Anxa1; Arg2; Cd177; Cd300lf; Clec4d; Clec5a; Csf1; Hp; Ifitm1; Il1rap; Lcn2; Myd88; Oas2; Oasl2; Pirb; S100a8; S100a9; Slc15a3; Slpi; Tarm1; Tirap; Tlr2; Trem1;
GO:0006954~inflammatory response	20	361	5.54017	1.23489e-10	6.72399e-08	Acod1; Adam8; Alox5; Anxa1; Ccr1; Chil1; Csf1; Ggt5; Il18rap; Il1b; Il1rap; Myd88; Ndst1; S100a8; S100a9; Selp; Tirap; Tlr2; Il1rn; C5ar1;
GO:0045087~innate immune response	25	663	3.77074	1.20098e-09	4.35956e-07	Acod1; Anxa1; Arg2; Cd177; Clec4d; Clec5a; Csf1; Ifitm1; Il1rap; Jchain; Lcn2; Oas2; Oasl2; S100a8; S100a9; Slc15a3; Slpi; Tarm1; Tirap; Tlr2; Trem1; Wfdc21; Trim30b; Myd88; Wfdc17;
GO:0030593~neutrophil chemotaxis	9	75	12	4.7848e-08	1.30266e-05	C5ar1; Csf3r; Cxcr2; Il1b; Itgam; S100a8; S100a9; Trem1; Trem3;
GO:0032496~response to lipopolysaccharide	9	118	7.62712	1.67782e-06	0.000317224	Acod1; Il1b; Myd88; Slpi; Tirap; Wfdc21; S100a8; S100a9; Ggt5;
GO:0002523~leukocyte migration involved in inflammatory response	5	19	26.3158	1.74779e-06	0.000317224	Adam8; Alox5; Itgam; S100a8; S100a9;
GO:1903428~positive regulation of reactive oxygen species biosynthetic process	4	18	22.2222	3.58807e-05	0.00558201	Hdac4; Lcn2; Mmp8; Rab27a;
GO:0009615~response to virus	6	71	8.4507	5.64059e-05	0.00729393	Ifit3b; Ifitm1; Lcn2; Myd88; Oas2; Oasl2;
GO:0009617~response to bacterium	11	287	3.83275	6.12012e-05	0.00729393	Acod1; Gbp2; Hp; Lcn2; Lrg1; Oas2; Pygl; Saa3; Slfn4; Tirap; Tlr2;
GO:0032755~positive regulation of interleukin-6 production	7	109	6.42202	6.98858e-05	0.00729393	Il1b; Il1rap; Mapk13; Mmp8; Myd88; Tirap; Tlr2;
GO:0072672~neutrophil extravasation	3	7	42.8571	7.44772e-05	0.00729393	Cd177; Trem1; Trem3;
GO:0051092~positive regulation of NF-kappaB transcription factor activity	8	152	5.26316	8.03739e-05	0.00729393	Adam8; Il18rap; Il1b; Il1rap; Myd88; Tirap; Tlr2; Trim30b;
GO:0050729~positive regulation of inflammatory response	6	80	7.5	0.000104898	0.00864255	Adam8; Il1b; Osm; S100a8; S100a9; Tlr2;
GO:0070555~response to interleukin-1	4	25	16	0.000111107	0.00864255	Hdac4; Il1b; Myd88; Anxa1;
GO:0050727~regulation of inflammatory response	6	83	7.22892	0.00012691	0.00917505	Alox5; Anxa1; Bst1; Myd88; S100a8; Sbno2;
GO:0032494~response to peptidoglycan	3	9	33.3333	0.000134803	0.00917505	C5ar1; Myd88; Tlr2;
GO:0090023~positive regulation of neutrophil chemotaxis	4	29	13.7931	0.000186315	0.0119351	C5ar1; Cxcr2; Il1b; Tirap;
GO:0002250~adaptive immune response	8	177	4.51977	0.000219258	0.0126092	Anxa1; Arg2; Clec4d; Jchain; Pirb; Tarm1; Trem1; Bmx;
GO:0032757~positive regulation of interleukin-8 production	5	58	8.62069	0.000219995	0.0126092	Chil1; Il1b; Myd88; Tirap; Tlr2;
GO:0019221~cytokine-mediated signaling pathway	7	140	5	0.000305033	0.016609	Csf2rb; Il1b; Il1rap; Myd88; Pirb; Csf3r; Ifnlr1;
GO:0097242~amyloid-beta clearance	3	13	23.0769	0.000334465	0.0173444	C5ar1; Igf1r; Itgam;
GO:0002526~acute inflammatory response	3	14	21.4286	0.000403548	0.0187555	Alox5; Trem1; Hp;
GO:0051607~defense response to virus	8	195	4.10256	0.000409846	0.0187555	Acod1; Ifitm1; Ifnlr1; Mov10; Myd88; Oas2; Ifit3b; Oasl2;
GO:1901224~positive regulation of NIK/NF-kappaB signaling	5	68	7.35294	0.000438471	0.0187555	Il1b; Mmp8; Nlrp12; Tlr2; Tnfsf14;
GO:0002238~response to molecule of fungal origin	2	2	100	0.00044779	0.0187555	Myd88; Tlr2;
GO:0032602~chemokine production	2	2	100	0.00044779	0.0187555	Trem1; Trem3;
GO:0050728~negative regulation of inflammatory response	6	110	5.45455	0.000534764	0.0215688	Acod1; Alox5; Ier3; Nlrp12; Siglece; Socs3;
GO:0055072~iron ion homeostasis	4	40	10	0.000573865	0.0223193	Fbxl5; Lcn2; Slc40a1; Steap4;
GO:0002367~cytokine production involved in immune response	2	3	66.6667	0.000742044	0.0269362	Trem1; Trem3;
GO:0070488~neutrophil aggregation	2	3	66.6667	0.000742044	0.0269362	S100a8; S100a9;
GO:0070498~interleukin-1-mediated signaling pathway	3	19	15.7895	0.000885203	0.0310963	Il1b; Myd88; Tirap;
GO:0045071~negative regulation of viral genome replication	4	48	8.33333	0.00108443	0.0354469	Ifitm1; Slpi; Oasl2; Oas2;
GO:0070164~negative regulation of adiponectin secretion	2	4	50	0.0011067	0.0354469	Il1b; Rab11fip1;
GO:2000660~negative regulation of interleukin-1-mediated signaling pathway	2	4	50	0.0011067	0.0354469	Il1r2; Il1rn;
GO:0002687~positive regulation of leukocyte migration	3	22	13.6364	0.00129701	0.0390146	Mmp9; Selp; Tlr2;
GO:0006935~chemotaxis	6	132	4.54545	0.00132479	0.0390146	C5ar1; Ccr1; Cxcr2; Prok2; S100a8; S100a9;
GO:0001660~fever generation	2	5	40	0.00154052	0.0390146	Il1b; Il1rn;
GO:0002793~positive regulation of peptide secretion	2	5	40	0.00154052	0.0390146	S100a8; S100a9;
GO:0032376~positive regulation of cholesterol transport	2	5	40	0.00154052	0.0390146	Abca13; Lipg;
GO:0035821~modulation of process of other organism	2	5	40	0.00154052	0.0390146	S100a9; Slpi;
GO:0070106~interleukin-27-mediated signaling pathway	2	5	40	0.00154052	0.0390146	Oas2; Oasl2;
GO:0070945~neutrophil-mediated killing of gram-negative bacterium	2	5	40	0.00154052	0.0390146	Trem1; Trem3;
GO:0071221~cellular response to bacterial lipopeptide	2	5	40	0.00154052	0.0390146	Tirap; Tlr2;
GO:0050900~leukocyte migration	3	24	12.5	0.00162859	0.0403076	Il1b; Mmp9; Selp;
GO:0010759~positive regulation of macrophage chemotaxis	3	25	12	0.00181245	0.0438612	C5ar1; Csf1; Trem1;
GO:0001774~microglial cell activation	3	26	11.5385	0.00200876	0.0444811	C5ar1; Itgam; Tlr2;
GO:0005981~regulation of glycogen catabolic process	2	6	33.3333	0.00204229	0.0444811	Ppp1r3b; Ppp1r3d;
GO:0014005~microglia development	2	6	33.3333	0.00204229	0.0444811	Itgam; Tlr2;
GO:0018119~peptidyl-cysteine S-nitrosylation	2	6	33.3333	0.00204229	0.0444811	S100a8; S100a9;
GO:1903223~positive regulation of oxidative stress-induced neuron death	2	6	33.3333	0.00204229	0.0444811	Itgam; Trpm2;
GO:0070301~cellular response to hydrogen peroxide	4	58	6.89655	0.00208936	0.0446139	Anxa1; Lcn2; Mapk13; Trpm2;
GO:0060337~type I interferon signaling pathway	3	27	11.1111	0.0022178	0.0464459	Myd88; Oas2; Ifitm1;
GO:0006953~acute-phase response	3	28	10.7143	0.00243986	0.0490203	Hp; Il1rn; Saa3;
GO:0030099~myeloid cell differentiation	3	28	10.7143	0.00243986	0.0490203	Ccr1; Clec5a; Tirap;
GO:0036336~dendritic cell migration	2	7	28.5714	0.00261081	0.0490203	Alox5; Nlrp12;
GO:0043315~positive regulation of neutrophil degranulation	2	7	28.5714	0.00261081	0.0490203	Cd177; Itgam;
GO:0072675~osteoclast fusion	2	7	28.5714	0.00261081	0.0490203	Adam8; Sbno2;
GO:1903426~regulation of reactive oxygen species biosynthetic process	2	7	28.5714	0.00261081	0.0490203	Alox5; Arg2;
GO:0007159~leukocyte cell-cell adhesion	3	29	10.3448	0.00267521	0.0493781	Cd177; Itgam; Selp;
GO:0050830~defense response to Gram-positive bacterium	6	154	3.8961	0.00279694	0.0507645	C5ar1; Gbp2; Myd88; Tirap; Tlr2; Gbp8;
GO:0045766~positive regulation of angiogenesis	6	156	3.84615	0.00297465	0.0527417	C5ar1; Chil1; Cxcr2; Il1b; Lrg1; Mmp9;
GO:0006955~immune response	11	466	2.36052	0.00309483	0.0527417	Ccr1; Igf1r; Il1b; Il1rn; Myd88; Osm; Slpi; Tlr2; Tnfsf14; H2-Q1; Cxcr2;
GO:0045089~positive regulation of innate immune response	3	31	9.67742	0.00318678	0.0527417	Adam8; Tirap; Trem3;
GO:0014050~negative regulation of glutamate secretion	2	8	25	0.0032449	0.0527417	Il1b; Il1rn;
GO:0033194~response to hydroperoxide	2	8	25	0.0032449	0.0527417	mt-Nd1; Trpm2;
GO:0035425~autocrine signaling	2	8	25	0.0032449	0.0527417	S100a8; S100a9;
GO:2000562~negative regulation of CD4-positive, alpha-beta T cell proliferation	2	8	25	0.0032449	0.0527417	Arg2; Tarm1;
GO:0032760~positive regulation of tumor necrosis factor production	5	110	4.54545	0.00334791	0.0536158	Mmp8; Myd88; Oas2; Tirap; Tlr2;
GO:0032355~response to estradiol	3	33	9.09091	0.00375446	0.0592552	Fosl2; Ggt5; Anxa1;
GO:0031394~positive regulation of prostaglandin biosynthetic process	2	9	22.2222	0.00394337	0.0596435	Anxa1; Il1b;
GO:0044849~estrous cycle	2	9	22.2222	0.00394337	0.0596435	Igf1r; Anxa1;
GO:0050691~regulation of defense response to virus by host	2	9	22.2222	0.00394337	0.0596435	Ifnlr1; Il1b;
GO:0008283~cell population proliferation	6	168	3.57143	0.00422398	0.0630125	Csf1; Il18rap; Lipg; Ndst1; Rasgrp4; Tgfbi;
GO:0051897~positive regulation of protein kinase B signaling	5	117	4.2735	0.0043084	0.0634033	Adam8; Chil1; Gcnt2; Igf1r; Osm;
GO:0032635~interleukin-6 production	2	10	20	0.00470509	0.0666848	Il18rap; Il1b;
GO:0071223~cellular response to lipoteichoic acid	2	10	20	0.00470509	0.0666848	Tirap; Tlr2;
GO:0030316~osteoclast differentiation	3	36	8.33333	0.00471509	0.0666848	Cd300lf; Csf1; Sbno2;
GO:0042832~defense response to protozoan	3	37	8.10811	0.00506521	0.0707182	Gbp2; Myd88; Gbp8;
GO:0042119~neutrophil activation	2	11	18.1818	0.0055289	0.0762148	Cxcr2; Il18rap;
GO:0043123~positive regulation of I-kappaB kinase/NF-kappaB signaling	5	127	3.93701	0.00600084	0.0816864	Clec4d; Il1b; Myd88; Tirap; Trim30b;
GO:0005979~regulation of glycogen biosynthetic process	2	12	16.6667	0.00641368	0.0841506	Ppp1r3b; Ppp1r3d;
GO:0006691~leukotriene metabolic process	2	12	16.6667	0.00641368	0.0841506	Alox5; Tlr2;
GO:0060700~regulation of ribonuclease activity	2	12	16.6667	0.00641368	0.0841506	Oas2; Oasl2;
GO:0007252~I-kappaB phosphorylation	2	13	15.3846	0.00735833	0.092106	Saa3; Tlr2;
GO:0019370~leukotriene biosynthetic process	2	13	15.3846	0.00735833	0.092106	Alox5; Ggt5;
GO:0048143~astrocyte activation	2	13	15.3846	0.00735833	0.092106	C5ar1; Il1b;
GO:0071354~cellular response to interleukin-6	2	13	15.3846	0.00735833	0.092106	Sbno2; Selp;
GO:0030574~collagen catabolic process	3	43	6.97674	0.00749262	0.0927211	Mmp9; Mmp25; Mmp8;
GO:0019731~antibacterial humoral response	4	86	4.65116	0.00793697	0.0971164	Jchain; Slpi; Wfdc21; Wfdc17;
GO:0030335~positive regulation of cell migration	7	255	2.7451	0.00814748	0.0985845	Ccr1; Csf1; Gcnt2; Igf1r; Il1b; Mmp9; Sema6b;
GO:0034116~positive regulation of heterotypic cell-cell adhesion	2	14	14.2857	0.00836174	0.0989775	Gcnt2; Il1b;
GO:0070935~3-UTR-mediated mRNA stabilization	2	14	14.2857	0.00836174	0.0989775	Myd88; Tirap;
GO:0002755~MyD88-dependent toll-like receptor signaling pathway	2	15	13.3333	0.00942283	0.109164	Myd88; Tlr2;
GO:0006476~protein deacetylation	2	15	13.3333	0.00942283	0.109164	Hdac4; Ndst1;
GO:0045429~positive regulation of nitric oxide biosynthetic process	3	49	6.12245	0.0105031	0.117129	Il1b; Mmp8; Tlr2;
GO:0032717~negative regulation of interleukin-8 production	2	16	12.5	0.0105405	0.117129	Anxa1; Cd33;
GO:0045820~negative regulation of glycolytic process	2	16	12.5	0.0105405	0.117129	Hdac4; Ier3;
GO:0051044~positive regulation of membrane protein ectodomain proteolysis	2	16	12.5	0.0105405	0.117129	Adam8; Il1b;
GO:0071346~cellular response to interferon-gamma	4	95	4.21053	0.0110138	0.121152	Acod1; Gbp2; Gbp8; Tlr2;
GO:0014002~astrocyte development	2	17	11.7647	0.0117138	0.124391	S100a8; S100a9;
GO:0046330~positive regulation of JNK cascade	4	98	4.08163	0.0121883	0.124391	Il1b; Mmp8; Myd88; Tirap;
GO:0002076~osteoblast development	2	18	11.1111	0.0129416	0.124391	Clec5a; Hdac4;
GO:0007250~activation of NF-kappaB-inducing kinase activity	2	18	11.1111	0.0129416	0.124391	Chil1; Tirap;
GO:0030595~leukocyte chemotaxis	2	18	11.1111	0.0129416	0.124391	Ccr1; S100a9;
GO:0032722~positive regulation of chemokine production	3	54	5.55556	0.0134751	0.124391	Il1b; Myd88; Tlr2;
GO:0043066~negative regulation of apoptotic process	11	574	1.91638	0.0135004	0.124391	Clec5a; Cxcr2; Ier3; Ifit3b; Igf1r; Il1rn; Mmp9; Prok2; Slc40a1; Socs3; Sycp2;
GO:0032700~negative regulation of interleukin-17 production	2	19	10.5263	0.0142229	0.124391	Arg2; Tlr2;
GO:0001503~ossification	4	105	3.80952	0.0152328	0.124391	Csf1; Ifitm1; Mmp9; Sbno2;
GO:0043507~positive regulation of JUN kinase activity	3	57	5.26316	0.0154651	0.124391	Il1b; Il1rn; Tirap;
GO:0038083~peptidyl-tyrosine autophosphorylation	2	20	10	0.0155566	0.124391	Igf1r; Bmx;
GO:0071347~cellular response to interleukin-1	3	59	5.08475	0.0168789	0.124391	Acod1; Mapk13; Saa3;
GO:0010666~positive regulation of cardiac muscle cell apoptotic process	2	21	9.52381	0.0169419	0.124391	Cxcr2; Trem1;
GO:0035584~calcium-mediated signaling using intracellular calcium source	2	21	9.52381	0.0169419	0.124391	Selp; Trpm2;
GO:0045824~negative regulation of innate immune response	2	21	9.52381	0.0169419	0.124391	Acod1; Ccr1;
GO:0000271~polysaccharide biosynthetic process	1	1	100	0.0173621	0.124391	Ndst1;
GO:0002617~negative regulation of macrophage antigen processing and presentation	1	1	100	0.0173621	0.124391	Fgl2;
GO:0002691~regulation of cellular extravasation	1	1	100	0.0173621	0.124391	Selp;
GO:0002760~positive regulation of antimicrobial humoral response	1	1	100	0.0173621	0.124391	Acod1;
GO:0009635~response to herbicide	1	1	100	0.0173621	0.124391	Lcn2;
GO:0009682~induced systemic resistance	1	1	100	0.0173621	0.124391	Myd88;
GO:0021534~cell proliferation in hindbrain	1	1	100	0.0173621	0.124391	C5ar1;
GO:0032493~response to bacterial lipoprotein	1	1	100	0.0173621	0.124391	Tlr2;
GO:0032652~regulation of interleukin-1 production	1	1	100	0.0173621	0.124391	Anxa1;
GO:0032658~regulation of interleukin-15 production	1	1	100	0.0173621	0.124391	Tirap;
GO:0032738~positive regulation of interleukin-15 production	1	1	100	0.0173621	0.124391	Tirap;
GO:0035665~TIRAP-dependent toll-like receptor 4 signaling pathway	1	1	100	0.0173621	0.124391	Tirap;
GO:0035772~interleukin-13-mediated signaling pathway	1	1	100	0.0173621	0.124391	Cd300lf;
GO:0036257~multivesicular body organization	1	1	100	0.0173621	0.124391	Rab27a;
GO:0038112~interleukin-8-mediated signaling pathway	1	1	100	0.0173621	0.124391	Cxcr2;
GO:0043381~negative regulation of memory T cell differentiation	1	1	100	0.0173621	0.124391	Fgl2;
GO:0046108~uridine metabolic process	1	1	100	0.0173621	0.124391	Upp1;
GO:0060345~spleen trabecula formation	1	1	100	0.0173621	0.124391	Slc40a1;
GO:0060611~mammary gland fat development	1	1	100	0.0173621	0.124391	Csf1;
GO:0071348~cellular response to interleukin-11	1	1	100	0.0173621	0.124391	Sbno2;
GO:0071644~negative regulation of chemokine (C-C motif) ligand 4 production	1	1	100	0.0173621	0.124391	Arg2;
GO:0072173~metanephric tubule morphogenesis	1	1	100	0.0173621	0.124391	Cxcr2;
GO:0072709~cellular response to sorbitol	1	1	100	0.0173621	0.124391	Mapk13;
GO:0097577~sequestering of iron ion	1	1	100	0.0173621	0.124391	Lcn2;
GO:0099172~presynapse organization	1	1	100	0.0173621	0.124391	C5ar1;
GO:0106014~regulation of inflammatory response to wounding	1	1	100	0.0173621	0.124391	Alox5;
GO:1901750~leukotriene D4 biosynthetic process	1	1	100	0.0173621	0.124391	Ggt5;
GO:1901753~leukotriene A4 biosynthetic process	1	1	100	0.0173621	0.124391	Alox5;
GO:1902228~positive regulation of macrophage colony-stimulating factor signaling pathway	1	1	100	0.0173621	0.124391	Csf1;
GO:1903435~positive regulation of constitutive secretory pathway	1	1	100	0.0173621	0.124391	Rab27a;
GO:1903487~regulation of lactation	1	1	100	0.0173621	0.124391	Oas2;
GO:1903988~iron ion export across plasma membrane	1	1	100	0.0173621	0.124391	Slc40a1;
GO:1905597~positive regulation of low-density lipoprotein particle receptor binding	1	1	100	0.0173621	0.124391	Anxa2;
GO:2000338~regulation of chemokine (C-X-C motif) ligand 1 production	1	1	100	0.0173621	0.124391	Myd88;
GO:2000399~negative regulation of thymocyte aggregation	1	1	100	0.0173621	0.124391	Adam8;
GO:2000415~positive regulation of fibronectin-dependent thymocyte migration	1	1	100	0.0173621	0.124391	Adam8;
GO:2000697~negative regulation of epithelial cell differentiation involved in kidney development	1	1	100	0.0173621	0.124391	Mmp9;
GO:2001301~lipoxin biosynthetic process	1	1	100	0.0173621	0.124391	Alox5;
GO:0070374~positive regulation of ERK1 and ERK2 cascade	6	231	2.5974	0.0177494	0.126334	Ccr1; Chil1; Gcnt2; Il1b; Tirap; Tlr2;
GO:0098609~cell-cell adhesion	5	169	2.95858	0.0182444	0.129014	Adam8; Cd33; Itgam; Selp; Stfa2l1;
GO:0006520~cellular amino acid metabolic process	2	23	8.69565	0.0198629	0.130734	Ggt5; Hdc;
GO:0032740~positive regulation of interleukin-17 production	2	23	8.69565	0.0198629	0.130734	Myd88; Osm;
GO:0032930~positive regulation of superoxide anion generation	2	24	8.33333	0.0213968	0.130734	Cd177; Itgam;
GO:0006120~mitochondrial electron transport, NADH to ubiquinone	2	25	8	0.0229782	0.130734	mt-Nd1; mt-Nd2;
GO:0046579~positive regulation of Ras protein signal transduction	2	25	8	0.0229782	0.130734	Csf1; Rasgrp4;
GO:0030198~extracellular matrix organization	5	180	2.77778	0.0230772	0.130734	Crispld2; Mmp9; Tgfbi; Mmp25; Mmp8;
GO:0045785~positive regulation of cell adhesion	3	67	4.47761	0.0232364	0.130734	Adam8; Selp; Zfhx3;
GO:0007498~mesoderm development	2	26	7.69231	0.0246063	0.130734	Ets2; Ppp2ca;
GO:0010575~positive regulation of vascular endothelial growth factor production	2	26	7.69231	0.0246063	0.130734	C5ar1; Il1b;
GO:0000080~mitotic G1 phase	1	2	50	0.0259306	0.130734	Sycp2;
GO:0001694~histamine biosynthetic process	1	2	50	0.0259306	0.130734	Hdc;
GO:0002540~leukotriene production involved in inflammatory response	1	2	50	0.0259306	0.130734	Alox5;
GO:0002752~cell surface pattern recognition receptor signaling pathway	1	2	50	0.0259306	0.130734	Tlr2;
GO:0002765~immune response-inhibiting signal transduction	1	2	50	0.0259306	0.130734	Cd33;
GO:0003158~endothelium development	1	2	50	0.0259306	0.130734	Slc40a1;
GO:0003349~epicardium-derived cardiac endothelial cell differentiation	1	2	50	0.0259306	0.130734	Prok2;
GO:0006218~uridine catabolic process	1	2	50	0.0259306	0.130734	Upp1;
GO:0010963~regulation of L-arginine import	1	2	50	0.0259306	0.130734	Arg2;
GO:0015891~siderophore transport	1	2	50	0.0259306	0.130734	Lcn2;
GO:0019547~arginine catabolic process to ornithine	1	2	50	0.0259306	0.130734	Arg2;
GO:0030887~positive regulation of myeloid dendritic cell activation	1	2	50	0.0259306	0.130734	Clec4d;
GO:0032804~negative regulation of low-density lipoprotein particle receptor catabolic process	1	2	50	0.0259306	0.130734	Anxa2;
GO:0034125~negative regulation of MyD88-dependent toll-like receptor signaling pathway	1	2	50	0.0259306	0.130734	Cd300lf;
GO:0034146~toll-like receptor 5 signaling pathway	1	2	50	0.0259306	0.130734	Tirap;
GO:0034158~toll-like receptor 8 signaling pathway	1	2	50	0.0259306	0.130734	Myd88;
GO:0035505~positive regulation of myosin light chain kinase activity	1	2	50	0.0259306	0.130734	Il1b;
GO:0035606~peptidyl-cysteine S-trans-nitrosylation	1	2	50	0.0259306	0.130734	S100a9;
GO:0038172~interleukin-33-mediated signaling pathway	1	2	50	0.0259306	0.130734	Il1rap;
GO:0042488~positive regulation of odontogenesis of dentin-containing tooth	1	2	50	0.0259306	0.130734	Csf1;
GO:0042495~detection of triacyl bacterial lipopeptide	1	2	50	0.0259306	0.130734	Tlr2;
GO:0042496~detection of diacyl bacterial lipopeptide	1	2	50	0.0259306	0.130734	Tlr2;
GO:0043316~cytotoxic T cell degranulation	1	2	50	0.0259306	0.130734	Rab27a;
GO:0045113~regulation of integrin biosynthetic process	1	2	50	0.0259306	0.130734	S100a9;
GO:0045751~negative regulation of Toll signaling pathway	1	2	50	0.0259306	0.130734	Nlrp12;
GO:0046209~nitric oxide metabolic process	1	2	50	0.0259306	0.130734	Tlr2;
GO:0051875~pigment granule localization	1	2	50	0.0259306	0.130734	Rab27a;
GO:0051904~pigment granule transport	1	2	50	0.0259306	0.130734	Rab27a;
GO:0060101~negative regulation of phagocytosis, engulfment	1	2	50	0.0259306	0.130734	Siglece;
GO:0060983~epicardium-derived cardiac vascular smooth muscle cell differentiation	1	2	50	0.0259306	0.130734	Prok2;
GO:0061756~leukocyte adhesion to vascular endothelial cell	1	2	50	0.0259306	0.130734	Itgam;
GO:0070944~neutrophil-mediated killing of bacterium	1	2	50	0.0259306	0.130734	Myd88;
GO:0071351~cellular response to interleukin-18	1	2	50	0.0259306	0.130734	Il18rap;
GO:0071460~cellular response to cell-matrix adhesion	1	2	50	0.0259306	0.130734	Mmp9;
GO:0072573~tolerance induction to lipopolysaccharide	1	2	50	0.0259306	0.130734	Acod1;
GO:0097278~complement-dependent cytotoxicity	1	2	50	0.0259306	0.130734	Rab27a;
GO:0110090~positive regulation of hippocampal neuron apoptotic process	1	2	50	0.0259306	0.130734	Itgam;
GO:0140013~meiotic nuclear division	1	2	50	0.0259306	0.130734	Sycp2;
GO:1900477~negative regulation of G1/S transition of mitotic cell cycle by negative regulation of transcription from RNA polymerase II promoter	1	2	50	0.0259306	0.130734	Slfn1;
GO:1902216~positive regulation of interleukin-4-mediated signaling pathway	1	2	50	0.0259306	0.130734	Cd300lf;
GO:1902437~positive regulation of male mating behavior	1	2	50	0.0259306	0.130734	Hdac4;
GO:1902680~positive regulation of RNA biosynthetic process	1	2	50	0.0259306	0.130734	Il1b;
GO:1903597~negative regulation of gap junction assembly	1	2	50	0.0259306	0.130734	Il1b;
GO:1903974~positive regulation of cellular response to macrophage colony-stimulating factor stimulus	1	2	50	0.0259306	0.130734	Tlr2;
GO:1904999~positive regulation of leukocyte adhesion to arterial endothelial cell	1	2	50	0.0259306	0.130734	Alox5;
GO:1905114~cell surface receptor signaling pathway involved in cell-cell signaling	1	2	50	0.0259306	0.130734	Itgam;
GO:1905403~negative regulation of activated CD8-positive, alpha-beta T cell apoptotic process	1	2	50	0.0259306	0.130734	Arg2;
GO:1905602~positive regulation of receptor-mediated endocytosis involved in cholesterol transport	1	2	50	0.0259306	0.130734	Anxa2;
GO:2000309~positive regulation of tumor necrosis factor (ligand) superfamily member 11 production	1	2	50	0.0259306	0.130734	Adam8;
GO:2000363~positive regulation of prostaglandin-E synthase activity	1	2	50	0.0259306	0.130734	Itgam;
GO:2000418~positive regulation of eosinophil migration	1	2	50	0.0259306	0.130734	Adam8;
GO:2000426~negative regulation of apoptotic cell clearance	1	2	50	0.0259306	0.130734	Cd300lf;
GO:2000515~negative regulation of CD4-positive, alpha-beta T cell activation	1	2	50	0.0259306	0.130734	Tarm1;
GO:1900017~positive regulation of cytokine production involved in inflammatory response	2	28	7.14286	0.027999	0.137826	Myd88; Tarm1;
GO:0034612~response to tumor necrosis factor	2	29	6.89655	0.0297617	0.137826	Wfdc21; Ggt5;
GO:0035307~positive regulation of protein dephosphorylation	2	29	6.89655	0.0297617	0.137826	Pirb; Ppp2ca;
GO:0045663~positive regulation of myoblast differentiation	2	29	6.89655	0.0297617	0.137826	Tnfsf14; Zfhx3;
GO:0014068~positive regulation of phosphatidylinositol 3-kinase signaling	3	75	4	0.0307208	0.137826	Igf1r; Osm; Selp;
GO:0045672~positive regulation of osteoclast differentiation	2	30	6.66667	0.0315674	0.137826	Ccr1; Csf1;
GO:0045840~positive regulation of mitotic nuclear division	2	30	6.66667	0.0315674	0.137826	Igf1r; Il1b;
GO:0001816~cytokine production	2	31	6.45161	0.0334154	0.137826	Trem1; Trem3;
GO:0043122~regulation of I-kappaB kinase/NF-kappaB signaling	2	31	6.45161	0.0334154	0.137826	Il1b; Nlrp12;
GO:0001692~histamine metabolic process	1	3	33.3333	0.0344249	0.137826	Hdc;
GO:0001712~ectodermal cell fate commitment	1	3	33.3333	0.0344249	0.137826	Ets2;
GO:0001781~neutrophil apoptotic process	1	3	33.3333	0.0344249	0.137826	Itgam;
GO:0002408~myeloid dendritic cell chemotaxis	1	3	33.3333	0.0344249	0.137826	Retnlg;
GO:0002605~negative regulation of dendritic cell antigen processing and presentation	1	3	33.3333	0.0344249	0.137826	Fgl2;
GO:0003365~establishment of cell polarity involved in ameboidal cell migration	1	3	33.3333	0.0344249	0.137826	Amotl2;
GO:0009991~response to extracellular stimulus	1	3	33.3333	0.0344249	0.137826	Rasgrp4;
GO:0010526~negative regulation of transposition, RNA-mediated	1	3	33.3333	0.0344249	0.137826	Mov10;
GO:0010983~positive regulation of high-density lipoprotein particle clearance	1	3	33.3333	0.0344249	0.137826	Lipg;
GO:0014074~response to purine-containing compound	1	3	33.3333	0.0344249	0.137826	Trpm2;
GO:0014858~positive regulation of skeletal muscle cell proliferation	1	3	33.3333	0.0344249	0.137826	Selenon;
GO:0015746~citrate transport	1	3	33.3333	0.0344249	0.137826	Sfxn5;
GO:0015835~peptidoglycan transport	1	3	33.3333	0.0344249	0.137826	Slc15a3;
GO:0032690~negative regulation of interleukin-1 alpha production	1	3	33.3333	0.0344249	0.137826	Il1r2;
GO:0033623~regulation of integrin activation	1	3	33.3333	0.0344249	0.137826	Selp;
GO:0034395~regulation of transcription from RNA polymerase II promoter in response to iron	1	3	33.3333	0.0344249	0.137826	Slc40a1;
GO:0035194~post-transcriptional gene silencing by RNA	1	3	33.3333	0.0344249	0.137826	Mov10;
GO:0038145~macrophage colony-stimulating factor signaling pathway	1	3	33.3333	0.0344249	0.137826	Csf1;
GO:0045917~positive regulation of complement activation	1	3	33.3333	0.0344249	0.137826	Il1b;
GO:0050746~regulation of lipoprotein metabolic process	1	3	33.3333	0.0344249	0.137826	Lipg;
GO:0051153~regulation of striated muscle cell differentiation	1	3	33.3333	0.0344249	0.137826	Hdac4;
GO:0051446~positive regulation of meiotic cell cycle	1	3	33.3333	0.0344249	0.137826	Igf1r;
GO:0060267~positive regulation of respiratory burst	1	3	33.3333	0.0344249	0.137826	Jchain;
GO:0060376~positive regulation of mast cell differentiation	1	3	33.3333	0.0344249	0.137826	Itgam;
GO:0060559~positive regulation of calcidiol 1-monooxygenase activity	1	3	33.3333	0.0344249	0.137826	Il1b;
GO:0061430~bone trabecula morphogenesis	1	3	33.3333	0.0344249	0.137826	Sbno2;
GO:0070459~prolactin secretion	1	3	33.3333	0.0344249	0.137826	Anxa1;
GO:0071393~cellular response to progesterone stimulus	1	3	33.3333	0.0344249	0.137826	Acod1;
GO:0071415~cellular response to purine-containing compound	1	3	33.3333	0.0344249	0.137826	Trpm2;
GO:0071621~granulocyte chemotaxis	1	3	33.3333	0.0344249	0.137826	Anxa1;
GO:0071641~negative regulation of macrophage inflammatory protein 1 alpha production	1	3	33.3333	0.0344249	0.137826	Arg2;
GO:0071727~cellular response to triacyl bacterial lipopeptide	1	3	33.3333	0.0344249	0.137826	Tlr2;
GO:0072740~cellular response to anisomycin	1	3	33.3333	0.0344249	0.137826	Mapk13;
GO:0099545~trans-synaptic signaling by trans-synaptic complex	1	3	33.3333	0.0344249	0.137826	Il1rap;
GO:0150064~vertebrate eye-specific patterning	1	3	33.3333	0.0344249	0.137826	Itgam;
GO:0150102~negative regulation of monocyte activation	1	3	33.3333	0.0344249	0.137826	Cd33;
GO:1900138~negative regulation of phospholipase A2 activity	1	3	33.3333	0.0344249	0.137826	Anxa1;
GO:1902065~response to L-glutamate	1	3	33.3333	0.0344249	0.137826	Igf1r;
GO:1902884~positive regulation of response to oxidative stress	1	3	33.3333	0.0344249	0.137826	Selenon;
GO:1902947~regulation of tau-protein kinase activity	1	3	33.3333	0.0344249	0.137826	C5ar1;
GO:1903615~positive regulation of protein tyrosine phosphatase activity	1	3	33.3333	0.0344249	0.137826	Cd33;
GO:1904059~regulation of locomotor rhythm	1	3	33.3333	0.0344249	0.137826	Zfhx3;
GO:1904193~negative regulation of cholangiocyte apoptotic process	1	3	33.3333	0.0344249	0.137826	Igf1r;
GO:1904440~positive regulation of iron ion import across plasma membrane	1	3	33.3333	0.0344249	0.137826	Lcn2;
GO:1905523~positive regulation of macrophage migration	1	3	33.3333	0.0344249	0.137826	Csf1;
GO:1905581~positive regulation of low-density lipoprotein particle clearance	1	3	33.3333	0.0344249	0.137826	Anxa2;
GO:1905956~positive regulation of endothelial tube morphogenesis	1	3	33.3333	0.0344249	0.137826	Lcn2;
GO:0048661~positive regulation of smooth muscle cell proliferation	3	79	3.79747	0.0348828	0.139148	Hdac4; Igf1r; Myd88;
GO:0043525~positive regulation of neuron apoptotic process	3	80	3.75	0.0359666	0.141391	Hdac4; Il1b; Lcn2;
GO:0001954~positive regulation of cell-matrix adhesion	2	33	6.06061	0.0372345	0.141391	Csf1; Trem1;
GO:0018149~peptide cross-linking	2	33	6.06061	0.0372345	0.141391	Anxa1; Stfa2l1;
GO:2000379~positive regulation of reactive oxygen species metabolic process	2	33	6.06061	0.0372345	0.141391	Acod1; Lcn2;
GO:0043388~positive regulation of DNA binding	2	34	5.88235	0.0392039	0.141391	Mmp8; Mmp9;
GO:0031663~lipopolysaccharide-mediated signaling pathway	2	35	5.71429	0.0412121	0.141391	Il1b; Myd88;
GO:0060326~cell chemotaxis	3	86	3.48837	0.0428295	0.141391	Saa3; Cxcr2; Ccr1;
GO:0001562~response to protozoan	1	4	25	0.0428456	0.141391	Ier3;
GO:0002158~osteoclast proliferation	1	4	25	0.0428456	0.141391	Csf1;
GO:0002291~T cell activation via T cell receptor contact with antigen bound to MHC molecule on antigen presenting cell	1	4	25	0.0428456	0.141391	Fgl2;
GO:0002292~T cell differentiation involved in immune response	1	4	25	0.0428456	0.141391	Clec4d;
GO:0002730~regulation of dendritic cell cytokine production	1	4	25	0.0428456	0.141391	Tlr2;
GO:0003006~developmental process involved in reproduction	1	4	25	0.0428456	0.141391	Csf1;
GO:0006220~pyrimidine nucleotide metabolic process	1	4	25	0.0428456	0.141391	Upp1;
GO:0006477~protein sulfation	1	4	25	0.0428456	0.141391	Ndst1;
GO:0007589~body fluid secretion	1	4	25	0.0428456	0.141391	Anxa2;
GO:0009166~nucleotide catabolic process	1	4	25	0.0428456	0.141391	Upp1;
GO:0009743~response to carbohydrate	1	4	25	0.0428456	0.141391	Il1b;
GO:0014839~myoblast migration involved in skeletal muscle regeneration	1	4	25	0.0428456	0.141391	Anxa1;
GO:0030730~sequestering of triglyceride	1	4	25	0.0428456	0.141391	Il1b;
GO:0032946~positive regulation of mononuclear cell proliferation	1	4	25	0.0428456	0.141391	Csf1;
GO:0033030~negative regulation of neutrophil apoptotic process	1	4	25	0.0428456	0.141391	Cxcr2;
GO:0033031~positive regulation of neutrophil apoptotic process	1	4	25	0.0428456	0.141391	Anxa1;
GO:0033212~iron import into cell	1	4	25	0.0428456	0.141391	Steap4;
GO:0033280~response to vitamin D	1	4	25	0.0428456	0.141391	Cdkn2d;
GO:0035744~T-helper 1 cell cytokine production	1	4	25	0.0428456	0.141391	Il18rap;
GO:0035879~plasma membrane lactate transport	1	4	25	0.0428456	0.141391	Slc16a3;
GO:0038094~Fc-gamma receptor signaling pathway	1	4	25	0.0428456	0.141391	Clec4d;
GO:0038165~oncostatin-M-mediated signaling pathway	1	4	25	0.0428456	0.141391	Osm;
GO:0044206~UMP salvage	1	4	25	0.0428456	0.141391	Upp1;
GO:0045920~negative regulation of exocytosis	1	4	25	0.0428456	0.141391	Anxa1;
GO:0045963~negative regulation of dopamine metabolic process	1	4	25	0.0428456	0.141391	Itgam;
GO:0045988~negative regulation of striated muscle contraction	1	4	25	0.0428456	0.141391	Arg2;
GO:0051248~negative regulation of protein metabolic process	1	4	25	0.0428456	0.141391	Pirb;
GO:0070434~positive regulation of nucleotide-binding oligomerization domain containing 2 signaling pathway	1	4	25	0.0428456	0.141391	Slc15a3;
GO:0071502~cellular response to temperature stimulus	1	4	25	0.0428456	0.141391	Trpm2;
GO:0071650~negative regulation of chemokine (C-C motif) ligand 5 production	1	4	25	0.0428456	0.141391	Arg2;
GO:0071726~cellular response to diacyl bacterial lipopeptide	1	4	25	0.0428456	0.141391	Tlr2;
GO:0072674~multinuclear osteoclast differentiation	1	4	25	0.0428456	0.141391	Sbno2;
GO:0090022~regulation of neutrophil chemotaxis	1	4	25	0.0428456	0.141391	Bst1;
GO:0098706~iron ion import across cell outer membrane	1	4	25	0.0428456	0.141391	Steap4;
GO:0110091~negative regulation of hippocampal neuron apoptotic process	1	4	25	0.0428456	0.141391	Lcn2;
GO:0150062~complement-mediated synapse pruning	1	4	25	0.0428456	0.141391	Itgam;
GO:0150078~positive regulation of neuroinflammatory response	1	4	25	0.0428456	0.141391	Mmp8;
GO:1900425~negative regulation of defense response to bacterium	1	4	25	0.0428456	0.141391	Arg2;
GO:1901020~negative regulation of calcium ion transmembrane transporter activity	1	4	25	0.0428456	0.141391	Ppp2ca;
GO:1901299~negative regulation of hydrogen peroxide-mediated programmed cell death	1	4	25	0.0428456	0.141391	Hk3;
GO:1903936~cellular response to sodium arsenite	1	4	25	0.0428456	0.141391	Mapk13;
GO:1903944~negative regulation of hepatocyte apoptotic process	1	4	25	0.0428456	0.141391	Igf1r;
GO:1904151~positive regulation of microglial cell mediated cytotoxicity	1	4	25	0.0428456	0.141391	Itgam;
GO:1904466~positive regulation of matrix metallopeptidase secretion	1	4	25	0.0428456	0.141391	Tlr2;
GO:1904528~positive regulation of microtubule binding	1	4	25	0.0428456	0.141391	Ppp2ca;
GO:1905599~positive regulation of low-density lipoprotein receptor activity	1	4	25	0.0428456	0.141391	Anxa2;
GO:2000173~negative regulation of branching morphogenesis of a nerve	1	4	25	0.0428456	0.141391	Il1b;
GO:2000341~regulation of chemokine (C-X-C motif) ligand 2 production	1	4	25	0.0428456	0.141391	Myd88;
GO:2000427~positive regulation of apoptotic cell clearance	1	4	25	0.0428456	0.141391	Cd300lf;
GO:2001258~negative regulation of cation channel activity	1	4	25	0.0428456	0.141391	Mmp9;
GO:0009410~response to xenobiotic stimulus	4	150	2.66667	0.045896	0.149463	Hdac4; Lcn2; Mmp9; Anxa1;
GO:2001244~positive regulation of intrinsic apoptotic signaling pathway	2	38	5.26316	0.0474616	0.149463	S100a8; S100a9;
GO:0042593~glucose homeostasis	4	152	2.63158	0.0477246	0.149463	Alox5; Dmxl2; Pygl; Igf1r;
GO:0005977~glycogen metabolic process	2	39	5.12821	0.049617	0.149463	Ppp1r3b; Pygl;
GO:0019882~antigen processing and presentation	2	39	5.12821	0.049617	0.149463	H2-Q1; Rab27a;
GO:0032743~positive regulation of interleukin-2 production	2	39	5.12821	0.049617	0.149463	Anxa1; Il1b;

## Sheet: KEGG
Process~name	num_of_Genes	gene_group	percentage%	P-value	Benjamini and Hochberg (FDR)	GeneSymbols
mmu04060~Cytokine-cytokine_receptor_interaction	15	292	5.13699	7.67521e-08	1.35851e-05	Cxcr2; Ccr1; Csf1; Csf2rb; Csf3r; Il18rap; Il1b; Il1r2; Il1rap; Il1rn; Osm; Il1f9; Ifnlr1; Tnfsf14; Il1f9;
mmu04657~IL-17_signaling_pathway	6	91	6.59341	0.000203857	0.0142025	Il1b; Lcn2; Mmp9; S100a8; S100a9; Mapk13;
mmu04640~Hematopoietic_cell_lineage	6	94	6.38298	0.000240721	0.0142025	Cd33; Csf1; Csf3r; Il1b; Il1r2; Itgam;
mmu05140~Leishmaniasis	5	70	7.14286	0.000496866	0.0219863	Il1b; Itgam; Myd88; Tlr2; Mapk13;
mmu05133~Pertussis	5	77	6.49351	0.000748161	0.0264849	Tirap; Il1b; Itgam; Myd88; Mapk13;
mmu04380~Osteoclast_differentiation	6	128	4.6875	0.00113857	0.0335877	Socs3; Csf1; Fosl2; Il1b; Pirb; Mapk13;
mmu04061~Viral_protein_interaction_with_cytokine_and_cytokine_receptor	5	95	5.26316	0.00182193	0.0382694	Cxcr2; Ccr1; Csf1; Il18rap; Tnfsf14;
mmu05144~Malaria	4	57	7.01754	0.00196772	0.0382694	Il1b; Myd88; Selp; Tlr2;
mmu04620~Toll-like_receptor_signaling_pathway	5	100	5	0.00225719	0.0382694	Tirap; Il1b; Myd88; Tlr2; Mapk13;
mmu05134~Legionellosis	4	61	6.55738	0.00248529	0.0382694	Il1b; Itgam; Myd88; Tlr2;
mmu05142~Chagas_disease	5	103	4.85437	0.00255215	0.0382694	Il1b; Myd88; Ppp2ca; Tlr2; Mapk13;
mmu04613~Neutrophil_extracellular_trap_formation	7	205	3.41463	0.00259454	0.0382694	C5ar1; Hdac4; Itgam; Selp; Hdac4; Tlr2; Mapk13;
mmu05146~Amoebiasis	5	107	4.6729	0.00298772	0.0383083	Arg2; Il1b; Il1r2; Itgam; Tlr2;
mmu04621~NOD-like_receptor_signaling_pathway	7	211	3.31754	0.00303004	0.0383083	Gbp2; Il1b; Myd88; Oas2; Mapk13; Trpm2; Nlrp12;
mmu05417~Lipid_and_atherosclerosis	7	216	3.24074	0.00343399	0.0405211	Tirap; Il1b; Mmp9; Myd88; Selp; Tlr2; Mapk13;
mmu04668~TNF_signaling_pathway	5	113	4.42478	0.00373835	0.0413555	Socs3; Csf1; Il1b; Mmp9; Mapk13;
mmu00500~Starch_and_sucrose_metabolism	3	34	8.82353	0.00405991	0.0422709	Pygl; Hk3; Mgam;
mmu05152~Tuberculosis	6	180	3.33333	0.00582478	0.057277	Tirap; Il1b; Itgam; Myd88; Tlr2; Mapk13;
mmu05171~Coronavirus_disease	7	247	2.83401	0.00692471	0.0645091	C5ar1; Il1b; Myd88; Selp; Tlr2; Oas2; Mapk13;
mmu05132~Salmonella_infection	7	253	2.7668	0.00782789	0.0691296	Tirap; Anxa2; Il1b; Snx18; Myd88; Tlr2; Mapk13;
mmu05235~PD-L1_expression_and_PD-1_checkpoint_pathway_in_cancer	4	88	4.54545	0.00856449	0.0691296	Tirap; Myd88; Tlr2; Mapk13;
mmu04910~Insulin_signaling_pathway	5	139	3.59712	0.00859238	0.0691296	Pygl; Socs3; Hk3; Ppp1r3d; Ppp1r3b;
mmu04064~NF-kappa_B_signaling_pathway	4	105	3.80952	0.0152328	0.108895	Tirap; Il1b; Myd88; Tnfsf14;
mmu05161~Hepatitis_B	5	163	3.06748	0.0159155	0.108895	Tirap; Mmp9; Myd88; Tlr2; Mapk13;
mmu04010~MAPK_signaling_pathway	7	294	2.38095	0.0164844	0.108895	Csf1; Igf1r; Il1b; Il1rap; Myd88; Rasgrp4; Mapk13;
mmu04931~Insulin_resistance	4	110	3.63636	0.0176766	0.108895	Pygl; Socs3; Ppp1r3d; Ppp1r3b;
mmu05145~Toxoplasmosis	4	110	3.63636	0.0176766	0.108895	Alox5; Myd88; Tlr2; Mapk13;
mmu05169~Epstein-Barr_virus_infection	6	231	2.5974	0.0177494	0.108895	H2-Q1; Myd88; Entpd3; Tlr2; Oas2; Mapk13;
mmu04630~JAK-STAT_signaling_pathway	5	168	2.97619	0.0178415	0.108895	Socs3; Csf2rb; Csf3r; Osm; Ifnlr1;
mmu05321~Inflammatory_bowel_disease	3	62	4.83871	0.019131	0.112873	Il18rap; Il1b; Tlr2;
mmu00052~Galactose_metabolism	2	32	6.25	0.0353047	0.19703	Hk3; Mgam;
mmu04144~Endocytosis	6	273	2.1978	0.0356212	0.19703	Arap3; Cxcr2; H2-Q1; Igf1r; Agap1; Rab11fip1;
mmu05162~Measles	4	146	2.73973	0.0423592	0.216862	Il1b; Myd88; Tlr2; Oas2;
mmu04015~Rap1_signaling_pathway	5	214	2.33645	0.0429634	0.216862	Arap3; Csf1; Igf1r; Itgam; Mapk13;
mmu05323~Rheumatoid_arthritis	3	87	3.44828	0.0440327	0.216862	Csf1; Il1b; Tlr2;
mmu05418~Fluid_shear_stress_and_atherosclerosis	4	148	2.7027	0.0441075	0.216862	Il1b; Il1r2; Mmp9; Mapk13;
mmu05143~African_trypanosomiasis	2	39	5.12821	0.049617	0.234191	Il1b; Myd88;

## Sheet: GOMF
Process~name	num_of_Genes	gene_group	percentage%	P-value	Benjamini and Hochberg (FDR)	Genes
GO:0005149~interleukin-1 receptor binding	4	16	25	2.40896e-05	0.00275564	Il1b; Il1rap; Il1rn; Myd88;
GO:0048306~calcium-dependent protein binding	7	95	7.36842	3.06287e-05	0.00275564	Anxa1; Anxa2; Cd177; S100a6; Selp; S100a8; S100a9;
GO:0035662~Toll-like receptor 4 binding	3	5	60	3.52046e-05	0.00275564	S100a8; Saa3; Tirap;
GO:0050135~NAD(P)+ nucleosidase activity	4	18	22.2222	3.58807e-05	0.00275564	Bst1; Il18rap; Il1rap; Tlr2;
GO:0061809~NAD+ nucleotidase, cyclic ADP-ribose generating	4	18	22.2222	3.58807e-05	0.00275564	Bst1; Il18rap; Il1rap; Tlr2;
GO:0004908~interleukin-1 receptor activity	3	6	50	5.24693e-05	0.00335804	Il18rap; Il1r2; Il1rap;
GO:0033691~sialic acid binding	3	14	21.4286	0.000403548	0.0221375	Cd33; Selp; Siglece;
GO:0042834~peptidoglycan binding	3	18	16.6667	0.000769386	0.0369305	Jchain; Tlr2; Trem3;
GO:0019834~phospholipase A2 inhibitor activity	2	5	40	0.00154052	0.0625378	Anxa1; Anxa2;
GO:0016209~antioxidant activity	3	24	12.5	0.00162859	0.0625378	Hp; S100a8; S100a9;
GO:0004859~phospholipase inhibitor activity	2	6	33.3333	0.00204229	0.0712946	Anxa1; Anxa2;
GO:0035325~Toll-like receptor binding	2	7	28.5714	0.00261081	0.0771194	Myd88; Tlr2;
GO:0070891~lipoteichoic acid binding	2	7	28.5714	0.00261081	0.0771194	Tlr2; Trem3;
GO:0004222~metalloendopeptidase activity	5	109	4.58716	0.00322455	0.0830694	Adam19; Adam8; Mmp9; Mmp25; Mmp8;
GO:2001069~glycogen binding	2	8	25	0.0032449	0.0830694	Ppp1r3d; Ppp1r3b;
GO:0015075~ion transmembrane transporter activity	2	9	22.2222	0.00394337	0.0917063	S100a6; Sfxn5;
GO:0008157~protein phosphatase 1 binding	3	34	8.82353	0.00405991	0.0917063	Pirb; Ppp1r3b; Ppp1r3d;
GO:0001530~lipopolysaccharide binding	3	35	8.57143	0.00438005	0.0934411	Selp; Tlr2; Trem3;
GO:0001730~2-5-oligoadenylate synthetase activity	2	12	16.6667	0.00641368	0.124709	Oas2; Oasl2;
GO:0042288~MHC class I protein binding	3	43	6.97674	0.00749262	0.124709	H2-Q1; Klra17; Pirb;
GO:0005536~glucose binding	2	14	14.2857	0.00836174	0.124709	Hk3; Pygl;
GO:0044548~S100 protein binding	2	14	14.2857	0.00836174	0.124709	Anxa2; S100a6;
GO:0005178~integrin binding	5	140	3.57143	0.00883833	0.124709	Adam8; Cd177; Il1b; Lcp1; Tgfbi;
GO:0042802~identical protein binding	27	1910	1.41361	0.00901851	0.124709	Amotl2; Anxa1; Anxa2; Atxn10; Cd300lf; Csf1; Gbp2; H2-Q1; Hdac4; Hdc; Hp; Ifit3b; Igf1r; Lcn2; Lcp1; Mmp9; Myd88; Ppp2ca; Pygl; Slc40a1; Tgfbi; Tirap; Tlr2; Tnfsf14; Tpd52; Tpm2; Upp1;
GO:0030246~carbohydrate binding	6	203	2.95567	0.0100663	0.124709	Cd33; Clec4d; Clec5a; Pygl; Selp; Siglece;
GO:0005509~calcium ion binding	12	635	1.88976	0.011111	0.124709	Adam8; Lcp1; Mmp8; S100a6; Selenon; Selp; Tpd52; Trpm2; Anxa1; Anxa2; S100a9; S100a8;
GO:0008237~metallopeptidase activity	5	158	3.16456	0.0141336	0.124709	Adam19; Adam8; Mmp25; Mmp8; Mmp9;
GO:0004896~cytokine receptor activity	3	57	5.26316	0.0154651	0.124709	Csf2rb; Ifnlr1; Csf3r;
GO:0038187~pattern recognition receptor activity	2	20	10	0.0155566	0.124709	Clec4d; Tlr2;
GO:0004950~chemokine receptor activity	2	21	9.52381	0.0169419	0.124709	Ccr1; Cxcr2;
GO:0001856~complement component C5a binding	1	1	100	0.0173621	0.124709	C5ar1;
GO:0004339~glucan 1,4-alpha-glucosidase activity	1	1	100	0.0173621	0.124709	Mgam;
GO:0004398~histidine decarboxylase activity	1	1	100	0.0173621	0.124709	Hdc;
GO:0005010~insulin-like growth factor-activated receptor activity	1	1	100	0.0173621	0.124709	Igf1r;
GO:0005121~Toll binding	1	1	100	0.0173621	0.124709	Myd88;
GO:0005151~interleukin-1, type II receptor binding	1	1	100	0.0173621	0.124709	Il1rn;
GO:0044730~bone sialoprotein binding	1	1	100	0.0173621	0.124709	Anxa2;
GO:0045352~interleukin-1 type I receptor antagonist activity	1	1	100	0.0173621	0.124709	Il1rn;
GO:0045353~interleukin-1 type II receptor antagonist activity	1	1	100	0.0173621	0.124709	Il1rn;
GO:0047613~aconitate decarboxylase activity	1	1	100	0.0173621	0.124709	Acod1;
GO:0061811~ADP-ribosyl cyclase activity	1	1	100	0.0173621	0.124709	Bst1;
GO:0061812~cyclic ADP-ribose hydrolase	1	1	100	0.0173621	0.124709	Bst1;
GO:0072571~mono-ADP-D-ribose binding	1	1	100	0.0173621	0.124709	Trpm2;
GO:0008137~NADH dehydrogenase (ubiquinone) activity	2	22	9.09091	0.0183776	0.124709	mt-Nd1; mt-Nd2;
GO:0016493~C-C chemokine receptor activity	2	24	8.33333	0.0213968	0.124709	Ccr1; Cxcr2;
GO:0019957~C-C chemokine binding	2	25	8	0.0229782	0.124709	Ccr1; Cxcr2;
GO:0001846~opsonin binding	1	2	50	0.0259306	0.124709	Itgam;
GO:0002114~interleukin-33 receptor activity	1	2	50	0.0259306	0.124709	Il1rap;
GO:0002951~leukotriene-C(4) hydrolase	1	2	50	0.0259306	0.124709	Ggt5;
GO:0004051~arachidonate 5-lipoxygenase activity	1	2	50	0.0259306	0.124709	Alox5;
GO:0004053~arginase activity	1	2	50	0.0259306	0.124709	Arg2;
GO:0004772~sterol O-acyltransferase activity	1	2	50	0.0259306	0.124709	Soat2;
GO:0004850~uridine phosphorylase activity	1	2	50	0.0259306	0.124709	Upp1;
GO:0004878~complement component C5a receptor activity	1	2	50	0.0259306	0.124709	C5ar1;
GO:0004910~interleukin-1, type II, blocking receptor activity	1	2	50	0.0259306	0.124709	Il1r2;
GO:0004918~interleukin-8 receptor activity	1	2	50	0.0259306	0.124709	Cxcr2;
GO:0005147~oncostatin-M receptor binding	1	2	50	0.0259306	0.124709	Osm;
GO:0005150~interleukin-1, type I receptor binding	1	2	50	0.0259306	0.124709	Il1rn;
GO:0005152~interleukin-1 receptor antagonist activity	1	2	50	0.0259306	0.124709	Il1rn;
GO:0008109~N-acetyllactosaminide beta-1,6-N-acetylglucosaminyltransferase activity	1	2	50	0.0259306	0.124709	Gcnt2;
GO:0009032~thymidine phosphorylase activity	1	2	50	0.0259306	0.124709	Upp1;
GO:0015647~peptidoglycan transmembrane transporter activity	1	2	50	0.0259306	0.124709	Slc15a3;
GO:0016813~hydrolase activity, acting on carbon-nitrogen (but not peptide) bonds, in linear amidines	1	2	50	0.0259306	0.124709	Arg2;
GO:0023025~MHC class Ib protein complex binding	1	2	50	0.0259306	0.124709	Pirb;
GO:0030107~HLA-A specific inhibitory MHC class I receptor activity	1	2	50	0.0259306	0.124709	Pirb;
GO:0030109~HLA-B specific inhibitory MHC class I receptor activity	1	2	50	0.0259306	0.124709	Pirb;
GO:0032574~5-3 RNA helicase activity	1	2	50	0.0259306	0.124709	Mov10;
GO:0034736~cholesterol O-acyltransferase activity	1	2	50	0.0259306	0.124709	Soat2;
GO:0036121~double-stranded DNA helicase activity	1	2	50	0.0259306	0.124709	Anxa1;
GO:0042007~interleukin-18 binding	1	2	50	0.0259306	0.124709	Il18bp;
GO:0042008~interleukin-18 receptor activity	1	2	50	0.0259306	0.124709	Il18rap;
GO:0042497~triacyl lipopeptide binding	1	2	50	0.0259306	0.124709	Tlr2;
GO:0042498~diacyl lipopeptide binding	1	2	50	0.0259306	0.124709	Tlr2;
GO:0047847~deoxyuridine phosphorylase activity	1	2	50	0.0259306	0.124709	Upp1;
GO:0070976~TIR domain binding	1	2	50	0.0259306	0.124709	Myd88;
GO:0102140~heparan sulfate N-deacetylase activity	1	2	50	0.0259306	0.124709	Ndst1;
GO:1903981~enterobactin binding	1	2	50	0.0259306	0.124709	Lcn2;
GO:0030414~peptidase inhibitor activity	4	125	3.2	0.0264169	0.124709	C5ar1; Pi16; Slpi; Wfdc21;
GO:0004867~serine-type endopeptidase inhibitor activity	4	129	3.10078	0.0291155	0.124709	Anxa2; Slpi; Wfdc17; Wfdc21;
GO:0004745~NAD-retinol dehydrogenase activity	2	29	6.89655	0.0297617	0.124709	Dhrs9; Rdh12;
GO:0050839~cell adhesion molecule binding	3	77	3.8961	0.0327671	0.124709	Adam8; Pirb; Tgfbi;
GO:0000048~peptidyltransferase activity	1	3	33.3333	0.0344249	0.124709	Ggt5;
GO:0002060~purine nucleobase binding	1	3	33.3333	0.0344249	0.124709	Pygl;
GO:0005136~interleukin-4 receptor binding	1	3	33.3333	0.0344249	0.124709	Cd300lf;
GO:0005157~macrophage colony-stimulating factor receptor binding	1	3	33.3333	0.0344249	0.124709	Csf1;
GO:0008184~glycogen phosphorylase activity	1	3	33.3333	0.0344249	0.124709	Pygl;
GO:0015137~citrate transmembrane transporter activity	1	3	33.3333	0.0344249	0.124709	Sfxn5;
GO:0016160~amylase activity	1	3	33.3333	0.0344249	0.124709	Mgam;
GO:0019862~IgA binding	1	3	33.3333	0.0344249	0.124709	Jchain;
GO:0019959~interleukin-8 binding	1	3	33.3333	0.0344249	0.124709	Cxcr2;
GO:0032450~maltose alpha-glucosidase activity	1	3	33.3333	0.0344249	0.124709	Mgam;
GO:0035663~Toll-like receptor 2 binding	1	3	33.3333	0.0344249	0.124709	Tirap;
GO:0035717~chemokine (C-C motif) ligand 7 binding	1	3	33.3333	0.0344249	0.124709	Ccr1;
GO:0042806~fucose binding	1	3	33.3333	0.0344249	0.124709	Selp;
GO:0050196~[phosphorylase] phosphatase activity	1	3	33.3333	0.0344249	0.124709	Ppp1r3b;
GO:0051916~granulocyte colony-stimulating factor binding	1	3	33.3333	0.0344249	0.124709	Csf3r;
GO:0102250~linear malto-oligosaccharide phosphorylase activity	1	3	33.3333	0.0344249	0.124709	Pygl;
GO:0102485~dATP phosphohydrolase activity	1	3	33.3333	0.0344249	0.124709	Entpd3;
GO:0102486~dCTP phosphohydrolase activity	1	3	33.3333	0.0344249	0.124709	Entpd3;
GO:0102487~dUTP phosphohydrolase activity	1	3	33.3333	0.0344249	0.124709	Entpd3;
GO:0102488~dTTP phosphohydrolase activity	1	3	33.3333	0.0344249	0.124709	Entpd3;
GO:0102489~GTP phosphohydrolase activity	1	3	33.3333	0.0344249	0.124709	Entpd3;
GO:0102490~8-oxo-dGTP phosphohydrolase activity	1	3	33.3333	0.0344249	0.124709	Entpd3;
GO:0102491~dGTP phosphohydrolase activity	1	3	33.3333	0.0344249	0.124709	Entpd3;
GO:0102499~SHG alpha-glucan phosphorylase activity	1	3	33.3333	0.0344249	0.124709	Pygl;
GO:1990814~DNA/DNA annealing activity	1	3	33.3333	0.0344249	0.124709	Anxa1;
GO:0004866~endopeptidase inhibitor activity	2	33	6.06061	0.0372345	0.131622	C5ar1; Slpi;
GO:0001791~IgM binding	1	4	25	0.0428456	0.131622	Pirb;
GO:0003953~NAD+ nucleosidase activity	1	4	25	0.0428456	0.131622	Bst1;
GO:0004558~alpha-1,4-glucosidase activity	1	4	25	0.0428456	0.131622	Mgam;
GO:0004645~1,4-alpha-oligoglucan phosphorylase activity	1	4	25	0.0428456	0.131622	Pygl;
GO:0005009~insulin-activated receptor activity	1	4	25	0.0428456	0.131622	Igf1r;
GO:0008823~cupric reductase activity	1	4	25	0.0428456	0.131622	Steap4;
GO:0015016~[heparan sulfate]-glucosamine N-sulfotransferase activity	1	4	25	0.0428456	0.131622	Ndst1;
GO:0019842~vitamin binding	1	4	25	0.0428456	0.131622	Pygl;
GO:0032393~MHC class I receptor activity	1	4	25	0.0428456	0.131622	Pirb;
GO:0036374~glutathione hydrolase activity	1	4	25	0.0428456	0.131622	Ggt5;
GO:0052851~ferric-chelate reductase (NADPH) activity	1	4	25	0.0428456	0.131622	Steap4;
GO:0071791~chemokine (C-C motif) ligand 5 binding	1	4	25	0.0428456	0.131622	Ccr1;
GO:0071916~dipeptide transmembrane transporter activity	1	4	25	0.0428456	0.131622	Slc15a3;
GO:0090599~alpha-glucosidase activity	1	4	25	0.0428456	0.131622	Mgam;
GO:0102953~hypoglycin A gamma-glutamyl transpeptidase activity	1	4	25	0.0428456	0.131622	Ggt5;
GO:0103068~leukotriene C4 gamma-glutamyl transferase activity	1	4	25	0.0428456	0.131622	Ggt5;
GO:0140346~phosphatidylserine flippase activity	1	4	25	0.0428456	0.131622	Atp11a;
GO:1902945~metalloendopeptidase activity involved in amyloid precursor protein catabolic process	1	4	25	0.0428456	0.131622	Adam19;
GO:0005546~phosphatidylinositol-4,5-bisphosphate binding	3	90	3.33333	0.0477426	0.144546	Anxa2; Snx18; Tirap;
GO:0005125~cytokine activity	5	223	2.24215	0.0495418	0.144546	Csf1; Il1b; Il1rn; Osm; Tnfsf14;

## Sheet: GOCC
Process~name	num_of_Genes	gene_group	percentage%	P-value	Benjamini and Hochberg (FDR)	Genes
GO:0005615~extracellular space	34	1882	1.80659	3.63901e-05	0.00676857	Anxa1; Anxa2; Chil1; Csf1; Hp; Il18bp; Il1b; Il1rn; Itgam; Jchain; Lcn2; Lipg; Lrg1; Mmp8; Mmp9; Olfm4; Osm; Pi16; Pirb; Retnlg; S100a8; S100a9; Saa3; Selp; Slpi; Stfa2l1; Tgfbi; Tnfsf14; Wfdc21; Crispld2; Sema6b; Fgl2; H2-Q1; Wfdc17;
GO:0005576~extracellular region	30	1745	1.7192	0.00027586	0.025655	Anxa1; Anxa2; C5ar1; Crispld2; Csf1; Fgl2; Hp; Il18bp; Il1b; Il1r2; Il1rap; Il1rn; Jchain; Lcn2; Lipg; Mmp8; Mmp9; Olfm4; Osm; Pi16; Prok2; Retnlg; S100a8; S100a9; Saa3; Slpi; Tgfbi; Tnfsf14; Wfdc21; Chil1;
GO:0005886~plasma membrane	57	4397	1.29634	0.000643805	0.0399159	Adam8; Anxa1; Anxa2; Arap3; Atxn10; Basp1; Bmx; C5ar1; Ccr1; Cd177; Cd33; Clec4d; Clec5a; Csf1; Cxcr2; Entpd3; Ets2; Ggt5; H2-Q1; Ifitm1; Igf1r; Il18rap; Il1r2; Il1rap; Itgam; Lcp1; Ly6g; Mmp25; Myd88; Olfm4; Ppp2ca; Rasgrp4; Rnd1; S100a6; S100a8; S100a9; Selp; Sema6b; Slc16a3; Slc40a1; Snx18; Steap4; Tarm1; Tirap; Tlr2; Tnfsf14; Trem1; Trem3; Trpm2; Csf3r; Siglece; Cd300lf; Pirb; Bst1; Ifnlr1; A…
GO:0009986~cell surface	15	733	2.04638	0.00225738	0.0971223	Adam8; Anxa1; Anxa2; C5ar1; Cd33; Clec5a; Cxcr2; H2-Q1; Itgam; Lipg; Mmp25; Pirb; Tlr2; B430306N03Rik; 9830107B12Rik;
GO:0042629~mast cell granule	2	7	28.5714	0.00261081	0.0971223	Anxa1; Cxcr2;
GO:0042587~glycogen granule	2	8	25	0.0032449	0.100592	Ppp1r3b; Ppp1r3d;
GO:0000164~protein phosphatase type 1 complex	2	14	14.2857	0.00836174	0.165355	Ppp1r3b; Ppp1r3d;
GO:0042581~specific granule	2	14	14.2857	0.00836174	0.165355	Adam8; Olfm4;
GO:0031410~cytoplasmic vesicle	15	854	1.75644	0.0088815	0.165355	Abca13; Amotl2; Anxa1; C5ar1; Dmxl2; Gbp2; Il1b; Lcn2; Rab11fip1; Rufy4; Snx18; Tlr2; Trpm2; Rnd1; Gbp8;
GO:0001726~ruffle	4	89	4.49438	0.00889007	0.165355	Anxa2; Arap3; Lcp1; S100a6;
GO:0009897~external side of plasma membrane	12	651	1.84332	0.0132733	0.172253	Adam19; Ccr1; Cd33; Itgam; Ly6g; Pirb; Selp; Siglece; Tlr2; Cxcr2; Csf3r; H2-Q1;
GO:0005765~lysosomal membrane	5	160	3.125	0.0148294	0.172253	Anxa2; H2-Q1; Ifitm1; Slc15a3; Trpm2;
GO:0071750~dimeric IgA immunoglobulin complex	1	1	100	0.0173621	0.172253	Jchain;
GO:0071752~secretory dimeric IgA immunoglobulin complex	1	1	100	0.0173621	0.172253	Jchain;
GO:0002102~podosome	2	24	8.33333	0.0213968	0.172253	Adam8; Lcp1;
GO:0062023~collagen-containing extracellular matrix	7	319	2.19436	0.0242734	0.172253	Adam19; Anxa1; Anxa2; Mmp9; S100a6; Tgfbi; Fgl2;
GO:0005862~muscle thin filament tropomyosin	1	2	50	0.0259306	0.172253	Tpm2;
GO:0032002~interleukin-28 receptor complex	1	2	50	0.0259306	0.172253	Ifnlr1;
GO:0032010~phagolysosome	1	2	50	0.0259306	0.172253	Adam8;
GO:0034688~integrin alphaM-beta2 complex	1	2	50	0.0259306	0.172253	Itgam;
GO:0035354~Toll-like receptor 1-Toll-like receptor 2 protein complex	1	2	50	0.0259306	0.172253	Tlr2;
GO:0035355~Toll-like receptor 2-Toll-like receptor 6 protein complex	1	2	50	0.0259306	0.172253	Tlr2;
GO:0045092~interleukin-18 receptor complex	1	2	50	0.0259306	0.172253	Il18rap;
GO:0071133~alpha9-beta1 integrin-ADAM8 complex	1	2	50	0.0259306	0.172253	Adam8;
GO:0071748~monomeric IgA immunoglobulin complex	1	2	50	0.0259306	0.172253	Jchain;
GO:1990665~AnxA2-p11 complex	1	2	50	0.0259306	0.172253	Anxa2;
GO:1990667~PCSK9-AnxA2 complex	1	2	50	0.0259306	0.172253	Anxa2;
GO:1990682~CSF1-CSF1R complex	1	2	50	0.0259306	0.172253	Csf1;
GO:0031092~platelet alpha granule membrane	1	3	33.3333	0.0344249	0.183783	Selp;
GO:0043291~RAVE complex	1	3	33.3333	0.0344249	0.183783	Dmxl2;
GO:0071751~secretory IgA immunoglobulin complex	1	3	33.3333	0.0344249	0.183783	Jchain;
GO:0071756~pentameric IgM immunoglobulin complex	1	3	33.3333	0.0344249	0.183783	Jchain;
GO:0097129~cyclin D2-CDK4 complex	1	3	33.3333	0.0344249	0.183783	Cdkn2d;
GO:1902911~protein kinase complex	1	3	33.3333	0.0344249	0.183783	Igf1r;
GO:0016020~membrane	70	6671	1.04932	0.0345829	0.183783	1600014C10Rik; Abca13; Adam19; Adam8; Alox5; Anxa1; Anxa2; Arap3; Atp11a; Basp1; Bst1; C5ar1; Ccr1; Cd177; Cd300lf; Cd33; Clec4d; Clec5a; Csf1; Csf2rb; Csf3r; Cxcr2; Dhrs9; Dmxl2; Gbp2; Gcnt2; Ggt5; Ier3; Ifitm1; Ifnlr1; Igf1r; Il18rap; Il1r2; Il1rap; Lcp1; Ly6g; Mmp25; mt-Nd1; mt-Nd2; Ndst1; Pirb; Rab11fip1; Rab27a; Rasgrp4; Rnd1; S100a6; S100a8; S100a9; Selenon; Selp; Sema6b; Sfxn5; Siglece; Sl…
GO:0048471~perinuclear region of cytoplasm	11	672	1.6369	0.0367347	0.185332	Alox5; Anxa2; Atxn10; Csf1; Fbxl5; Gbp2; Lcp1; Oas2; Olfm4; S100a6; Tpd52;
GO:0030667~secretory granule membrane	2	33	6.06061	0.0372345	0.185332	Cd177; Rab27a;
GO:0031226~intrinsic component of plasma membrane	2	34	5.88235	0.0392039	0.185332	Ggt5; Tlr2;
GO:0005899~insulin receptor complex	1	4	25	0.0428456	0.185332	Igf1r;
GO:0032127~dense core granule membrane	1	4	25	0.0428456	0.185332	Adam8;
GO:0035867~alphav-beta3 integrin-IGF-1-IGF1R complex	1	4	25	0.0428456	0.185332	Igf1r;
GO:0070820~tertiary granule	1	4	25	0.0428456	0.185332	Adam8;
GO:0070821~tertiary granule membrane	1	4	25	0.0428456	0.185332	Cd177;
GO:0001533~cornified envelope	2	38	5.26316	0.0474616	0.200633	Anxa1; Stfa2l1;
